# Supplementary material for: Large-Scale Phosphoproteomic Study of Arabidopsis Membrane Proteins Reveals Early Signaling Events in Response to Cold
Source: Int J Mol Sci. 2020 Nov 16;21(22):8631. doi: 10.3390/ijms21228631 (PMC7696906; doi:10.3390/ijms21228631)
Supplement: Supplementary file 1 [file ijms-21-08631-s001.zip]

Archive with 5 entries (4 files):
- ijms-1001458 supl/
- ijms-1001458 supl/20201030_IJMS_Kamal_Supplemetary_figures_and_tables_information.pdf
- ijms-1001458 supl/20201030_IJMS_Kamal_Table S1.xlsx
- ijms-1001458 supl/20201030_IJMS_Kamal_Table S2.xlsx
- ijms-1001458 supl/20201030_IJMS_Kamal_Table S3.xlsx
