# Supplementary material for: Large-Scale Phosphoproteomic Study of Arabidopsis Membrane Proteins Reveals Early Signaling Events in Response to Cold
Source: Int J Mol Sci. 2020 Nov 16;21(22):8631. doi: 10.3390/ijms21228631 (PMC7696906; doi:10.3390/ijms21228631)
Supplement: Supplementary file 1 [file ijms-21-08631-s001.zip › ijms-1001458 supl/20201030_IJMS_Kamal_Table S1.xlsx]

## Sheet: Legends
Table S1. Identified cold-responsive phosphopeptides in the microsomal membrane fraction (MMF)
(A) Class-I phosphopeptides based on Mascot variable localization confidence score ≥ 0.75.
(B) All phosphopeptides identified in the study using Skyline-Daily software.

## Sheet: A. MMF data used in the study
											MAP MAN Info																									Fold Change (average)
																Mascot_info					Replicate #1					Replicate #2					Replicate #3					Ratio Treatment/ Control (0min)					Error					p value
Precursor	ID	Peptide.Retention.Time	Missed.Cleavages	Precursor.Mz	uniq.pep.number	tair.locus	gene_name	araport11_description_short_form	Protein.Description	all_localizations	MapMan.BINCODE	BIN.NAME	Peptide.Sequence	Peptide.Modified.Sequence	central_phospho_residue	p-site-position	Pep_score	pep_score_p_value	pep_score_q_value	pep_var_mod_conf	Cold_0min_1	Cold_5min_1	Cold_15min_1	Cold_30min_1	Cold_60min_1	Cold_0min_2	Cold_5min_2	Cold_15min_2	Cold_30min_2	Cold_60min_2	Cold_0min_3	Cold_5min_3	Cold_15min_3	Cold_30min_3	Cold_60min_3	0min	5min	15min	30min	60min	0min	5min	15min	30min	60min	5min	15min	30min	60min
720.3118+++	TNS[+80]IEMDRER	92.52	1	665.776	2 or more uniq pep	AT1G01120	KCS1	3-ketoacyl-CoA synthase 1	| 3-ketoacyl-CoA synthase 1 | Chr1:57392-58978 REVERSE LENGTH=528 | 201606	plasma membrane,endomembrane system	5	Lipid metabolism	TNSIEMDRER	TNS[+80]IEMDRER	S	6	26.53	0.00222331	0.00345299	0.9074	7670.1	7665.15	33029.5	49284.8	16490.1	16670.9	4479.7	117977	9963.99	8922.69	17456.1	4728.08	151920	7706.99	51257.4	1	0.512975	6.69536	2.48826	1.87384	3139.32	1022.94	35357.7	13498.8	13034.7	0.128252	0.133741	0.606621	0.477335
691.3110++	C[+57]AS[+80]PEDSRSR	47.61	1	622.74	2 or more uniq pep	AT1G01510	AN	NAD(P)-binding Rossmann-fold superfamily protein	| NAD(P)-binding Rossmann-fold superfamily protein | Chr1:187235-189836 FORWARD LENGTH=636 | 201606	cytosol,endomembrane system	35	unknown	CASPEDSRSR	C[+57]AS[+80]PEDSRSR	S	470	24.77	0.00333426	0.00478722	0.9912	17644.5	11473.9	11010.6	8356.78	7010.66	18243.1	11199.9	11637.9	7775.61	6835.57	18302.9	11226.7	11767	7686.69	7399.38	1	0.625864	0.634956	0.439938	0.392099	210.214	87.2219	233.608	210.118	166.608	0.00113045	0.00226531	0.00086081	0.00059607
581.7808++	ADFASAAIAT[+80]PPISK	116.09	0	770.376	2 or more uniq pep	AT1G01540	AT1G01540	Protein kinase superfamily protein	| Protein kinase superfamily protein | Chr1:195980-197973 FORWARD LENGTH=386 | 201606	plasma membrane	18	Protein modification	ADFASAAIATPPISK	ADFASAAIAT[+80]PPISK	T	67	29.67	0.00107895	0.00192256	0.9998	25383.1	13245.3	3585.24	43710.1	14725.4	35460.1	12626	5515.48	38790.1	9387.63	29087.5	12771.7	5984.77	37549.4	9951.45	1	0.438986	0.167512	1.36895	0.395662	2942.77	186.926	734.235	1881.2	1693.11	0.0284844	0.0144596	0.102716	0.0316681
783.3369++	ADFASAAIAT[+80]PPIS[+80]KEIK	79.24	1	995.47	2 or more uniq pep	AT1G01540	AT1G01540	Protein kinase superfamily protein	| Protein kinase superfamily protein | Chr1:195980-197973 FORWARD LENGTH=386 | 201606	plasma membrane	18	Protein modification	ADFASAAIATPPISKEIK	ADFASAAIAT[+80]PPIS[+80]KEIK	T;S	67	18.43	0.0143549	0.0160366	0.9092	20122.4	33353	14651.3	71551.4	39609.9	24093.4	35138.3	17577.8	85444.6	28722.1	19739.6	35179.9	18157	86794.5	22064.5	1	1.63271	0.792502	3.83306	1.42611	1391.85	602.173	1084.99	4871.64	5113.78	0.0128698	0.124445	0.00706803	0.238207
517.9059+++	SYS[+80]TNLAFTPPEYLR	69.76	0	919.922	2 or more uniq pep	AT1G01740	BSK4	kinase with tetratricopeptide repeat domain-containing protein	| kinase with tetratricopeptide repeat domain-containing protein | Chr1:272111-274239 REVERSE LENGTH=483 | 201606	plasma membrane	11	Phytohormone action	SYSTNLAFTPPEYLR	SYS[+80]TNLAFTPPEYLR	S	210	34.46	0.000358096	0.000784108	0.9769	57321.2	60576.2	203581	491278	349076	39104.6	64213.7	124099	569411	582108	48844.1	63362	112973	591875	537281	1	1.33204	3.01268	11.7498	10.6586	5262.87	1098.42	28529.7	30485.9	71388.7	0.117128	0.076931	0.00376997	0.0253425
644.8003++	SSS[+80]FKSR	45.03	1	439.692	2 or more uniq pep	AT1G01950	ARK2	armadillo repeat kinesin 2	| armadillo repeat kinesin 2 | Chr1:325473-330403 FORWARD LENGTH=894 | 201606	microtubule associated complex	20	Cytoskeleton organization	SSSFKSR	SSS[+80]FKSR	S	30	31.81	0.000659174	0.00127367	0.8525	13797	4605.69	13190.6	42030.7	3087.75	11170.4	4528.46	10356.6	39155.6	4304.02	13388.9	4509.37	9905.09	39173.3	4959.32	1	0.358671	0.874331	3.15915	0.326503	816.073	29.4468	1028.21	955.418	548.306	0.00968446	0.339142	0.00210637	0.0126209
587.9610+++	SDS[+80]QSELSSGNSDALAIEQRR	119.86	1	777.347	2 or more uniq pep	AT1G01960	BIG3	SEC7-like guanine nucleotide exchange family protein	| SEC7-like guanine nucleotide exchange family protein | Chr1:330830-337582 REVERSE LENGTH=1750 | 201606	cytosol,endomembrane system	22	Vesicle trafficking	SDSQSELSSGNSDALAIEQRR	SDS[+80]QSELSSGNSDALAIEQRR	S	588	23.73	0.00423643	0.00582796	0.9266	7445.38	8212.95	13275.6	57463.5	23866.2	4950.12	9075.47	7640.86	75594.9	39653.5	6001.96	8925.48	6873.45	80054.4	31569.5	1	1.47452	1.49061	12.1091	5.49199	723.27	266.055	2018.34	6908.07	4557.83	0.0774581	0.281659	0.0112592	0.0310772
539.2763++	LAEGYVGSSLRRNPPLS[+80]PQGGK	97.96	2	788.4	2 or more uniq pep	AT1G01960	BIG3	SEC7-like guanine nucleotide exchange family protein	| SEC7-like guanine nucleotide exchange family protein | Chr1:330830-337582 REVERSE LENGTH=1750 | 201606	cytosol,endomembrane system	22	Vesicle trafficking	LAEGYVGSSLRRNPPLSPQGGK	LAEGYVGSSLRRNPPLS[+80]PQGGK	S	1307	19.01	0.0125603	0.0143239	0.8962	4654.86	6250.06	6237.84	5937.34	8484.79	5372.38	6521.68	7206.09	6860.07	6562.6	4578.6	6527.39	7393.33	6949.26	5299.28	1	1.32742	1.43205	1.35673	1.40058	252.843	91.5074	358.06	323.467	926.109	0.0282947	0.0417627	0.05289	0.184414
633.2741++	YKVS[+80]VDADEGR	92.56	1	659.787	2 or more uniq pep	AT1G02690	IMPA-6	importin alpha isoform 6	| importin alpha isoform 6 | Chr1:584397-587036 FORWARD LENGTH=538 | 201606	endomembrane system	23	Protein translocation	YKVSVDADEGR	YKVS[+80]VDADEGR	S	19	14.8	0.0331131	0.033778	0.9744	70653.6	23300.5	102207	191760	136180	92348.3	21365.3	148856	149992	99719.1	83458.4	21629.5	160062	143159	125484	1	0.273436	1.65879	2.01787	1.5036	6296.64	605.856	17715.3	15189.9	10820.8	0.0109136	0.100032	0.0402326	0.0922644
643.2843++	LNS[+80]DLQKLSNLHVAVEDLK	115.76	1	739.382	2 or more uniq pep	AT1G03080	NET1D	kinase interacting (KIP1-like) family protein	| kinase interacting (KIP1-like) family protein | Chr1:731794-737332 REVERSE LENGTH=1733 | 201606	plasma membrane	20	Cytoskeleton organization	LNSDLQKLSNLHVAVEDLK	LNS[+80]DLQKLSNLHVAVEDLK	S	1564	17.26	0.0187932	0.0202265	0.8505	3735.35	1119.55	8171.71	4758.54	11628.7	4286.3	1063.47	9956.6	4106.22	9977.1	4102.29	1070.68	10345.4	3997.35	11522.2	1	0.269607	2.34414	1.06878	2.74984	161.942	17.6157	669.248	237.671	533.664	0.00302152	0.0155903	0.482384	0.0062852
1133.5612++++	EAPVGFTPPQLDPNTPSPIFAGS[+80]TGGLLRK	94.7	1	1048.86	2 or more uniq pep	AT1G03130	PSAD2	photosystem I subunit D-2	| photosystem I subunit D-2 | Chr1:753528-754142 REVERSE LENGTH=204 | 201606	plastid,extracellular region	1	Photosynthesis	EAPVGFTPPQLDPNTPSPIFAGSTGGLLRK	EAPVGFTPPQLDPNTPSPIFAGS[+80]TGGLLRK	S	80	41.66	6.82339e-05	0.000203681	0.8127	10671.7	8812.95	2183.97	6766.29	12135.3	9146.24	8923.38	1801.44	6938.92	15083.2	10137	8881.75	1737.31	7014.92	15228.6	1	0.892542	0.190998	0.694904	1.42951	446.88	32.1963	139.433	73.5562	1007.75	0.131091	0.00334196	0.0209674	0.0634858
708.8344++++	EAPVGFTPPQLDPNTPSPIFAGS[+80]TGGLLR	9.47	0	1006.17	2 or more uniq pep	AT1G03130	PSAD2	photosystem I subunit D-2	| photosystem I subunit D-2 | Chr1:753528-754142 REVERSE LENGTH=204 | 201606	plastid,extracellular region	1	Photosynthesis	EAPVGFTPPQLDPNTPSPIFAGSTGGLLR	EAPVGFTPPQLDPNTPSPIFAGS[+80]TGGLLR	S	80	65.18	3.03389e-07	2.72562e-06	0.8578	10948.5	6408.23	6190.05	23040.2	8440.93	9023.09	6886.75	4689.68	28326.5	10471.6	9599.83	6821.76	4443.95	29414	8560.25	1	0.686386	0.516014	2.76926	0.941071	570.506	149.852	545.708	1968.54	657.911	0.0332911	0.0265381	0.014112	0.506094
505.9211+++	GYVS[+80]EEEAGKR	99.21	1	652.78	2 or more uniq pep	AT1G03630	PORC	protochlorophyllide oxidoreductase C	| protochlorophyllide oxidoreductase C | Chr1:907699-909245 FORWARD LENGTH=401 | 201606	plastid	7	Coenzyme metabolism	GYVSEEEAGKR	GYVS[+80]EEEAGKR	S	340	18.42	0.014388	0.0160543	0.9887	23341.1	5675.84	6252.47	8819.71	20452.3	18608.3	5557.85	4832.03	8101.78	29293.2	22678	5533.73	4608.28	8095.86	34475.7	1	0.261953	0.243583	0.39008	1.32355	1479.53	43.9057	514.839	240.303	4093.87	0.00849898	0.0090979	0.0126442	0.272302
858.3891++	WNS[+80]KDSK	107.64	1	472.697	2 or more uniq pep	AT1G03740	AT1G03740	Protein kinase superfamily protein	| Protein kinase superfamily protein | Chr1:934055-936792 FORWARD LENGTH=740 | 201606	extracellular region,extracellular region	18	Protein modification	WNSKDSK	WNS[+80]KDSK	S	125	23.69	0.00427563	0.00586168	0.9463	9929.41	8744.43	2275.99	2933.42	3460.98	10062.9	8724.89	2315.96	2916.52	3400.43	9987.44	8729.07	2323.64	2912.33	3412.57	1	0.873901	0.230674	0.292285	0.342721	38.6362	5.94223	14.771	6.44658	18.4944	0.00096044	2.89457e-05	3.06726e-05	4.25225e-05
762.3207+++	MLSGSVS[+80]SK	88.78	0	488.214	2 or more uniq pep	AT1G03740	AT1G03740	Protein kinase superfamily protein	| Protein kinase superfamily protein | Chr1:934055-936792 FORWARD LENGTH=740 | 201606	extracellular region,extracellular region	18	Protein modification	MLSGSVSSK	MLSGSVS[+80]SK	S	653	29.16	0.00121339	0.00212153	0.7955	8629	7329.68	3642.76	5404.08	5666.58	8184.18	7617.74	3335.81	6062.53	5897.34	8139.86	7588.83	3277.86	6174.69	5196.61	1	0.904172	0.410813	0.708536	0.671895	156.184	91.5827	113.218	240.367	206.173	0.0469799	0.00154696	0.0135524	0.00885205
528.5835+++	ISHS[+80]GPLMSNR	0	0	639.787	2 or more uniq pep	AT1G03740	AT1G03740	Protein kinase superfamily protein	| Protein kinase superfamily protein | Chr1:934055-936792 FORWARD LENGTH=740 | 201606	extracellular region,extracellular region	18	Protein modification	ISHSGPLMSNR	ISHS[+80]GPLMSNR	S	614	33.63	0.000433511	0.000907288	0.7807	27727.9	44385.6	54070.3	24618	92463.5	37479.5	40642.4	82050.6	19229.1	64490.9	33069.8	41183.5	88909.1	18319.9	80581.5	1	1.31017	2.27592	0.651624	2.49736	2819.34	1168.01	10655.4	1965.46	8105.38	0.092716	0.0618115	0.0727418	0.03252
499.2575++	REMVLINLTC[+57]S[+80]NS[+80]QVPPKPEPK	60	1	899.756	2 or more uniq pep	AT1G03780	TPX2	targeting protein for XKLP2	| targeting protein for XKLP2 | Chr1:948064-951696 REVERSE LENGTH=687 | 201606	microtubule	13	Cell cycle organization	REMVLINLTCSNSQVPPKPEPK	REMVLINLTC[+57]S[+80]NS[+80]QVPPKPEPK	S;S	538	20.28	0.00937562	0.0112138	0.763	6248.32	1451.48	6971.73	13504	30438.3	6250.08	1589.61	6579.51	17904	27750.5	5609.04	1580.38	6491.7	18610.4	19666.8	1	0.256129	1.10862	2.78125	4.27258	213.387	44.5857	147.567	1597.45	3236.9	0.00234337	0.130737	0.0221947	0.0255187
688.3368+++	MLAYS[+80]TVGTPDYIAPEVLLKK	115.79	1	1195.11	2 or more uniq pep	AT1G03920	AT1G03920	Protein kinase family protein	| Protein kinase family protein | Chr1:1001473-1004240 FORWARD LENGTH=569 | 201606	plasma membrane	18	Protein modification	MLAYSTVGTPDYIAPEVLLKK	MLAYS[+80]TVGTPDYIAPEVLLKK	S	334	90.12	9.72747e-10	3.31446e-08	0.9558	21583.3	16816	15193	6351.83	35686.8	20834.1	17350.7	14275	6978.01	36444.2	20621.8	17300.5	14097.3	7080.69	32794.5	1	0.816956	0.690904	0.324195	1.66433	291.608	170.478	339.497	227.778	1112.06	0.00758135	0.00471979	0.00067742	0.00671193
849.3725++	M[+16]LAYS[+80]TVGTPDYIAPEVLLK	109.19	0	1139.06	2 or more uniq pep	AT1G03920	AT1G03920	Protein kinase family protein	| Protein kinase family protein | Chr1:1001473-1004240 FORWARD LENGTH=569 | 201606	plasma membrane	18	Protein modification	MLAYSTVGTPDYIAPEVLLK	M[+16]LAYS[+80]TVGTPDYIAPEVLLK	S	334	40.47	8.97429e-05	0.000254819	0.8203	45764.8	39732	23090.9	11698.4	23766.5	36357.3	39816	17509.1	11541.7	33427	43223.9	39581	16628.1	11648.8	36089.8	1	0.959677	0.456946	0.280857	0.75789	2809.76	68.7568	2023.48	46.2545	3743.74	0.537695	0.0224738	0.00857431	0.149863
474.7130++	MLAYS[+80]TVGTPDYIAPEVLLK	16	0	1131.06	2 or more uniq pep	AT1G03920	AT1G03920	Protein kinase family protein	| Protein kinase family protein | Chr1:1001473-1004240 FORWARD LENGTH=569 | 201606	plasma membrane	18	Protein modification	MLAYSTVGTPDYIAPEVLLK	MLAYS[+80]TVGTPDYIAPEVLLK	S	334	43.08	4.9204e-05	0.000156578	0.9124	43179.8	21407.2	24079.5	13627	16812.3	37198.8	20431.1	20756.2	11638.2	22015.3	44054.7	20415.7	20217.1	11471.1	27751.5	1	0.502809	0.524849	0.296278	0.537039	2154.35	327.958	1207.69	692.462	3159.1	0.0108744	0.0152148	0.00593913	0.0371384
628.7921++	M[+16]LAYS[+80]TVGTPDYIAPEVLLKK	115.67	1	802.407	2 or more uniq pep	AT1G03920	AT1G03920	Protein kinase family protein	| Protein kinase family protein | Chr1:1001473-1004240 FORWARD LENGTH=569 | 201606	plasma membrane	18	Protein modification	MLAYSTVGTPDYIAPEVLLKK	M[+16]LAYS[+80]TVGTPDYIAPEVLLKK	S	334	15.86	0.0259418	0.0269949	0.9409	20954.7	27984	38554.6	25841.4	538987	21556.6	31494	36975.9	37375.2	458440	18333	31278.5	36563	39263.5	290031	1	1.50086	1.84986	1.7029	20.9362	989.595	1135.78	606.882	4194.87	73344.2	0.0220732	0.00458602	0.0844101	0.030709
669.2738+++	ATSS[+80]ADFTENR	96.52	0	639.754	2 or more uniq pep	AT1G04440	CKL13	casein kinase like 13	| casein kinase like 13 | Chr1:1202815-1205664 FORWARD LENGTH=468 | 201606	plasmodesma	18	Protein modification	ATSSADFTENR	ATSS[+80]ADFTENR	S	406	19.54	0.0111173	0.0129424	0.805	10326	6886.06	28130.2	6379.7	5158.39	6577.23	7546.96	15462	8150.96	9212.88	8320.71	7418.14	13793.6	8615.03	7686.76	1	0.901943	2.24426	0.964156	0.941362	1083.06	202.279	4526.48	681.071	1182.29	0.414877	0.147803	0.642437	0.578055
805.0196+++	GGTS[+80]GNKFR	79.33	1	502.221	2 or more uniq pep	AT1G04480	RPL23A	Ribosomal protein L14p/L23e family protein	| Ribosomal protein L14p/L23e family protein | Chr1:1216110-1217257 FORWARD LENGTH=140 | 201606	endomembrane system	17	Protein biosynthesis	GGTSGNKFR	GGTS[+80]GNKFR	S	10	28.87	0.00129718	0.0022331	0.9316	38724	8126.09	28134.4	44547.2	9183.46	36516.9	8241.57	25990.5	46303.3	9881.33	37553.6	8221.98	25598.9	46681.5	9571.61	1	0.218159	0.706647	1.22048	0.254209	637.527	35.6799	788.063	657.542	201.883	0.00047131	0.00834963	0.0121128	0.000567781
643.2641++	ISQKQNSC[+57]S[+80]FEDR	88.75	1	839.848	2 or more uniq pep	AT1G04780	AT1G04780	Ankyrin repeat family protein	| Ankyrin repeat family protein | Chr1:1340891-1342965 REVERSE LENGTH=664 | 201606	plasma membrane	35	unknown	ISQKQNSCSFEDR	ISQKQNSC[+57]S[+80]FEDR	S	376	63.63	4.33511e-07	3.60244e-06	0.9957	45551.8	127705	9301.76	9974.8	17379.9	61157.2	117851	13931.8	7977.32	12148.6	53740.5	119340	15056.2	7627.27	14774.8	1	2.31707	0.23739	0.163781	0.285038	4506.75	3066.91	1760.92	731.187	1510.16	0.00633778	0.0138272	0.010157	0.0147397
630.7846++	NSLC[+57]VDEKVSDLLGDDDS[+80]PSRGGR	116.32	2	891.06	2 or more uniq pep	AT1G04780	AT1G04780	Ankyrin repeat family protein	| Ankyrin repeat family protein | Chr1:1340891-1342965 REVERSE LENGTH=664 | 201606	plasma membrane	35	unknown	NSLCVDEKVSDLLGDDDSPSRGGR	NSLC[+57]VDEKVSDLLGDDDS[+80]PSRGGR	S	435	15.92	0.0255859	0.0266742	0.8646	12599.5	42476.5	59132.5	15783.2	33671.3	3400.76	67608.8	9159.99	59544.1	148341	5315.78	63497.9	6384.04	76103.6	41320.1	1	11.7323	2.86257	11.0261	18.0218	2802.17	7783.27	17138.9	17993.5	37014.3	0.0255499	0.413446	0.140158	0.211337
531.2242++	QLELALKLDS[+80]PEESSNGESSR	92.66	1	790.367	2 or more uniq pep	AT1G04780	AT1G04780	Ankyrin repeat family protein	| Ankyrin repeat family protein | Chr1:1340891-1342965 REVERSE LENGTH=664 | 201606	plasma membrane	35	unknown	QLELALKLDSPEESSNGESSR	QLELALKLDS[+80]PEESSNGESSR	S	356	99.78	1.05196e-10	5.54563e-09	0.8758	10231.7	12890	11928.7	9630.5	5988.75	7726.78	11841	9000.76	7222.29	9920.73	10587.7	11821.9	8561.69	7037.19	15169.8	1	1.30295	1.04646	0.846869	1.10068	900.194	352.872	1056.78	835.297	2659.41	0.110008	0.841587	0.333639	0.791999
1164.5507++	TIQFVDWC[+57]PT[+80]GFK	93.86	0	839.87	2 or more uniq pep	AT1G04820	TUBA4	tubulin alpha-4 chain	| tubulin alpha-4 chain | Chr1:1356421-1358266 REVERSE LENGTH=450 | 201606	plasma membrane	20	Cytoskeleton organization	TIQFVDWCPTGFK	TIQFVDWC[+57]PT[+80]GFK	T	349	26.46	0.00225944	0.00350715	0.9982	190452	16740.9	118098	164205	285894	275906	15194	195813	125543	181439	233350	15431.9	215769	118858	228532	1	0.0697008	0.751487	0.608853	1.04603	24668.5	480.888	29793.4	14133.8	30202	0.0126314	0.280478	0.0761677	0.976786
841.3673+++	ELGPS[+80]SEISEKR	112.31	1	706.327	2 or more uniq pep	AT1G05150	AT1G05150	Calcium-binding tetratricopeptide family protein	| Calcium-binding tetratricopeptide family protein | Chr1:1484280-1486706 REVERSE LENGTH=808 | 201606	plasma membrane	35	unknown	ELGPSSEISEKR	ELGPS[+80]SEISEKR	S	193	19.24	0.0119124	0.0137421	0.8991	4655.16	57744	35572.3	37033.4	33729.3	6485.96	49215.4	58605.4	23218.3	24178.6	6089.38	50138.7	64619.2	21431.7	39196.9	1	9.40869	9.09633	5.01822	5.80345	556.082	2702.16	8851.9	4929.84	4388.5	0.00348313	0.0335587	0.0494046	0.0265116
766.3592++++	TAAWAVS[+80]PNHGIVFDETWK	89.35	0	737.009	2 or more uniq pep	AT1G05150	AT1G05150	Calcium-binding tetratricopeptide family protein	| Calcium-binding tetratricopeptide family protein | Chr1:1484280-1486706 REVERSE LENGTH=808 | 201606	plasma membrane	35	unknown	TAAWAVSPNHGIVFDETWK	TAAWAVS[+80]PNHGIVFDETWK	S	135	39.18	0.000120781	0.000322931	0.9916	38215.8	18967.1	118169	27670.1	15572.2	33991.1	19524.7	100824	29964.9	18009.3	35910.4	19431.1	97802.2	30465.9	16848.8	1	0.537274	2.92728	0.817996	0.468832	1221.27	172.393	6345.71	860.688	703.803	0.00539017	0.00852055	0.0466624	0.00533048
773.8704++	LKADNNNNNVDAFSDAGWS[+80]R	117.72	1	763.329	2 or more uniq pep	AT1G05150	AT1G05150	Calcium-binding tetratricopeptide family protein	| Calcium-binding tetratricopeptide family protein | Chr1:1484280-1486706 REVERSE LENGTH=808 | 201606	plasma membrane	35	unknown	LKADNNNNNVDAFSDAGWSR	LKADNNNNNVDAFSDAGWS[+80]R	S	187	25.25	0.00298538	0.00439703	0.9432	12059.2	12434.4	29098.4	6539.34	13709	8105.74	13166	17438.7	7542.86	23398.8	10253.6	12987.5	15825.5	7840.83	21808.9	1	1.30734	2.03592	0.74584	2.05015	1142.69	220.243	4181.46	393.682	3000.26	0.144158	0.133365	0.143861	0.0977602
745.8844++	GVKYS[+80]DEIVR	67.83	1	623.297	2 or more uniq pep	AT1G05190	RPL6	Ribosomal protein L6 family	| Ribosomal protein L6 family | Chr1:1502515-1503738 REVERSE LENGTH=223 | 201606	plastid	17	Protein biosynthesis	GVKYSDEIVR	GVKYS[+80]DEIVR	S	208	23.9	0.0040738	0.00563197	0.9968	10598.8	33249.8	28496.6	28608.8	9493.15	12805.9	31127	37278.2	23701.3	7653.91	11989.3	31408	39267	22887.3	9165.45	1	2.72916	2.95829	2.15301	0.752612	644.269	665.731	3308.85	1787.01	566.42	0.00211131	0.0204393	0.0198892	0.0717692
804.3567++	GEPNISY[+80]IC[+57]SR	86.71	0	688.289	2 or more uniq pep	AT1G06390	ASK9	GSK3/SHAGGY-like protein kinase 1	| GSK3/SHAGGY-like protein kinase 1 | Chr1:1946860-1950417 FORWARD LENGTH=407 | 201606	plasma membrane	11	Phytohormone action	GEPNISYICSR	GEPNISY[+80]IC[+57]SR	Y	230	53.02	4.98884e-06	2.498e-05	1	73823.9	151415	40783.1	41663.9	27024.6	73739.7	152706	40506.5	42771.7	26838.9	73063.2	152619	40445.2	42928.4	26000.6	1	2.07026	0.551773	0.577318	0.361967	240.782	416.569	103.948	397.961	314.96	3.73716e-05	6.3292e-05	0.000223786	7.13849e-05
606.8210++	VLVKGEPNISY[+80]IC[+57]SR	108.09	1	907.947	2 or more uniq pep	AT1G06390	ASK9	GSK3/SHAGGY-like protein kinase 1	| GSK3/SHAGGY-like protein kinase 1 | Chr1:1946860-1950417 FORWARD LENGTH=407 | 201606	plasma membrane	11	Phytohormone action	VLVKGEPNISYICSR	VLVKGEPNISY[+80]IC[+57]SR	Y	230	89.08	1.23595e-09	4.02465e-08	0.9987	126123	229852	161291	260605	19443.7	98299.2	279950	105493	470107	23096.3	94053.5	274706	96910.5	515920	11998.2	1	2.53037	1.12746	4.11136	0.17223	10057.3	15897.4	20182.5	78590.4	3265.52	0.0143495	0.572678	0.0597645	0.0141398
802.8876++	VLVKGEPNIS[+80]YIC[+57]SR	108.09	1	907.947	2 or more uniq pep	AT1G06390	ASK9	GSK3/SHAGGY-like protein kinase 1	| GSK3/SHAGGY-like protein kinase 1 | Chr1:1946860-1950417 FORWARD LENGTH=407 | 201606	plasma membrane	11	Phytohormone action	VLVKGEPNISYICSR	VLVKGEPNIS[+80]YIC[+57]SR	S	229	93.03	4.97737e-10	1.97228e-08	0.9987	104128	256046	329884	221882	31716.4	96376.1	282578	282308	299248	32214.3	90933.3	280251	273447	312955	22817.5	1	2.82431	3.0348	2.89248	0.296591	3828.42	8482.87	17523.1	28350.7	3052.67	0.00279047	0.00810109	0.024113	0.00511072
554.2343+++	QVS[+80]VDVPDVKGRTDILK	98.61	2	650.342	2 or more uniq pep	AT1G06430	FTSH8	FTSH protease 8	| FTSH protease 8 | Chr1:1960214-1962525 REVERSE LENGTH=685 | 201606	plastid,extracellular region	19	Protein homeostasis	QVSVDVPDVKGRTDILK	QVS[+80]VDVPDVKGRTDILK	S	386	15.7	0.0269153	0.0278937	0.9791	29272.1	18155.3	43647	45220.1	11461.9	15286.5	18439	19861.8	44838.2	29734.7	24631.7	18122.3	17143.7	46210.7	35608	1	0.85406	1.16213	2.11802	1.26078	4112.73	100.523	8418.05	408.982	7270.28	0.361673	0.722926	0.0325099	0.789934
440.7362++	VTLIPRGQARGLTWFIPSDDPTLIS[+80]K	116.7	2	741.145	2 or more uniq pep	AT1G06430	FTSH8	FTSH protease 8	| FTSH protease 8 | Chr1:1960214-1962525 REVERSE LENGTH=685 | 201606	plastid,extracellular region	19	Protein homeostasis	VTLIPRGQARGLTWFIPSDDPTLISK	VTLIPRGQARGLTWFIPSDDPTLIS[+80]K	S	525	20.22	0.00950605	0.0113455	0.8615	11696.1	22484.3	671808	8711.05	279561	12754.4	22025.4	755087	8233.1	250863	12235.1	22102.6	772173	8135.54	262731	1	1.81859	59.9174	0.685076	21.6815	305.51	141.87	31002.2	177.822	8325.62	0.00113825	0.00184503	0.00824611	0.00108985
425.2026++	YVILDEMDDQENS[+80]P	94.16	0	874.342	2 or more uniq pep	AT1G06470	AT1G06470	Nucleotide/sugar transporter family protein	| Nucleotide/sugar transporter family protein | Chr1:1970726-1973540 FORWARD LENGTH=414 | 201606	plasma membrane,endomembrane system	24	Solute transport	YVILDEMDDQENSP	YVILDEMDDQENS[+80]P	S	413	51.85	6.53131e-06	3.08251e-05	1	25445.5	9623.24	36603.9	14253.2	3963.21	24158.7	10192.2	33157.1	16956.7	4040.24	23476	10141.5	32497.3	17409.2	3313.1	1	0.41069	1.39842	0.667869	0.154706	577.381	181.795	1273.22	985.273	230.615	0.00176865	0.0200424	0.019057	0.000910731
1007.3693++	SLNGEATGQDDESFFDSDQQGDDGKS[+80]TELNQK	26.05	1	1181.48	2 or more uniq pep	AT1G06530	PMD2	Tropomyosin-like protein	| Tropomyosin-like protein | Chr1:2001625-2002596 FORWARD LENGTH=323 | 201606	mitochondrion,extracellular region	13	Cell cycle organization	SLNGEATGQDDESFFDSDQQGDDGKSTELNQK	SLNGEATGQDDESFFDSDQQGDDGKS[+80]TELNQK	S	31	61.4	7.24436e-07	5.32651e-06	0.8363	2467.95	2443.39	1575.7	7917.17	11823.5	5077.01	2181.61	4016.72	5931.67	4521.89	3350.83	2237.73	4797.71	5506.37	5326.55	1	0.695856	0.953808	2.00654	2.42369	766.171	79.5746	970.391	742.931	2311.45	0.223059	0.904049	0.118347	0.278154
999.3719++	LAPVPDM[+16]EGIS[+80]PQHVSTVVK	109.97	0	1100.54	2 or more uniq pep	AT1G06840	AT1G06840	Leucine-rich repeat protein kinase family protein	| Leucine-rich repeat protein kinase family protein | Chr1:2097854-2103208 REVERSE LENGTH=953 | 201606	plasma membrane	18	Protein modification	LAPVPDMEGISPQHVSTVVK	LAPVPDM[+16]EGIS[+80]PQHVSTVVK	S	783	20.34	0.00924698	0.0111123	0.9988	2397.21	3660.75	2466.04	3084.47	17682.5	2755.38	3758.27	2864.52	3387.42	13988.9	2401.56	3765.09	2943.35	3408.31	12031	1	1.48628	1.09797	1.31176	5.82096	118.674	33.7025	147.729	104.638	1656.88	0.0102359	0.332977	0.0392074	0.0184801
736.6607+++	LAPVPDMEGIS[+80]PQHVSTVVK	84.53	0	1092.54	2 or more uniq pep	AT1G06840	AT1G06840	Leucine-rich repeat protein kinase family protein	| Leucine-rich repeat protein kinase family protein | Chr1:2097854-2103208 REVERSE LENGTH=953 | 201606	plasma membrane	18	Protein modification	LAPVPDMEGISPQHVSTVVK	LAPVPDMEGIS[+80]PQHVSTVVK	S	783	20.72	0.00847227	0.0103414	0.9474	4387.82	25234.7	8156.69	3312.83	2.80785e+06	6273.48	32946.7	10546.4	7816.18	1.25765e+06	3479.41	32680.4	10978.2	8643.32	401718	1	6.79844	2.23175	1.49502	318.615	822.86	2527.45	877.438	1656.28	704162	0.0106307	0.0499197	0.41691	0.169571
810.3716++	ESEKDPLIAAENGSGVLS[+80]DGGGGVQQK	105.39	1	908.09	2 or more uniq pep	AT1G06890	UXT3	nodulin MtN21 /EamA-like transporter family protein	| nodulin MtN21 /EamA-like transporter family protein | Chr1:2111728-2114038 REVERSE LENGTH=357 | 201606	Golgi apparatus,endomembrane system	24	Solute transport	ESEKDPLIAAENGSGVLSDGGGGVQQK	ESEKDPLIAAENGSGVLS[+80]DGGGGVQQK	S	334	148.56	1.39316e-15	1.69865e-12	1	19189.9	11871.8	24743.6	9254.55	35046.4	18728.9	14126.8	21500.1	15839.3	30474.2	15518	13961.6	20838.8	17071.8	15915.9	1	0.757542	1.26008	0.809367	1.49302	1154.81	725.706	1206.59	2426.55	5767.86	0.0811226	0.11252	0.296965	0.253491
684.9860+++	LANAVS[+80]SGDLEAQDSK	58.65	0	842.875	2 or more uniq pep	AT1G06950	TIC110	translocon at the inner envelope membrane of chloroplasts 110	| translocon at the inner envelope membrane of chloroplasts 110 | Chr1:2130303-2135563 REVERSE LENGTH=1016 | 201606	plastid,extracellular region	23	Protein translocation	LANAVSSGDLEAQDSK	LANAVS[+80]SGDLEAQDSK	S	483	68.85	1.30317e-07	1.45062e-06	0.9463	36937.5	46983.3	50326.5	5676.36	8963.55	35598.5	47511	47807.9	5857.63	9364.54	36132.6	47432.9	47337.4	5893.44	9099.47	1	1.30645	1.33852	0.160443	0.252521	389.16	164.458	927.938	67.1932	117.74	0.00144913	0.00666066	0.000168564	0.00022534
479.2313++	RLANAVS[+80]SGDLEAQDSK	25.08	1	920.925	2 or more uniq pep	AT1G06950	TIC110	translocon at the inner envelope membrane of chloroplasts 110	| translocon at the inner envelope membrane of chloroplasts 110 | Chr1:2130303-2135563 REVERSE LENGTH=1016 | 201606	plastid,extracellular region	23	Protein translocation	RLANAVSSGDLEAQDSK	RLANAVS[+80]SGDLEAQDSK	S	483	13.94	0.0403645	0.0404804	0.8287	4092.93	20586.9	33953.2	54069.1	24907	2619.48	25454	17374.3	100456	39093.4	2861.18	24829.8	15240.7	111749	20626.2	1	7.8084	6.75168	30.2057	9.40615	456.233	1528.97	5914.04	17648.3	5580.82	0.00604303	0.0852067	0.0400293	0.0466198
859.3844++	NSEDSGVTVDGS[+80]PSAK	95.54	0	815.336	2 or more uniq pep	AT1G07110	FKFBP	fructose-2%2C6-bisphosphatase	| fructose-2%2C6-bisphosphatase | Chr1:2178363-2183980 REVERSE LENGTH=744 | 201606	cytosol,plasma membrane	3	Carbohydrate metabolism	NSEDSGVTVDGSPSAK	NSEDSGVTVDGS[+80]PSAK	S	244	34.69	0.000339625	0.000753645	0.8479	90445.4	475503	71950.4	75077.8	44613.9	116457	425597	104532	54411.2	34235.9	109559	431366	112428	51428.6	47472.2	1	4.28306	0.906434	0.588909	0.40685	7779.99	15762.1	12388.1	7435.97	4021.28	0.00268299	0.594266	0.0523247	0.0185636
860.4322++++	SVETLS[+80]PFQQK	100.32	0	672.316	2 or more uniq pep	AT1G07110	FKFBP	fructose-2%2C6-bisphosphatase	| fructose-2%2C6-bisphosphatase | Chr1:2178363-2183980 REVERSE LENGTH=744 | 201606	cytosol,plasma membrane	3	Carbohydrate metabolism	SVETLSPFQQK	SVETLS[+80]PFQQK	S	276	39.56	0.000110662	0.000299894	0.9887	6795.05	13852.5	9610.95	8320.61	21218	8801.82	13061.6	13601.9	7091.49	15308.6	7748.11	13196.5	14536.2	6851.6	17389.1	1	1.74192	1.61195	0.971496	2.3687	579.548	244.281	1510.3	454.99	1730.6	0.0124295	0.0972412	0.673106	0.0306116
580.2807++	AAQRNS[+80]EDSGVTVDGSPSAK	115.18	1	1028.45	2 or more uniq pep	AT1G07110	FKFBP	fructose-2%2C6-bisphosphatase	| fructose-2%2C6-bisphosphatase | Chr1:2178363-2183980 REVERSE LENGTH=744 | 201606	cytosol,plasma membrane	3	Carbohydrate metabolism	AAQRNSEDSGVTVDGSPSAK	AAQRNS[+80]EDSGVTVDGSPSAK	S	234	23.2	0.0047863	0.00646035	0.806	9513.28	22380.5	21377.6	399625	43954.5	8822.82	23021.5	19184.3	433359	47796.3	9036.38	22936.4	18785.7	439801	44156.4	1	2.50003	2.16681	46.5984	4.97473	204.093	200.99	805.794	12457.8	1248.33	0.000439737	0.00602739	0.000899561	0.00122017
556.2608++	SLS[+80]ASSFLIDTK	119.66	0	674.823	2 or more uniq pep	AT1G07110	FKFBP	fructose-2%2C6-bisphosphatase	| fructose-2%2C6-bisphosphatase | Chr1:2178363-2183980 REVERSE LENGTH=744 | 201606	cytosol,plasma membrane	3	Carbohydrate metabolism	SLSASSFLIDTK	SLS[+80]ASSFLIDTK	S	303	99.16	1.21339e-10	6.27816e-09	0.811	2444.43	8373.13	3915.93	23466.4	31941.4	3259.51	8145.11	5624.23	22086.9	21384.2	2704.47	8218.78	6021.58	21602.3	21356.2	1	2.98774	1.85133	8.12124	9.17473	240.374	67.1809	645.924	558.415	3523.74	0.00209611	0.0743474	0.000962454	0.0246215
411.7097++	GISM[+16]AGFLS[+80]WFIWRSAYLTR	109.71	1	615.3	2 or more uniq pep	AT1G07180	NDA1	alternative NAD(P)H dehydrogenase 1	| alternative NAD(P)H dehydrogenase 1 | Chr1:2204414-2206773 FORWARD LENGTH=510 | 201606	mitochondrion,intrinsic component of membrane	2	Cellular respiration	GISMAGFLSWFIWRSAYLTR	GISM[+16]AGFLS[+80]WFIWRSAYLTR	S	472	15.62	0.0274157	0.0283702	0.875	8030.85	8875.06	9008.04	64312.8	24478.3	8644.66	10074.2	9070.8	95901.1	19291	7030.15	10011.2	9049.11	100949	11619.4	1	1.23151	1.15272	11.1538	2.3108	470.507	389.632	18.4006	11463.6	3735.06	0.103157	0.136373	0.0203713	0.107045
863.8550++	SFS[+80]HGLALR	118.86	0	534.255	2 or more uniq pep	AT1G07630	PLL5	pol-like 5	| pol-like 5 | Chr1:2349189-2351437 FORWARD LENGTH=662 | 201606	plasma membrane	18	Protein modification	SFSHGLALR	SFS[+80]HGLALR	S	172	32.29	0.000590201	0.00116704	0.8877	23424.4	125368	19648.2	33588.5	6153.57	17014	146512	12128.1	52975.1	8466.83	18042.6	143894	11035.2	57269.9	5278.42	1	7.31284	0.721083	2.57389	0.350964	1987.66	6654.7	2707.3	7284.27	951.11	0.00338342	0.260165	0.063769	0.0281234
541.2681++	LNDDGNTHIS[+80]TR	87.55	0	711.804	2 or more uniq pep	AT1G07650	AT1G07650	Leucine-rich repeat transmembrane protein kinase	| Leucine-rich repeat transmembrane protein kinase | Chr1:2359817-2366423 REVERSE LENGTH=1014 | 201606	plasma membrane	18	Protein modification	LNDDGNTHISTR	LNDDGNTHIS[+80]TR	S	838	95.21	3.01301e-10	1.33624e-08	0.9806	240573	100437	176767	43393.7	50661.6	344319	98878.9	274210	42650	30151.2	266851	99874.2	297724	41819.8	28037.9	1	0.359645	0.882282	0.153653	0.134408	31140.4	455.645	37027.5	454.553	7214.87	0.0274209	0.551355	0.016254	0.0162576
885.8795++	SLS[+80]FSTSGPR	116.41	0	559.748	2 or more uniq pep	AT1G07650	AT1G07650	Leucine-rich repeat transmembrane protein kinase	| Leucine-rich repeat transmembrane protein kinase | Chr1:2359817-2366423 REVERSE LENGTH=1014 | 201606	plasma membrane	18	Protein modification	SLSFSTSGPR	SLS[+80]FSTSGPR	S	989	66.54	2.2182e-07	2.16701e-06	0.752	33850.9	8723.23	37703.7	24459.9	34627	24908.6	10239.9	23570.5	39158.1	46519.7	26016.3	10057.3	21494.4	42393	28381	1	0.351791	0.962096	1.30804	1.32715	2814.36	478.045	5092.48	5518.13	5320.08	0.0227896	0.918958	0.371508	0.303988
784.8645++	EDNNRSS[+80]FSQR	68.03	1	710.286	2 or more uniq pep	AT1G08190	VPS41	vacuolar protein sorting 41	| vacuolar protein sorting 41 | Chr1:2567652-2573142 FORWARD LENGTH=980 | 201606	Golgi apparatus,endomembrane system	22	Vesicle trafficking	EDNNRSSFSQR	EDNNRSS[+80]FSQR	S	860	18.99	0.0126183	0.0143724	0.7801	29541	6137.28	173284	5866.11	15000.9	28017.1	6366.97	158859	6544.05	15641.3	27926.1	6343.53	156139	6660.01	13877.6	1	0.220721	5.70904	0.223545	0.521006	523.81	72.9703	5319.97	247.58	515.456	0.00056643	0.00158141	0.000684217	0.00288404
520.2628++	QM[+16]S[+80]INSVPK	101.13	0	550.246	2 or more uniq pep	AT1G08420	BSL2	BRI1 suppressor 1 (BSU1)-like 2	| BRI1 suppressor 1 (BSU1)-like 2 | Chr1:2649959-2656564 FORWARD LENGTH=1018 | 201606	nucleus,plasma membrane	11	Phytohormone action	QMSINSVPK	QM[+16]S[+80]INSVPK	S	658	23.92	0.00405509	0.00561164	0.9824	49361.8	59618.6	68772.6	61300.8	42367.6	53707.3	52610.4	82424.7	41896.4	42399.5	58426.4	53146.6	85564.1	39602.6	65997.7	1	1.03233	1.46414	0.899925	0.925784	2617.47	2252.04	5154.23	6882.35	7871.4	0.743965	0.0492048	0.486478	0.708351
536.2577++	QMS[+80]INSVPK	119.59	0	542.249	2 or more uniq pep	AT1G08420	BSL2	BRI1 suppressor 1 (BSU1)-like 2	| BRI1 suppressor 1 (BSU1)-like 2 | Chr1:2649959-2656564 FORWARD LENGTH=1018 | 201606	nucleus,plasma membrane	11	Phytohormone action	QMSINSVPK	QMS[+80]INSVPK	S	658	19.63	0.0108893	0.0127194	0.9938	46892.6	46393.5	23180.2	34160	49829.2	55570.9	45765.7	28651.7	33234.1	39218	49617.5	46001.6	29817.6	32839.1	38794.2	1	0.913345	0.536953	0.662788	0.850072	2562.34	183.095	2046.02	391.438	3609.77	0.212623	0.0189539	0.0217626	0.209511
591.9559+++	RLS[+80]GTPVYR	108.31	1	564.782	2 or more uniq pep	AT1G08560	KN	syntaxin of plants 111	| syntaxin of plants 111 | Chr1:2709778-2710710 REVERSE LENGTH=310 | 201606	plasma membrane	13	Cell cycle organization	RLSGTPVYR	RLS[+80]GTPVYR	S	124	42.23	5.98412e-05	0.000183128	0.9783	37222.7	3797.17	8933.6	15299.9	9580.42	58092.7	3155.07	17135.3	8952.64	5949.73	51554	3228.7	19451	8141.18	10186.4	1	0.0729836	0.304088	0.24102	0.185795	6163.07	202.88	3190.67	2263.15	1322.84	0.0178282	0.0397044	0.0283508	0.0235073
898.4035++	GVTFGS[+80]FK	113.95	0	461.707	2 or more uniq pep	AT1G08640	CJD1	Chloroplast J-like domain 1	| Chloroplast J-like domain 1 | Chr1:2748714-2751209 REVERSE LENGTH=294 | 201606	extracellular,plastid,mitochondrion,Golgi apparatus	35	unknown	GVTFGSFK	GVTFGS[+80]FK	S	136	34.63	0.00034435	0.000760564	0.9637	12744.6	7952.87	5494.36	2301.89	3866.37	12141.3	7811.73	5244.39	2168.33	4232.44	12869.6	7811.18	5201.79	2155.65	4610.89	1	0.624789	0.422417	0.175569	0.33675	224.872	47.1387	91.2553	46.7767	214.935	0.00235461	0.00111196	0.000489603	0.00138543
626.8191++++	KKGVTFGS[+80]FK	119.89	2	589.802	2 or more uniq pep	AT1G08640	CJD1	Chloroplast J-like domain 1	| Chloroplast J-like domain 1 | Chr1:2748714-2751209 REVERSE LENGTH=294 | 201606	extracellular,plastid,mitochondrion,Golgi apparatus	35	unknown	KKGVTFGSFK	KKGVTFGS[+80]FK	S	136	63.79	4.1783e-07	3.49526e-06	0.9937	4150.27	19969.1	16597.9	3822.26	56631.1	3505.8	25878.9	11487.5	8417.8	56026.3	2930.41	25344.5	10645.5	9457.9	22337.9	1	6.94735	3.63625	2.18319	12.4163	352.333	1887.17	1859.76	1731.43	11331.6	0.00891	0.0383798	0.171018	0.067283
660.3158++	KGVTFGS[+80]FKVSK	93.93	2	682.852	2 or more uniq pep	AT1G08640	CJD1	Chloroplast J-like domain 1	| Chloroplast J-like domain 1 | Chr1:2748714-2751209 REVERSE LENGTH=294 | 201606	extracellular,plastid,mitochondrion,Golgi apparatus	35	unknown	KGVTFGSFKVSK	KGVTFGS[+80]FKVSK	S	136	29.04	0.00124738	0.00216471	0.9168	15152.7	9463.63	13063.7	17208.8	11151	10240.5	12555.1	6820.09	39972	15026.1	9868.74	12208.7	5992.64	45729.5	5951.23	1	1.02923	0.711789	3.22427	0.935425	1702.74	977.873	2231.92	8707.39	2628.98	0.876766	0.381061	0.12617	0.770493
711.8041++	GVTFGS[+80]FKVSK	110.45	1	618.805	2 or more uniq pep	AT1G08640	CJD1	Chloroplast J-like domain 1	| Chloroplast J-like domain 1 | Chr1:2748714-2751209 REVERSE LENGTH=294 | 201606	extracellular,plastid,mitochondrion,Golgi apparatus	35	unknown	GVTFGSFKVSK	GVTFGS[+80]FKVSK	S	136	49.87	1.03039e-05	4.41549e-05	0.9719	10784.4	11101	3659.75	195392	26441.4	11455.3	10479.1	4081.81	164257	25617.5	11715.5	10533.9	4172.68	159924	31166.9	1	0.947761	0.350617	15.3692	2.44948	277.353	198.782	158.026	11170.8	1728.94	0.21391	0.00188242	0.00473147	0.0111772
653.2983+++	KGVTFGS[+80]FK	113.57	1	525.755	2 or more uniq pep	AT1G08640	CJD1	Chloroplast J-like domain 1	| Chloroplast J-like domain 1 | Chr1:2748714-2751209 REVERSE LENGTH=294 | 201606	extracellular,plastid,mitochondrion,Golgi apparatus	35	unknown	KGVTFGSFK	KGVTFGS[+80]FK	S	136	56.01	2.50611e-06	1.43485e-05	0.9771	16871.8	16863.9	12282.4	58419.2	29496.6	22509	16599.2	17518.5	57035.7	19498.3	18409.1	16736.9	18725.5	56063.9	18619.2	1	0.88205	0.841154	3.01396	1.20865	1682.43	76.428	1977.47	683.365	3488.55	0.271895	0.356377	0.00228667	0.486848
817.4135++	SAS[+80]VKGLHAK	63.59	1	539.276	2 or more uniq pep	AT1G08680	ZIGA4	ARF GAP-like zinc finger-containing protein ZIGA4	| ARF GAP-like zinc finger-containing protein ZIGA4 | Chr1:2762820-2768387 FORWARD LENGTH=649 | 201606	plasma membrane	22	Vesicle trafficking	SASVKGLHAK	SAS[+80]VKGLHAK	S	182	54.97	3.1842e-06	1.75823e-05	0.9464	784514	34537.6	342420	51318.5	80611.8	301170	45975.6	90662.2	114672	251644	444972	44066.4	70188.5	134100	121148	1	0.0985708	0.298415	0.249178	0.403522	143292	3537.66	87531.4	24993.1	51599.2	0.0821644	0.178229	0.106106	0.142437
844.3680+++	ASSFVYS[+80]PGR	90.45	0	575.75	2 or more uniq pep	AT1G08680	ZIGA4	ARF GAP-like zinc finger-containing protein ZIGA4	| ARF GAP-like zinc finger-containing protein ZIGA4 | Chr1:2762820-2768387 FORWARD LENGTH=649 | 201606	plasma membrane	22	Vesicle trafficking	ASSFVYSPGR	ASSFVYS[+80]PGR	S	196	20.05	0.00988553	0.0117233	0.977	119819	70759.3	71591.9	104264	56147.8	82518.2	72224.1	45220.8	107555	95921.2	107032	71456.1	41485.7	109974	101813	1	0.711138	0.511036	1.06702	0.860754	10943.8	423.017	9474.43	1654.84	14340.9	0.101821	0.0736199	0.744255	0.413034
1122.9538++	KLHVASLVVQT[+80]GLR	24.8	1	534.303	2 or more uniq pep	AT1G08730	XI-C	Myosin family protein with Dil domain-containing protein	| Myosin family protein with Dil domain-containing protein | Chr1:2779963-2788325 FORWARD LENGTH=1538 | 201606	cytosol,cytoskeleton	20	Cytoskeleton organization	KLHVASLVVQTGLR	KLHVASLVVQT[+80]GLR	T	823	14.73	0.0336512	0.0343018	0.974	11930.5	19524.5	15292.1	50802.4	49544.8	10179.5	21115.2	12027.9	63885.6	57993.1	10468.6	20925.8	11475.4	66433.3	45701.6	1	1.90324	1.18651	5.6267	4.73848	541.953	501.66	1190.89	4841.89	3630.33	0.00579093	0.254083	0.00954388	0.00822603
821.8898++	VTLVPPSDS[+80]PELSPINTPK	25.21	0	1036.02	2 or more uniq pep	AT1G08820	PVA22	vamp/synaptobrevin-associated protein 27-2	| vamp/synaptobrevin-associated protein 27-2 | Chr1:2821810-2824412 REVERSE LENGTH=386 | 201606	plasma membrane	20	Cytoskeleton organization	VTLVPPSDSPELSPINTPK	VTLVPPSDS[+80]PELSPINTPK	S	130	60.33	9.2683e-07	6.52283e-06	0.8172	1524.49	3636.71	2380.71	3316.26	6369.48	1569.04	3690.11	2441.3	3478.38	6012.24	1508.59	3689.33	2451.72	3496.38	5629.41	1	2.39429	1.58091	2.23661	3.91382	18.0918	17.6721	22.1376	57.2775	213.682	0.000139898	0.00102909	0.00100185	0.00229398
895.4115++	KFPNEDAFLESGLS[+80]R	107	1	895.411	2 or more uniq pep	AT1G08930	ERD6	Major facilitator superfamily protein	| Major facilitator superfamily protein | Chr1:2873604-2876979 FORWARD LENGTH=496 | 201606	endoplasmic reticulum,plasma membrane	24	Solute transport	KFPNEDAFLESGLSR	KFPNEDAFLESGLS[+80]R	S	35	33.73	0.000423643	0.000891309	0.8819	136763	14708.4	4400.71	15763.9	38439.1	195133	15551.9	6497.1	19330.4	21380.7	139261	15635.5	6975	19541.6	15189.2	1	0.09984	0.0385197	0.118217	0.166568	19054.1	296.091	790.577	1225.53	6951.74	0.0175965	0.0155594	0.0183918	0.0227891
599.2848++	LRGS[+80]DVDISR	90.51	1	599.285	2 or more uniq pep	AT1G08930	ERD6	Major facilitator superfamily protein	| Major facilitator superfamily protein | Chr1:2873604-2876979 FORWARD LENGTH=496 | 201606	endoplasmic reticulum,plasma membrane	24	Solute transport	LRGSDVDISR	LRGS[+80]DVDISR	S	256	27.03	0.00198153	0.00314389	0.9905	98187.7	47920.6	23352.8	20944.8	16745.3	87809.4	51151.2	19594.4	25394.9	18517	88487.5	50794.8	18928.1	26216.2	15070.6	1	0.548203	0.224964	0.266263	0.183911	3352.12	1022.66	1377.35	1637.51	995.017	0.00704307	0.00260477	0.00305796	0.00218296
845.9011++	KSLS[+80]IRER	0	2	534.782	2 or more uniq pep	AT1G08930	ERD6	Major facilitator superfamily protein	| Major facilitator superfamily protein | Chr1:2873604-2876979 FORWARD LENGTH=496 | 201606	endoplasmic reticulum,plasma membrane	24	Solute transport	KSLSIRER	KSLS[+80]IRER	S	17	24.78	0.0033266	0.00478113	0.9598	63856.9	96696.8	22077.6	107863	42767.6	66309.8	99157.5	22727.3	116992	39414.1	62535.6	99091.7	22833.8	118089	35343.3	1	1.5314	0.351204	1.7806	0.609769	1105.72	809.484	236.332	3241.13	2146.57	0.00161281	0.000734836	0.0046434	0.00915731
993.1373+++	SLS[+80]IRER	114.31	1	470.734	2 or more uniq pep	AT1G08930	ERD6	Major facilitator superfamily protein	| Major facilitator superfamily protein | Chr1:2873604-2876979 FORWARD LENGTH=496 | 201606	endoplasmic reticulum,plasma membrane	24	Solute transport	SLSIRER	SLS[+80]IRER	S	17	26.85	0.00206538	0.00325292	0.9169	3539.79	211282	12495.4	2194.55	349555	3391.04	243826	10828.8	3409.8	322360	2955.55	241335	10499.9	3629.91	190378	1	71.0818	3.4253	0.951222	86.0754	175.296	10457.5	617.689	446.313	49157.5	0.00208214	0.00641311	0.694748	0.0286516
953.9586++++	KS[+80]IS[+80]S[+80]DQTTANANIK	0	1	606.575	2 or more uniq pep	AT1G09630	RABA2A	RAB GTPase 11C	| RAB GTPase 11C | Chr1:3118350-3119571 REVERSE LENGTH=217 | 201606	cytosol,plasma membrane	22	Vesicle trafficking	KSISSDQTTANANIK	KS[+80]IS[+80]S[+80]DQTTANANIK	S;S;S	183	16.14	0.024322	0.0254326	0.8519	3958.09	20530.8	3291.95	6151.21	5403.93	4287.98	20318.8	3647.08	5998	4846.36	4084.05	20373.3	3718.49	5954.25	4894.32	1	4.97138	0.864243	1.47027	1.2313	96.1164	63.5528	131.899	59.7111	178.401	4.99838e-05	0.0760435	0.00343938	0.0436266
410.1553++	IRYAGMLQY[+80]DGELKLPSR	93.92	2	548.275	2 or more uniq pep	AT1G09780	PGM1	Phosphoglycerate mutase%2C 2%2C3-bisphosphoglycerate-independent	| Phosphoglycerate mutase%2C 2%2C3-bisphosphoglycerate-independent | Chr1:3165550-3167812 REVERSE LENGTH=557 | 201606	plasma membrane	50	Enzyme classification	IRYAGMLQYDGELKLPSR	IRYAGMLQY[+80]DGELKLPSR	Y	320	24.39	0.00363915	0.00514564	0.862	11328.3	19235.5	7070.82	19611.3	1.01861e+06	21313.3	17731	15870.3	16095	430937	14498.5	18109.3	18494.6	15194.3	464917	1	1.25966	0.88147	1.17811	47.4011	2945.72	451.842	3454.62	1347.54	190481	0.468395	0.716038	0.736078	0.0822765
857.8846++	AHGTAVGLPSEDDMGNS[+80]EVGHNALGAGR	0	0	933.743	2 or more uniq pep	AT1G09780	PGM1	Phosphoglycerate mutase%2C 2%2C3-bisphosphoglycerate-independent	| Phosphoglycerate mutase%2C 2%2C3-bisphosphoglycerate-independent | Chr1:3165550-3167812 REVERSE LENGTH=557 | 201606	plasma membrane	50	Enzyme classification	AHGTAVGLPSEDDMGNSEVGHNALGAGR	AHGTAVGLPSEDDMGNS[+80]EVGHNALGAGR	S	80	77.76	1.67494e-08	2.99987e-07	0.8514	3411.7	18315.3	13684.5	31696.7	15841.8	6202.33	13897.9	33392	14183.5	8589.62	5457.29	14360.2	39748.7	12340.5	19604.6	1	3.41351	5.55947	4.61289	3.20688	834.237	1401.78	7846.22	6167.88	3232.49	0.0232924	0.0937743	0.147047	0.101654
686.7838++	VLVKGEPNVS[+80]YIC[+57]SR	119.23	1	900.939	2 or more uniq pep	AT1G09840	ASK10	shaggy-like protein kinase 41	| shaggy-like protein kinase 41 | Chr1:3196114-3199524 REVERSE LENGTH=421 | 201606	plasma membrane	11	Phytohormone action	VLVKGEPNVSYICSR	VLVKGEPNVS[+80]YIC[+57]SR	S	242	37.21	0.000190108	0.000467983	0.9977	15658.7	42578.4	8615.79	121391	30166.5	21944.2	32889.5	15223.5	56117.6	23683.1	23054.4	33723.5	17054.7	49663.8	55605.2	1	1.89357	0.66124	4.1546	1.80589	2302.61	3100.01	2562.89	22909.3	9741.61	0.0525265	0.196013	0.137468	0.245673
576.7797++	VLVKGEPNVSY[+80]IC[+57]SR	119.23	1	900.939	2 or more uniq pep	AT1G09840	ASK10	shaggy-like protein kinase 41	| shaggy-like protein kinase 41 | Chr1:3196114-3199524 REVERSE LENGTH=421 | 201606	plasma membrane	11	Phytohormone action	VLVKGEPNVSYICSR	VLVKGEPNVSY[+80]IC[+57]SR	Y	243	105.77	2.6485e-11	2.55169e-09	0.9999	32165.3	35970.7	24779	95792.5	31851.1	49580.1	29025	47714	51127	20757	45991.8	29749	54247.9	45937.1	39889.1	1	0.783518	0.970746	1.66938	0.758732	5308.9	2204.5	8935.32	15824.6	5546.39	0.195855	0.977412	0.323117	0.265658
502.7135++	GEPNVSY[+80]IC[+57]SR	94.53	0	681.281	2 or more uniq pep	AT1G09840	ASK10	shaggy-like protein kinase 41	| shaggy-like protein kinase 41 | Chr1:3196114-3199524 REVERSE LENGTH=421 | 201606	plasma membrane	11	Phytohormone action	GEPNVSYICSR	GEPNVSY[+80]IC[+57]SR	Y	243	33.61	0.000435512	0.000910794	0.9993	15188.1	9532.74	9501.47	10465.8	24573.6	16183	9770.61	10090.4	11360	21803.8	14973.6	9770.75	10196.8	11453.5	19402.8	1	0.627979	0.643364	0.718655	1.42036	372.576	79.3143	216.234	314.804	1493.95	0.00434977	0.00603799	0.0123124	0.0521085
800.3436++	RTGS[+80]LEK	78.98	1	435.708	2 or more uniq pep	AT1G10200	WLIM1	GATA type zinc finger transcription factor family protein	| GATA type zinc finger transcription factor family protein | Chr1:3346677-3347763 REVERSE LENGTH=190 | 201606	cytosol,plasma membrane	15	RNA biosynthesis	RTGSLEK	RTGS[+80]LEK	S	71	34.08	0.000390841	0.000838717	0.9813	18461.3	23222.8	36427.7	26138.1	20955.4	17629.2	27359	31035.4	43287.3	19015.5	15029.3	27041.6	29979.3	46494.1	10397.5	1	1.53636	1.90945	2.32161	0.968517	1033.62	1328.99	1996.85	6319.02	3244.66	0.0344524	0.0205539	0.0777629	0.94806
632.8003++	QSS[+80]LLSKLTR	3.53	1	606.821	2 or more uniq pep	AT1G10290	DRP2A	dynamin-like protein 6	| dynamin-like protein 6 | Chr1:3370774-3377120 FORWARD LENGTH=914 | 201606	Golgi apparatus,plasma membrane	22	Vesicle trafficking	QSSLLSKLTR	QSS[+80]LLSKLTR	S	806	33.02	0.000498884	0.00101967	0.8684	35034.1	4523.34	3577.32	18103.2	22671.6	38930.3	4514.78	4063.37	18163.2	19409.2	36002.9	4527.31	4161.21	18079.3	18805.2	1	0.123611	0.107355	0.495149	0.556006	1171.16	3.69792	180.547	24.9511	1200.86	0.00132568	0.00130889	0.00396816	0.0103491
597.2633+++	RYS[+80]DPAQNGDAASPGSGSNRR	83.88	2	748.324	2 or more uniq pep	AT1G10290	DRP2A	dynamin-like protein 6	| dynamin-like protein 6 | Chr1:3370774-3377120 FORWARD LENGTH=914 | 201606	Golgi apparatus,plasma membrane	22	Vesicle trafficking	RYSDPAQNGDAASPGSGSNRR	RYS[+80]DPAQNGDAASPGSGSNRR	S	877	22.19	0.00603949	0.00783031	0.8561	29474.4	105944	18411.3	21781.5	4325.46	36659.5	96689.8	25344.6	16718.4	3426.96	34601	97793.1	26971.5	15953.6	4470.62	1	3.01942	0.698502	0.552039	0.123146	2136.27	2918.32	2624.62	1828.53	326.396	0.00293912	0.0979381	0.0316549	0.00532225
1076.0019++	QSLS[+80]EGSLDK	114.66	0	572.25	2 or more uniq pep	AT1G10290	DRP2A	dynamin-like protein 6	| dynamin-like protein 6 | Chr1:3370774-3377120 FORWARD LENGTH=914 | 201606	Golgi apparatus,plasma membrane	22	Vesicle trafficking	QSLSEGSLDK	QSLS[+80]EGSLDK	S	712	65.42	2.87078e-07	2.64718e-06	0.9933	23530.4	251663	3022.22	12412.9	92514	29809.3	235344	4186.97	10291.9	69577.8	26952.5	237767	4457.88	9916.86	82212.2	1	9.13732	0.144765	0.413575	3.10535	1815.02	5084.21	440.402	777.09	6632.52	0.000630887	0.00660034	0.0150898	0.0154544
652.6493+++	YGSGGHS[+80]RR	29.96	1	528.722	2 or more uniq pep	AT1G10290	DRP2A	dynamin-like protein 6	| dynamin-like protein 6 | Chr1:3370774-3377120 FORWARD LENGTH=914 | 201606	Golgi apparatus,plasma membrane	22	Vesicle trafficking	YGSGGHSRR	YGSGGHS[+80]RR	S	873	21.66	0.00682339	0.00864997	0.9187	17829.5	354767	7640.67	39733.6	12612.8	20126.5	367468	8636.24	44784.6	10158.9	17598.7	367758	8826.58	45261.1	8504.46	1	19.6842	0.453062	2.34184	0.565136	806.906	4282.73	367.707	1768.46	1193.43	0.000159705	0.0075455	0.0061161	0.0302571
733.3457+++	RYS[+80]DPAQNGDAASPGSGSNR	88.78	1	696.291	2 or more uniq pep	AT1G10290	DRP2A	dynamin-like protein 6	| dynamin-like protein 6 | Chr1:3370774-3377120 FORWARD LENGTH=914 | 201606	Golgi apparatus,plasma membrane	22	Vesicle trafficking	RYSDPAQNGDAASPGSGSNR	RYS[+80]DPAQNGDAASPGSGSNR	S	877	59.5	1.12202e-06	7.57227e-06	0.9997	21927.3	6014.64	19455.8	15532.2	17051.8	27288.2	5646.55	26320.1	13014.4	13117.6	24894.9	5700.72	27896	12569.1	15373.2	1	0.236738	0.990787	0.563386	0.625296	1550.53	114.738	2590.99	922.478	1139.77	0.00668792	0.965792	0.0258706	0.0384958
528.7235++	QSLS[+80]EGSLDKMVR	119.24	1	765.355	2 or more uniq pep	AT1G10290	DRP2A	dynamin-like protein 6	| dynamin-like protein 6 | Chr1:3370774-3377120 FORWARD LENGTH=914 | 201606	Golgi apparatus,plasma membrane	22	Vesicle trafficking	QSLSEGSLDKMVR	QSLS[+80]EGSLDKMVR	S	712	62.43	5.71479e-07	4.41896e-06	0.9946	95772.8	39356.7	67706.9	28372.4	57212.7	97148.7	38681.8	69639.9	26923.4	56997.8	98092.9	38738.6	70041.4	26712	60537.7	1	0.401342	0.712608	0.281899	0.600411	673.597	216.137	720.65	521.804	1145.83	0.000148328	0.00124994	0.000149544	0.00117415
596.2508++	GGQVGSVS[+80]MR	106.89	0	529.228	2 or more uniq pep	AT1G10290	DRP2A	dynamin-like protein 6	| dynamin-like protein 6 | Chr1:3370774-3377120 FORWARD LENGTH=914 | 201606	Golgi apparatus,plasma membrane	22	Vesicle trafficking	GGQVGSVSMR	GGQVGSVS[+80]MR	S	706	34.17	0.000382825	0.000827873	0.9859	8088.78	10086.8	9304.66	8500.34	6124.52	12819.7	8555.31	17940.5	5308.88	3640.6	10972.5	8746.81	20372.8	4867.46	5733.24	1	0.903838	1.46882	0.6362	0.521218	1376.59	481.746	3358.21	1144.51	771.077	0.412509	0.285245	0.133172	0.074298
783.9810+++	YSDPAQNGDAAS[+80]PGSGSNRR	89.32	1	696.291	2 or more uniq pep	AT1G10290	DRP2A	dynamin-like protein 6	| dynamin-like protein 6 | Chr1:3370774-3377120 FORWARD LENGTH=914 | 201606	Golgi apparatus,plasma membrane	22	Vesicle trafficking	YSDPAQNGDAASPGSGSNRR	YSDPAQNGDAAS[+80]PGSGSNRR	S	887	16.26	0.0236592	0.0248511	0.8506	23760.1	5876.42	17010.2	14611	15387.9	25048.4	5736.62	18401.3	13622	14573.5	24757.8	5753.11	18685.9	13457.2	15657.5	1	0.23624	0.735097	0.567441	0.620626	390.128	44.1086	517.7	360.297	325.843	0.000438947	0.00983074	0.00248863	0.00296397
715.7663++	YGS[+80]GGHSR	34.73	0	450.672	2 or more uniq pep	AT1G10290	DRP2A	dynamin-like protein 6	| dynamin-like protein 6 | Chr1:3370774-3377120 FORWARD LENGTH=914 | 201606	Golgi apparatus,plasma membrane	22	Vesicle trafficking	YGSGGHSR	YGS[+80]GGHSR	S	869	62.15	6.09537e-07	4.65313e-06	1	5115.62	4733.33	4326.22	5930.52	3210.89	4943.97	4770.29	4132.44	6057.32	3352.08	5027.68	4763.82	4096.38	6084.94	3295.92	1	0.945887	0.832103	1.19826	0.653745	49.557	11.3956	71.3648	47.5425	41.0407	0.0329252	0.0104299	0.0047283	0.00136034
909.9227++	SLRDFS[+80]FK	118.67	1	540.25	2 or more uniq pep	AT1G11310	MLO2	Seven transmembrane MLO family protein	| Seven transmembrane MLO family protein | Chr1:3800899-3803870 REVERSE LENGTH=573 | 201606	plasma membrane	35	unknown	SLRDFSFK	SLRDFS[+80]FK	S	570	25.2	0.00301995	0.00443392	0.9962	62636.6	89002.8	27251.5	45483.1	905856	120628	76136	65981.1	29666.8	399202	88092.2	78179.7	78154.6	27106.8	566597	1	0.979858	0.623081	0.426596	8.06777	16782.3	3992.15	15346.5	5746.46	149037	0.642249	0.280455	0.0863969	0.070762
598.2896++	S[+80]LRDFSFKK	93.76	2	604.297	2 or more uniq pep	AT1G11310	MLO2	Seven transmembrane MLO family protein	| Seven transmembrane MLO family protein | Chr1:3800899-3803870 REVERSE LENGTH=573 | 201606	plasma membrane	35	unknown	SLRDFSFKK	S[+80]LRDFSFKK	S	565	23.9	0.0040738	0.00563197	0.9912	11686.5	21238.2	22615	77398	13843.7	14319	20759.2	29262.9	73397.9	10463.7	12600.6	20896	30722.9	72155.2	10586.3	1	1.64181	2.139	5.82503	0.918495	771.657	142.433	2495.14	1581.7	1106.78	0.00926432	0.0302842	0.000819254	0.455875
697.0244+++	DTS[+80]FGRR	71.1	1	459.695	2 or more uniq pep	AT1G11310	MLO2	Seven transmembrane MLO family protein	| Seven transmembrane MLO family protein | Chr1:3800899-3803870 REVERSE LENGTH=573 | 201606	plasma membrane	35	unknown	DTSFGRR	DTS[+80]FGRR	S	220	19.69	0.0107399	0.0125553	0.8451	32993.8	18291.1	44965.8	60722.9	18326.2	34067.4	18277.1	46745.1	60748.2	17485	33275.7	18292.7	47085.5	60657.9	17330.4	1	0.546869	1.38333	1.8155	0.529836	321.358	4.95664	657.213	26.8795	309.389	0.000449228	0.00324068	0.000139874	0.000803084
554.2872++	MEALTS[+80]DNESASNQIK	25.08	0	909.385	2 or more uniq pep	AT1G11330	AT1G11330	S-locus lectin protein kinase family protein	| S-locus lectin protein kinase family protein | Chr1:3810372-3813416 FORWARD LENGTH=840 | 201606	plasma membrane	18	Protein modification	MEALTSDNESASNQIK	MEALTS[+80]DNESASNQIK	S	493	103.11	4.88652e-11	3.39436e-09	0.7891	19371.7	99198	9755.51	29380.1	134318	23162.8	91214.2	12749.2	23002.2	112008	22329.6	92119.3	13433.9	22051.6	144104	1	4.39472	0.551876	1.16576	6.0743	1150.27	2523.99	1129.44	2300.83	9497.73	0.00145827	0.0268341	0.340699	0.00768247
489.7364++	DLTAVGS[+80]PENAPAK	103.09	0	725.335	2 or more uniq pep	AT1G12000	PFP-BETA1	Phosphofructokinase family protein	| Phosphofructokinase family protein | Chr1:4050159-4053727 REVERSE LENGTH=566 | 201606	Golgi apparatus	2	Cellular respiration	DLTAVGSPENAPAK	DLTAVGS[+80]PENAPAK	S	16	39.87	0.000103039	0.000285889	0.9975	14584.3	60518.9	6901.71	12675.5	341324	15601.9	54935.9	7960.49	9443.14	340430	16625.5	55371.8	8198.1	9039.74	479091	1	3.66708	0.492186	0.672701	24.68	589.26	1792.79	398.477	1150.59	46072.1	0.00207755	0.00797635	0.0562511	0.0150489
494.2383++	DLTAVGS[+80]PENAPAKGR	113.86	1	831.896	2 or more uniq pep	AT1G12000	PFP-BETA1	Phosphofructokinase family protein	| Phosphofructokinase family protein | Chr1:4050159-4053727 REVERSE LENGTH=566 | 201606	Golgi apparatus	2	Cellular respiration	DLTAVGSPENAPAKGR	DLTAVGS[+80]PENAPAKGR	S	16	59	1.25893e-06	8.23756e-06	0.9736	37433.9	70322.8	19600.6	29406.2	40327.9	43576.6	74391.4	22676.8	35478.1	30370.8	36299.9	74407.2	23263.2	36138.5	23210.9	1	1.87851	0.561619	0.865086	0.804561	2260.39	1358.84	1135.85	2142.55	4963.21	0.00598531	0.0208212	0.223416	0.288912
531.7764++	RTPTWAKPRGS[+80]DDGYSSDSVLR	0	2	633.547	2 or more uniq pep	AT1G12360	KEU	Sec1/munc18-like (SM) proteins superfamily	| Sec1/munc18-like (SM) proteins superfamily | Chr1:4201172-4206144 FORWARD LENGTH=666 | 201606	plasma membrane	13	Cell cycle organization	RTPTWAKPRGSDDGYSSDSVLR	RTPTWAKPRGS[+80]DDGYSSDSVLR	S	582	68.12	1.5417e-07	1.63916e-06	0.9926	2027.11	15789.1	5116.17	47955.5	17616.6	3522.15	13822.6	10791	33306.4	8841.85	2706.75	14136	12449.1	30848.4	11940.7	1	5.6453	3.39563	14.8367	5.20409	432.174	610.03	2220.17	5340.06	2569.2	0.00396955	0.0975694	0.0231234	0.0611322
710.3112++	TPTWAKPRGS[+80]DDGYSSDSVLR	119.79	1	792.36	2 or more uniq pep	AT1G12360	KEU	Sec1/munc18-like (SM) proteins superfamily	| Sec1/munc18-like (SM) proteins superfamily | Chr1:4201172-4206144 FORWARD LENGTH=666 | 201606	plasma membrane	13	Cell cycle organization	TPTWAKPRGSDDGYSSDSVLR	TPTWAKPRGS[+80]DDGYSSDSVLR	S	582	24.37	0.00365595	0.00516417	0.9124	4242.7	4589.89	13424.2	5091.71	6729.44	3295.32	4886.65	9530.86	6049.4	9207.06	3709.14	4836.23	8925.26	6270.12	7970.08	1	1.28954	2.82086	1.57544	2.17629	274.213	91.6803	1409.58	361.672	715.228	0.0715698	0.0409357	0.0454909	0.0314065
706.3695++++	RNS[+80]GVQDLSLGHLDTESSSVAK	116.48	1	794.043	2 or more uniq pep	AT1G12760	AT1G12760	Zinc finger%2C C3HC4 type (RING finger) family protein	| Zinc finger%2C C3HC4 type (RING finger) family protein | Chr1:4348728-4350512 FORWARD LENGTH=408 | 201606	vacuolar membrane,vacuolar membrane	19	Protein homeostasis	RNSGVQDLSLGHLDTESSSVAK	RNS[+80]GVQDLSLGHLDTESSSVAK	S	195	79.12	1.22462e-08	2.26595e-07	1	22268.7	13242.2	4758.98	32250.8	23619.4	29667	11682	7268.88	22412.6	17481.4	27665.8	11861.5	7894.6	21027.8	25287.6	1	0.472389	0.248026	0.98793	0.854648	2209.42	492.899	958.101	3532.87	2373.41	0.0242471	0.0143406	0.784029	0.307298
543.2388++	KQS[+80]GSLAVR	68.15	1	513.261	2 or more uniq pep	AT1G12840	VHA-C	vacuolar ATP synthase subunit C (VATC) / V-ATPase C subunit / vacuolar proton pump C subunit (DET3)	| vacuolar ATP synthase subunit C (VATC) / V-ATPase C subunit / vacuolar proton pump C subunit (DET3) | Chr1:4375584-4378220 FORWARD LENGTH=375 | 201606	vacuole,Golgi apparatus,plasma membrane	24	Solute transport	KQSGSLAVR	KQS[+80]GSLAVR	S	158	56.12	2.44343e-06	1.40472e-05	0.9974	4468.43	14253.2	14589.1	34644.1	13987.9	10381.3	11828.7	45080.3	20908.1	4804.92	6811.41	12227.4	55929.9	18731.2	7138.97	1	2.04144	5.27286	4.17236	1.5471	1719.11	750.602	12374.9	4981.27	2755.62	0.0977885	0.129084	0.0796214	0.703969
506.7104++	AGS[+80]IDESRSVESMERPR	79.53	1	662.63	2 or more uniq pep	AT1G13020	EIF4B2	eukaryotic initiation factor 4B2	| eukaryotic initiation factor 4B2 | Chr1:4440927-4443520 REVERSE LENGTH=549 | 201606	cytosol,extracellular region	17	Protein biosynthesis	AGSIDESRSVESMERPR	AGS[+80]IDESRSVESMERPR	S	493	21.99	0.00632412	0.00813517	0.832	5589.14	48231.3	5817.94	7943.8	6973.94	5644.95	48405.3	5873.95	8040.02	6846.35	5578.41	48406.3	5883.82	8049.46	6728.97	1	8.62729	1.04542	1.42951	1.22228	20.6235	58.168	20.5144	33.7569	70.737	2.08474e-06	0.0128234	0.000270007	0.00348101
614.7897++	AVERPGS[+80]SASR	90.18	0	598.775	2 or more uniq pep	AT1G13020	EIF4B2	eukaryotic initiation factor 4B2	| eukaryotic initiation factor 4B2 | Chr1:4440927-4443520 REVERSE LENGTH=549 | 201606	cytosol,extracellular region	17	Protein biosynthesis	AVERPGSSASR	AVERPGS[+80]SASR	S	475	32.68	0.000539511	0.00108368	0.9027	21373.4	6718.68	50849.7	10685.1	30124.6	8815.15	6817.68	17456	10351	111223	17023.3	6661.32	14296.5	10755.5	145756	1	0.493019	1.73305	0.768654	7.52961	3681.85	45.6687	11693.4	124.755	34270.2	0.134326	0.437451	0.297678	0.146137
823.8439++	AGS[+80]IDESR	59.77	0	457.684	2 or more uniq pep	AT1G13020	EIF4B2	eukaryotic initiation factor 4B2	| eukaryotic initiation factor 4B2 | Chr1:4440927-4443520 REVERSE LENGTH=549 | 201606	cytosol,extracellular region	17	Protein biosynthesis	AGSIDESR	AGS[+80]IDESR	S	493	34.06	0.000392645	0.000841296	1	1105.92	1072.84	2419.5	815.727	1064.33	1048.23	1148.49	2172.34	1003.03	1076.02	1007.04	1141.94	2124.94	1034.57	847.877	1	1.06656	2.12341	0.907271	0.943619	28.6758	24.1986	91.3166	68.3005	74.1777	0.214473	0.00645861	0.300216	0.543825
1143.4852++	S[+80]IRPTTVGFTAR	80.21	0	693.35	2 or more uniq pep	AT1G13210	ALA11	autoinhibited Ca2+/ATPase II	| autoinhibited Ca2+/ATPase II | Chr1:4509252-4513774 REVERSE LENGTH=1203 | 201606	vacuole,plasma membrane	5	Lipid metabolism	SIRPTTVGFTAR	S[+80]IRPTTVGFTAR	S	1170	37.98	0.000159221	0.000406639	0.9961	152426	17083.2	215328	41459.7	13582.5	75392.4	19527.5	85123.2	59043.1	33898.9	110028	19021.2	71326.6	64118.2	26468.4	1	0.181321	1.06333	0.545962	0.259767	22275.1	744.881	45874.1	6865.11	5934.9	0.0518086	0.845065	0.131554	0.0623241
480.7186++	QRS[+80]IRPTTVGFTAR	119.73	1	557.289	2 or more uniq pep	AT1G13210	ALA11	autoinhibited Ca2+/ATPase II	| autoinhibited Ca2+/ATPase II | Chr1:4509252-4513774 REVERSE LENGTH=1203 | 201606	vacuole,plasma membrane	5	Lipid metabolism	QRSIRPTTVGFTAR	QRS[+80]IRPTTVGFTAR	S	1170	26.72	0.00212814	0.0033311	0.9131	11347.6	116419	38586.2	98155.3	16388	12043.6	118856	40888.7	105215	14684.5	11229.2	118876	41307.8	105918	13282.5	1	10.2381	3.49134	8.93947	1.28211	254.037	815.695	846.042	2478.76	897.887	6.43336e-05	0.000944642	0.000739865	0.0736746
882.3749++	SNFQEDHS[+80]HIGGPGFSR	117.68	0	651.274	2 or more uniq pep	AT1G13210	ALA11	autoinhibited Ca2+/ATPase II	| autoinhibited Ca2+/ATPase II | Chr1:4509252-4513774 REVERSE LENGTH=1203 | 201606	vacuole,plasma membrane	5	Lipid metabolism	SNFQEDHSHIGGPGFSR	SNFQEDHS[+80]HIGGPGFSR	S	29	18.23	0.0150314	0.0166923	0.961	12141.6	12291.7	63677.1	40548.5	17697.2	11967.1	12195.2	62900.7	39519.5	18228.1	12213.7	12196.9	62771.4	39407.8	18880.4	1	1.01002	5.21337	3.2895	1.50886	73.2016	31.8735	282.823	363.044	342.164	0.270364	3.28002e-05	0.000178481	0.00320989
496.2215++	QFQT[+80]SNLTWPK	87.13	0	715.329	2 or more uniq pep	AT1G13320	PP2AA3	protein phosphatase 2A subunit A3	| protein phosphatase 2A subunit A3 | Chr1:4563970-4567348 REVERSE LENGTH=537 | 201606	plasma membrane	13	Cell cycle organization	QFQTSNLTWPK	QFQT[+80]SNLTWPK	T	530	20.33	0.0092683	0.0111188	0.8156	39411.6	15560.1	23290.7	14354.3	43091.3	49692.2	14761.9	31790	12439.5	32166.1	44328.5	14898.4	33739	12061.9	36055.1	1	0.342656	0.663938	0.29555	0.851346	2968.69	246.483	3207.68	709.608	3197.14	0.0101083	0.0765887	0.00924446	0.233095
923.2053++++	AAS[+80]FNIIPSSTGAAK	86.29	0	757.866	2 or more uniq pep	AT1G13440	GAPC2	glyceraldehyde-3-phosphate dehydrogenase C2	| glyceraldehyde-3-phosphate dehydrogenase C2 | Chr1:4608465-4610494 REVERSE LENGTH=338 | 201606	plasma membrane	2	Cellular respiration	AASFNIIPSSTGAAK	AAS[+80]FNIIPSSTGAAK	S	207	46.95	2.01837e-05	7.65172e-05	0.9694	14126.5	11115.2	6494.02	71404.3	59173.3	14373.7	11630.1	6440.62	82298.6	55078.3	13441.8	11601.5	6422.25	83848.2	46104	1	0.819682	0.461856	5.67271	3.81686	278.721	167.072	21.5254	3915.34	3859.43	0.0160785	0.00137601	0.0036045	0.00947411
459.5623+++	SDGTSASSFALPILQSEWNSS[+80]PVR	114.09	0	872.737	2 or more uniq pep	AT1G13650	AT1G13650	hypothetical protein	| hypothetical protein | Chr1:4680571-4681903 REVERSE LENGTH=286 | 201606	plasma membrane	35	unknown	SDGTSASSFALPILQSEWNSSPVR	SDGTSASSFALPILQSEWNSS[+80]PVR	S	176	53.53	4.43609e-06	2.27839e-05	0.9067	6290.2	7330.99	16472.2	16090.2	10057.5	5737.71	7220.55	14900.4	15227.6	11714.2	6266.45	7210.9	14631	15180	12834	1	1.19154	2.51682	2.54478	1.8962	180.336	38.5238	574.116	295.771	806.494	0.0245136	0.00421794	0.00135501	0.0223312
568.9366+++	FSQLLS[+80]LDTEEPR	70.8	0	807.874	2 or more uniq pep	AT1G13980	GN	sec7 domain-containing protein	| sec7 domain-containing protein | Chr1:4789587-4794397 FORWARD LENGTH=1451 | 201606	Golgi apparatus,plasma membrane	22	Vesicle trafficking	FSQLLSLDTEEPR	FSQLLS[+80]LDTEEPR	S	961	39.52	0.000111686	0.000302083	0.9923	27443	22051.4	39942.3	543497	2437.18	17108.7	20981.9	23426.2	447037	5185.9	26024.5	20800.4	21239.7	445233	7448.44	1	0.943063	1.21362	21.014	0.226044	3234.36	390.293	5903.62	32458.1	1448.9	0.561574	0.559025	0.00509873	0.0347898
505.7370++	KSLEIFGS[+80]PLIEKR	107.77	2	566.306	2 or more uniq pep	AT1G14280	PKS2	phytochrome kinase substrate 2	| phytochrome kinase substrate 2 | Chr1:4877657-4878985 FORWARD LENGTH=442 | 201606	plasma membrane	26	External stimuli response	KSLEIFGSPLIEKR	KSLEIFGS[+80]PLIEKR	S	245	38.52	0.000140605	0.000368527	0.9622	8874.84	11925.8	10826.8	11361.1	18130.6	7972.45	12438.6	9269.67	12825.6	20387.4	8229.79	12371.7	8994.26	13108.5	18082.8	1	1.46908	1.15852	1.4939	2.2658	268.392	160.931	570.527	541.518	760.37	0.00642172	0.167874	0.0213203	0.00583709
685.3110++	SLEIFGS[+80]PLIEK	107.06	0	706.857	2 or more uniq pep	AT1G14280	PKS2	phytochrome kinase substrate 2	| phytochrome kinase substrate 2 | Chr1:4877657-4878985 FORWARD LENGTH=442 | 201606	plasma membrane	26	External stimuli response	SLEIFGSPLIEK	SLEIFGS[+80]PLIEK	S	245	13.98	0.0399945	0.0401526	0.9692	4857.32	9776.44	8926.41	13162.6	2614.04	3090.59	7789.66	6010.63	6254.24	6457.42	5714.93	7814.66	5620.62	5771.4	18024.8	1	1.96686	1.58868	1.91446	1.92718	772.587	658.132	1043.02	2387.34	4631.2	0.0613646	0.218637	0.265417	0.440889
646.7796++	SLEIFGS[+80]PLIEKR	115.99	1	784.908	2 or more uniq pep	AT1G14280	PKS2	phytochrome kinase substrate 2	| phytochrome kinase substrate 2 | Chr1:4877657-4878985 FORWARD LENGTH=442 | 201606	plasma membrane	26	External stimuli response	SLEIFGSPLIEKR	SLEIFGS[+80]PLIEKR	S	245	45.04	3.13329e-05	0.000109567	0.9719	4891.68	6822.37	6352.4	3910.46	4930.34	4220.12	8165.94	4744.37	6742.64	5122.71	3814.95	8042.42	4469.78	7318.08	2738.27	1	1.81261	1.19816	1.43847	0.979851	313.981	428.755	587.149	1053.15	764.77	0.0240041	0.317233	0.265639	0.961417
622.6287+++	HSLPSPANGKLSTTTMS[+80]PR	91.9	1	687.998	2 or more uniq pep	AT1G14380	IQD28	IQ-domain 28	| IQ-domain 28 | Chr1:4918279-4920761 REVERSE LENGTH=664 | 201606	cytosol,plasma membrane	35	unknown	HSLPSPANGKLSTTTMSPR	HSLPSPANGKLSTTTMS[+80]PR	S	626	60.68	8.55067e-07	6.15569e-06	0.9554	36705.9	26858.5	16257.4	48863.5	28474.2	46671.8	23382.5	23683.3	32460.2	22897.7	45814.1	23734.2	25505.8	30334.8	35426.6	1	0.583592	0.502359	0.896281	0.679873	3188.64	1104.72	2828.41	5854.23	3624.03	0.0320105	0.0379617	0.473102	0.0995648
539.7683++	KPSGTTSGT[+80]GPSR	85.91	0	656.798	2 or more uniq pep	AT1G14380	IQD28	IQ-domain 28	| IQ-domain 28 | Chr1:4918279-4920761 REVERSE LENGTH=664 | 201606	cytosol,plasma membrane	35	unknown	KPSGTTSGTGPSR	KPSGTTSGT[+80]GPSR	T	280	15.89	0.0257632	0.0268291	0.8939	24291.2	44817	30292.9	28547.2	154132	25766.5	43248	33258	25691.1	146342	25698.8	43411.3	33876.9	25250.2	163890	1	1.73756	1.28535	1.05161	6.13403	480.867	498.027	1106.04	1033.39	5076.33	0.00138641	0.0267605	0.389036	0.00154593
465.1975++	VSS[+80]ENGNVGSDNTK	43.43	0	744.304	2 or more uniq pep	AT1G14380	IQD28	IQ-domain 28	| IQ-domain 28 | Chr1:4918279-4920761 REVERSE LENGTH=664 | 201606	cytosol,plasma membrane	35	unknown	VSSENGNVGSDNTK	VSS[+80]ENGNVGSDNTK	S	537	82.94	5.08159e-09	1.12053e-07	0.9646	79640.4	66261.8	86223.6	2.19181e+06	101294	76904.1	69703.5	80051.3	2.55682e+06	101384	74371	69416.5	78834.7	2.61586e+06	84778.5	1	0.890588	1.0612	31.9805	1.24339	1521.5	1102.5	2287.32	132610	5520.31	0.0454397	0.227156	0.00309612	0.0812196
546.7943++	S[+80]FDGGTR	108.31	0	410.155	2 or more uniq pep	AT1G14840	MAP70.4	microtubule-associated proteins 70-4	| microtubule-associated proteins 70-4 | Chr1:5112415-5115299 REVERSE LENGTH=604 | 201606	plasma membrane	20	Cytoskeleton organization	SFDGGTR	S[+80]FDGGTR	S	438	19.27	0.0118304	0.0136588	0.9697	50676.7	14739.4	8710.98	11614.4	5439.74	36902.7	17443.8	5350.08	19053.1	7361.53	38476.7	17119.3	4861.62	20706.7	4371.23	1	0.402825	0.147741	0.427884	0.140145	4352.78	852.576	1209.95	2796.21	874.861	0.0287653	0.0156305	0.0405795	0.0146363
514.2159++	SSS[+80]NGPTRR	94.73	1	521.227	2 or more uniq pep	AT1G14840	MAP70.4	microtubule-associated proteins 70-4	| microtubule-associated proteins 70-4 | Chr1:5112415-5115299 REVERSE LENGTH=604 | 201606	plasma membrane	20	Cytoskeleton organization	SSSNGPTRR	SSS[+80]NGPTRR	S	385	27.02	0.00198609	0.00314935	0.8715	25950.6	29911.2	16830.5	22151.8	11078.1	17337	31862.8	9974.58	26019.8	18964.9	21875.8	31413.7	9031.46	27123.3	17316	1	1.47549	0.545582	1.19811	0.770783	2487.74	590.095	2457.62	1507.29	2401.77	0.0674242	0.107687	0.365469	0.228247
493.2086++	NLFGAYSNGGES[+80]ANKR	118.77	1	882.889	2 or more uniq pep	AT1G14850	NUP155	nucleoporin 155	| nucleoporin 155 | Chr1:5116921-5123259 REVERSE LENGTH=1464 | 201606	nucleus,plasma membrane	23	Protein translocation	NLFGAYSNGGESANKR	NLFGAYSNGGES[+80]ANKR	S	765	75.29	2.95801e-08	4.77728e-07	1	21479.1	14304.8	4263.42	12588.9	393404	30146.5	13939.2	6503.23	11965.3	243580	24005.7	14081.8	7040.88	11689.6	237176	1	0.571658	0.235838	0.489986	12.0919	2573.54	106.401	850.494	265.997	51042.3	0.0498391	0.0192067	0.0367083	0.0349448
551.2807+++	VSPAVDPPS[+80]PR	56.06	0	601.284	2 or more uniq pep	AT1G15400	AT1G15400	hypothetical protein	| hypothetical protein | Chr1:5296033-5296824 REVERSE LENGTH=145 | 201606	nucleus,plasma membrane	35	unknown	VSPAVDPPSPR	VSPAVDPPS[+80]PR	S	107	72.94	5.08159e-08	7.17069e-07	1	36113.1	158225	44776.7	74533.8	17254.9	36957.2	145789	48510.2	57936.2	18110.6	40020.2	146642	49356.9	55904.8	24482	1	3.99679	1.26194	1.67616	0.526529	1186.95	4010.61	1407.03	5900.32	2279.84	0.00137884	0.0331894	0.0529889	0.0203369
606.6350+++	RQGS[+80]SGIVFDDRLIAELNK	115.96	2	733.37	2 or more uniq pep	AT1G15400	AT1G15400	hypothetical protein	| hypothetical protein | Chr1:5296033-5296824 REVERSE LENGTH=145 | 201606	nucleus,plasma membrane	35	unknown	RQGSSGIVFDDRLIAELNK	RQGS[+80]SGIVFDDRLIAELNK	S	16	26.7	0.00213796	0.00334086	0.9232	9251.88	20279.8	8784.74	19249.4	16674.7	13025.5	17494.2	14541.6	12539.9	11626.1	11959.7	17813.3	16042.3	11630.1	17937.6	1	1.67483	1.13576	1.33858	1.39824	1123.19	880.181	2211.92	2402.52	1928.12	0.0379316	0.561749	0.367745	0.214873
986.9417++	FQIS[+80]HNLS[+80]LDGVLDFLHSK	116.35	0	583.271	2 or more uniq pep	AT1G15440	PWP2	periodic tryptophan protein 2	| periodic tryptophan protein 2 | Chr1:5306159-5309460 REVERSE LENGTH=900 | 201606	extracellular,mitochondrion,nucleus,Golgi apparatus,cytosol,endoplasmic reticulum	17	Protein biosynthesis	FQISHNLSLDGVLDFLHSK	FQIS[+80]HNLS[+80]LDGVLDFLHSK	S;S	666	22.71	0.00535797	0.0070915	0.9745	57834.6	17218.6	35307.3	21147.6	30044.4	58877.8	19092.6	33760.7	29182.2	26349	51372.2	18975	33379.6	30474.8	17702.1	1	0.330453	0.611217	0.484837	0.437198	2347.38	606.006	589.412	2917.6	3657.23	0.00413166	0.0120165	0.0161662	0.0187024
606.7615++	KMTEAGPIDLIDDDNS[+80]DEEGGIDKQSR	117.16	2	1010.11	2 or more uniq pep	AT1G15440	PWP2	periodic tryptophan protein 2	| periodic tryptophan protein 2 | Chr1:5306159-5309460 REVERSE LENGTH=900 | 201606	extracellular,mitochondrion,nucleus,Golgi apparatus,cytosol,endoplasmic reticulum	17	Protein biosynthesis	KMTEAGPIDLIDDDNSDEEGGIDKQSR	KMTEAGPIDLIDDDNS[+80]DEEGGIDKQSR	S	693	32.13	0.00061235	0.00119979	0.9856	8556.84	12088.6	10942.3	28554.9	7436.08	7336.92	12159.2	9068.91	28688.3	9298.61	8193.28	12107.8	8755.58	28920.2	9625.38	1	1.51593	1.19449	3.59232	1.10373	361.612	21.0711	682.705	106.737	681.86	0.00775422	0.180922	0.000331847	0.429765
572.5496++++	T[+80]DVILIEDSR	102.01	0	620.795	2 or more uniq pep	AT1G15530	LECRKS1	Concanavalin A-like lectin protein kinase family protein	| Concanavalin A-like lectin protein kinase family protein | Chr1:5339961-5341931 REVERSE LENGTH=656 | 201606	plasma membrane	18	Protein modification	TDVILIEDSR	T[+80]DVILIEDSR	T	44	18.9	0.0128825	0.0146375	0.9899	19566.6	26109.1	14172.6	10392.9	15119.2	17302.1	26621.5	12081.6	10921.1	17809.7	18569.9	26506.3	11720.9	11061.1	17311.9	1	1.43346	0.684592	0.586001	0.911433	655.262	155.2	764.262	203.461	826.441	0.00712888	0.0286298	0.00787124	0.242145
751.7032+++	VNS[+80]LLSIPR	0	0	539.786	2 or more uniq pep	AT1G16220	AT1G16220	Protein phosphatase 2C family protein	| Protein phosphatase 2C family protein | Chr1:5548653-5550553 FORWARD LENGTH=491 | 201606	plasma membrane	18	Protein modification	VNSLLSIPR	VNS[+80]LLSIPR	S	470	34.55	0.000350752	0.000772262	1	38731.1	163574	12783.3	42800.6	23060.8	34683.9	173550	10784.9	50936.5	25605.9	35167.5	172413	10430.7	52446.2	21312	1	4.7099	0.312534	1.355	0.646562	1276.13	3152.85	732.357	2995.44	1246.63	0.000647034	0.00348425	0.0613403	0.0186834
799.0360+++	TVS[+80]GGGIETEAR	119.09	0	628.78	2 or more uniq pep	AT1G16270	AT1G16270	kinase superfamily with octicosapeptide/Phox/Bem1p domain-containing protein	| kinase superfamily with octicosapeptide/Phox/Bem1p domain-containing protein | Chr1:5563890-5568145 FORWARD LENGTH=1147 | 201606	plasma membrane	18	Protein modification	TVSGGGIETEAR	TVS[+80]GGGIETEAR	S	671	74.65	3.42768e-08	5.32052e-07	0.9896	37243.9	147472	29620.2	17723	16208.6	31655.2	155989	23522	20798.5	19515.3	33522	154794	22496.2	21427.6	16750.2	1	4.50168	0.736486	0.590702	0.517125	1642.67	2662.28	2223.53	1144.5	1023.99	0.000694873	0.0839846	0.0194177	0.0132495
1015.4832++	NT[+80]LVSGGVRGTLPWM[+16]APELLNGSSSKVSEK	119.29	2	803.402	2 or more uniq pep	AT1G16270	AT1G16270	kinase superfamily with octicosapeptide/Phox/Bem1p domain-containing protein	| kinase superfamily with octicosapeptide/Phox/Bem1p domain-containing protein | Chr1:5563890-5568145 FORWARD LENGTH=1147 | 201606	plasma membrane	18	Protein modification	NTLVSGGVRGTLPWMAPELLNGSSSKVSEK	NT[+80]LVSGGVRGTLPWM[+16]APELLNGSSSKVSEK	T	1024	22.65	0.0054325	0.00717316	0.7938	13281.8	27798.7	22590.8	39809.4	430120	13234.8	26014.2	23471.9	32394.2	462440	14358.9	26122.8	23685.5	31495.9	595283	1	1.95928	1.70797	2.54614	36.2609	367.136	577.577	335.032	2634.25	50536.6	0.00275157	0.00265642	0.0157508	0.0108014
697.2670++	SNSTLNGLDSSS[+80]ANNLAELDVR	114.15	0	1179.03	2 or more uniq pep	AT1G16270	AT1G16270	kinase superfamily with octicosapeptide/Phox/Bem1p domain-containing protein	| kinase superfamily with octicosapeptide/Phox/Bem1p domain-containing protein | Chr1:5563890-5568145 FORWARD LENGTH=1147 | 201606	plasma membrane	18	Protein modification	SNSTLNGLDSSSANNLAELDVR	SNSTLNGLDSSS[+80]ANNLAELDVR	S	311	58.07	1.55955e-06	1.0017e-05	0.9258	1858.58	6603.55	3908.58	3770.07	5888.23	1953.15	6606.26	4146.64	3791.22	5465.83	1879.68	6614.33	4192.53	3785.07	5358.62	1	3.48475	2.15217	1.99441	2.93914	28.6604	3.23846	88.0057	6.28205	161.657	3.74835e-05	0.00178876	0.000242198	0.00199117
682.9699+++	IISTSVS[+80]PR	110.51	0	520.263	2 or more uniq pep	AT1G16520	AT1G16520	interactor of constitutive active ROPs protein	| interactor of constitutive active ROPs protein | Chr1:5648904-5650998 FORWARD LENGTH=325 | 201606	plasma membrane	13	Cell cycle organization	IISTSVSPR	IISTSVS[+80]PR	S	208	36.56	0.0002208	0.000530453	0.9024	603738	56299.8	416282	54267.8	23922.5	567999	56455	386286	54443.3	26129	593115	56358.5	380910	54627.8	26445	1	0.0958887	0.670603	0.0926135	0.0434042	10596	45.2555	11004.5	103.939	793.416	0.000396601	0.00615688	0.000393779	0.000356284
564.7817++	GYSAAGS[+80]PKR	60.17	1	537.242	2 or more uniq pep	AT1G16520	AT1G16520	interactor of constitutive active ROPs protein	| interactor of constitutive active ROPs protein | Chr1:5648904-5650998 FORWARD LENGTH=325 | 201606	plasma membrane	13	Cell cycle organization	GYSAAGSPKR	GYSAAGS[+80]PKR	S	217	35.99	0.000251768	0.000591125	0.9993	8085.35	25626.2	11906.3	49286	19323.2	8976.03	24738.1	13800.6	44582.2	17135.3	8643.03	24859.4	14200.1	43751.7	18844.8	1	2.9339	1.551	5.37487	2.15975	259.829	278.013	707.488	1723.09	664.093	0.000531035	0.0244208	0.00217482	0.00518349
866.8822++	GYSAAGS[+80]PK	59.97	0	459.192	2 or more uniq pep	AT1G16520	AT1G16520	interactor of constitutive active ROPs protein	| interactor of constitutive active ROPs protein | Chr1:5648904-5650998 FORWARD LENGTH=325 | 201606	plasma membrane	13	Cell cycle organization	GYSAAGSPK	GYSAAGS[+80]PK	S	217	22	0.00630957	0.0081202	0.9949	2767.82	3095.49	5860.38	7722.14	2495.41	2930.88	3083.07	6292.06	7664.56	2300.54	2819.11	3088.31	6376.69	7635.59	2287.15	1	1.0886	2.17537	2.70453	0.832606	48.1391	3.59948	159.876	25.4346	67.299	0.035405	0.00249395	0.000126787	0.0286554
630.2996++	GASS[+80]PSKK	96.99	1	421.194	2 or more uniq pep	AT1G16610	SR45	arginine/serine-rich 45	| arginine/serine-rich 45 | Chr1:5675925-5678686 REVERSE LENGTH=414 | 201606	#N/A	17	Protein biosynthesis	GASSPSKK	GASS[+80]PSKK	S	88	32.94	0.000508159	0.00103333	0.903	36860.9	28338.9	68735.5	14873.6	28132	37114.2	28158.3	69585.4	14590.3	28026.9	37202.3	28174.7	69757.9	14547	28641.2	1	0.761613	1.87157	0.395883	0.762741	102.325	57.6509	316.014	102.418	189.721	0.000176665	0.000105737	4.1812e-05	0.000600497
869.4009+++	RGRS[+80]PPPPPSK	57.68	2	419.215	2 or more uniq pep	AT1G16610	SR45	arginine/serine-rich 45	| arginine/serine-rich 45 | Chr1:5675925-5678686 REVERSE LENGTH=414 | 201606	#N/A	17	Protein biosynthesis	RGRSPPPPPSK	RGRS[+80]PPPPPSK	S	77	37.3	0.000186209	0.00046246	0.9993	65126.2	103898	57493.6	20032.6	19073.9	64751.6	104399	56922.3	20323.7	19145.2	64666.4	104352	56808.5	20369.7	18839.4	1	1.60711	0.880125	0.312155	0.293293	141.245	159.758	211.96	105.523	92.3551	2.93382e-05	0.00107197	1.56226e-05	1.35597e-05
665.2877++	KTGLS[+80]PR	63.52	1	419.713	2 or more uniq pep	AT1G16610	SR45	arginine/serine-rich 45	| arginine/serine-rich 45 | Chr1:5675925-5678686 REVERSE LENGTH=414 | 201606	#N/A	17	Protein biosynthesis	KTGLSPR	KTGLS[+80]PR	S	227	41.86	6.51628e-05	0.000196614	0.9973	7915.21	5607.53	19078	2593.51	10675.1	6100.2	6667.08	12503.2	4337.17	13212.9	6057.88	6550.46	11498.4	4713.16	7550.92	1	0.960896	2.11934	0.605556	1.58704	612.179	335.441	2376.85	652.97	1637.4	0.611615	0.0889759	0.0882468	0.16253
438.1922++	GRS[+80]PPPPPSK	63.59	1	550.268	2 or more uniq pep	AT1G16610	SR45	arginine/serine-rich 45	| arginine/serine-rich 45 | Chr1:5675925-5678686 REVERSE LENGTH=414 | 201606	#N/A	17	Protein biosynthesis	GRSPPPPPSK	GRS[+80]PPPPPSK	S	77	24.51	0.00353997	0.00503087	1	159074	152351	107381	177560	182278	147087	187316	85650.2	334760	166207	122159	184486	81624.2	366584	78236.5	1	1.24715	0.641843	2.13101	0.972104	10872.5	11213.1	7999.54	58430.6	32336.5	0.17748	0.06296	0.127352	0.98896
564.2457++	ETS[+80]PQRK	96.15	1	463.211	2 or more uniq pep	AT1G16610	SR45	arginine/serine-rich 45	| arginine/serine-rich 45 | Chr1:5675925-5678686 REVERSE LENGTH=414 | 201606	#N/A	17	Protein biosynthesis	ETSPQRK	ETS[+80]PQRK	S	219	14.12	0.0387258	0.0389909	0.8765	17451.9	12737.6	23405.6	22131.6	29798	16245.7	13168.4	21030.2	24384.8	32059.4	16493	13116.7	20595	24796.9	29019.9	1	0.778581	1.29479	1.42421	1.81346	367.857	135.816	873.404	828.333	911.596	0.0109147	0.0347992	0.0161692	0.00521259
669.3267++	S[+80]GIQFDWSSR	118.89	0	631.764	2 or more uniq pep	AT1G16670	CRPK1	Protein kinase superfamily protein	| Protein kinase superfamily protein | Chr1:5697846-5699492 FORWARD LENGTH=390 | 201606	plasma membrane	26	External stimuli response	SGIQFDWSSR	S[+80]GIQFDWSSR	S	134	21.71	0.00674528	0.0085782	0.9883	8065.85	6905.61	6983.06	3784.57	4768.88	7081.61	7101.2	5870.08	4080.58	5629.05	7565.32	7065.34	5678.59	4148.92	5312.47	1	0.930943	0.815094	0.531282	0.696113	284.139	60.1168	406.681	111.813	251.175	0.200399	0.106797	0.00725145	0.0253972
615.2890++	QGSEQVS[+80]PDFVR	89.12	0	714.811	2 or more uniq pep	AT1G16860	AT1G16860	Ubiquitin-specific protease family C19-related protein	| Ubiquitin-specific protease family C19-related protein | Chr1:5768280-5770183 FORWARD LENGTH=474 | 201606	plasma membrane	21	Cell wall organization	QGSEQVSPDFVR	QGSEQVS[+80]PDFVR	S	387	19.32	0.011695	0.0135192	0.9727	4015.33	10514.9	4578.27	4692.13	5919.95	3933.24	10680.2	4422.06	4916.03	6009.49	3922.3	10664	4391.55	4952.51	5707.86	1	2.68429	1.12804	1.22703	1.48581	29.3583	52.6331	57.8302	81.3969	89.4351	8.18097e-05	0.0159725	0.00918576	0.00238962
969.1287+++	S[+80]GELGKM[+16]FDIPADGTK	115.86	1	881.392	2 or more uniq pep	AT1G16860	AT1G16860	Ubiquitin-specific protease family C19-related protein	| Ubiquitin-specific protease family C19-related protein | Chr1:5768280-5770183 FORWARD LENGTH=474 | 201606	plasma membrane	21	Cell wall organization	SGELGKMFDIPADGTK	S[+80]GELGKM[+16]FDIPADGTK	S	45	20.25	0.00944061	0.0112771	0.9926	7211.97	94907.3	10576.9	23830.6	16076.1	8833.86	85289.9	14437.9	17412.5	13236.1	8591.87	86315.3	15347.5	16516.2	18410.1	1	10.9536	1.62908	2.39924	1.95672	505.151	3049.31	1462.37	2303.34	1495.99	0.00146645	0.0771751	0.0427163	0.0396208
640.7852++	APTM[+16]SAVAMPYTGGDIKRS[+80]GELGK	112.83	2	845.066	2 or more uniq pep	AT1G16860	AT1G16860	Ubiquitin-specific protease family C19-related protein	| Ubiquitin-specific protease family C19-related protein | Chr1:5768280-5770183 FORWARD LENGTH=474 | 201606	plasma membrane	21	Cell wall organization	APTMSAVAMPYTGGDIKRSGELGK	APTM[+16]SAVAMPYTGGDIKRS[+80]GELGK	S	45	40.1	9.77237e-05	0.000272495	0.9293	4005.43	13456.3	2887.44	4920.24	5854.15	4186.27	13077	3100.4	4519.92	5641.99	4187.5	13115.5	3144.4	4458.07	6185.9	1	3.20512	0.737466	1.12424	1.42884	60.4857	120.54	79.3446	144.854	158.275	0.000220056	0.00839075	0.0841543	0.00906384
616.2861+++	KTNS[+80]GPLSK	51.37	1	506.247	2 or more uniq pep	AT1G16860	AT1G16860	Ubiquitin-specific protease family C19-related protein	| Ubiquitin-specific protease family C19-related protein | Chr1:5768280-5770183 FORWARD LENGTH=474 | 201606	plasma membrane	21	Cell wall organization	KTNSGPLSK	KTNS[+80]GPLSK	S	111	25.6	0.00275423	0.00413282	0.9576	32856.4	13101.2	11462.8	16167.8	49078	30160.5	13485.8	10156.7	17554.5	54153.2	31107.8	13431.8	9921.89	17827.3	50087.4	1	0.425886	0.33486	0.549063	1.63311	789.613	120.205	479.334	513.762	1551.14	0.00195549	0.00195491	0.00437733	0.00769184
760.6044++++	TNS[+80]GPLSK	66.79	0	442.2	2 or more uniq pep	AT1G16860	AT1G16860	Ubiquitin-specific protease family C19-related protein	| Ubiquitin-specific protease family C19-related protein | Chr1:5768280-5770183 FORWARD LENGTH=474 | 201606	plasma membrane	21	Cell wall organization	TNSGPLSK	TNS[+80]GPLSK	S	111	32.34	0.000583445	0.00115613	0.8656	9595.82	8483.85	5076.94	11073.9	3600.02	9860.07	7544.75	5654.05	7713.99	3893	11102.2	7606.92	5788.35	7330.91	6009.8	1	0.778158	0.541292	0.865563	0.437102	464.396	303.203	218.224	1188.97	759.153	0.0532	0.0118104	0.366041	0.0236386
580.9499+++	S[+80]GPIPGAPSR	117.19	0	509.74	2 or more uniq pep	AT1G16860	AT1G16860	Ubiquitin-specific protease family C19-related protein	| Ubiquitin-specific protease family C19-related protein | Chr1:5768280-5770183 FORWARD LENGTH=474 | 201606	plasma membrane	21	Cell wall organization	SGPIPGAPSR	S[+80]GPIPGAPSR	S	64	19.43	0.0114025	0.0132248	0.9829	18215.6	24760.5	5349.86	9260.19	7014.97	18688.6	23104.7	5766.62	7487.59	7241.87	19897.4	23222.4	5859.59	7263.39	9323.37	1	1.25423	0.298916	0.424685	0.413727	500.743	533.39	156.728	631.558	734.579	0.0227996	0.00155854	0.00539352	0.00638335
586.2644++	S[+80]GELGKMFDIPADGTK	69.92	1	873.394	2 or more uniq pep	AT1G16860	AT1G16860	Ubiquitin-specific protease family C19-related protein	| Ubiquitin-specific protease family C19-related protein | Chr1:5768280-5770183 FORWARD LENGTH=474 | 201606	plasma membrane	21	Cell wall organization	SGELGKMFDIPADGTK	S[+80]GELGKMFDIPADGTK	S	45	46.91	2.03704e-05	7.71205e-05	1	72580.6	12695.8	7341.83	80034.3	923235	73974.1	13257.8	7305.25	91697.2	858913	69251.7	13227.4	7289.26	93339.9	723897	1	0.181716	0.101722	1.23004	11.5947	1400.88	182.483	15.5592	4188.33	58738	0.000575265	0.000469643	0.0653204	0.00587122
705.8353++++	APTM[+16]SAVAM[+16]PYT[+80]GGDIKRSGELGK	95.01	2	850.397	2 or more uniq pep	AT1G16860	AT1G16860	Ubiquitin-specific protease family C19-related protein	| Ubiquitin-specific protease family C19-related protein | Chr1:5768280-5770183 FORWARD LENGTH=474 | 201606	plasma membrane	21	Cell wall organization	APTMSAVAMPYTGGDIKRSGELGK	APTM[+16]SAVAM[+16]PYT[+80]GGDIKRSGELGK	T	38	17.05	0.0197242	0.0211067	0.758	6679.35	17862.3	60637	7835.44	18709.5	5562.59	18232	48079.3	8217.55	24075.1	6241.77	18124.5	46017.1	8344.7	23829.1	1	2.95187	8.36468	1.3291	3.64894	324.886	109.795	4568.56	153.031	1748.95	0.000827834	0.0100175	0.0316213	0.012072
609.7976++	KVS[+80]GPLDSSGLM[+16]K	119.32	1	707.836	2 or more uniq pep	AT1G16860	AT1G16860	Ubiquitin-specific protease family C19-related protein	| Ubiquitin-specific protease family C19-related protein | Chr1:5768280-5770183 FORWARD LENGTH=474 | 201606	plasma membrane	21	Cell wall organization	KVSGPLDSSGLMK	KVS[+80]GPLDSSGLM[+16]K	S	169	56.36	2.31206e-06	1.34023e-05	0.9788	9035.72	9554.04	10393.4	31165	16245.2	9005.71	9966.66	10075.5	35522.7	15641.9	8586.27	9938.84	10005	36172.4	13344.2	1	1.1072	1.14476	3.86879	1.6963	145.074	133.147	119.475	1572.07	883.791	0.0408676	0.0208206	0.00383781	0.0202283
1087.9616++	APTMSAVAMPYTGGDIKRS[+80]GELGK	119.16	2	839.734	2 or more uniq pep	AT1G16860	AT1G16860	Ubiquitin-specific protease family C19-related protein	| Ubiquitin-specific protease family C19-related protein | Chr1:5768280-5770183 FORWARD LENGTH=474 | 201606	plasma membrane	21	Cell wall organization	APTMSAVAMPYTGGDIKRSGELGK	APTMSAVAMPYTGGDIKRS[+80]GELGK	S	45	22.13	0.0061235	0.00792453	0.9711	10409.5	5312.44	5202.97	61369.5	3382.77	10364.9	4356.78	5877.6	33159.2	4161.43	13161.6	4412.07	6047.46	30478.8	8831.9	1	0.421969	0.508791	3.80348	0.465832	924.903	309.752	257.89	9880.5	1701.51	0.0210377	0.0281373	0.0923051	0.0942493
857.0326+++	KS[+80]SGPQSGGVTR	95.67	1	620.788	2 or more uniq pep	AT1G16860	AT1G16860	Ubiquitin-specific protease family C19-related protein	| Ubiquitin-specific protease family C19-related protein | Chr1:5768280-5770183 FORWARD LENGTH=474 | 201606	plasma membrane	21	Cell wall organization	KSSGPQSGGVTR	KS[+80]SGPQSGGVTR	S	124	44.51	3.53997e-05	0.000120618	0.9566	56440.5	32100.3	166734	67004	54644.4	56390.3	30041.6	173782	54546.5	58514.5	61051.8	30168.9	175466	53030.2	75232.6	1	0.53188	2.96999	1.00769	1.07937	1545.52	666.043	2674.37	4426.92	6317.27	0.00380897	0.000732908	0.964929	0.534591
1026.4768++++	KVS[+80]GPLDSSGLMK	119.86	1	699.839	2 or more uniq pep	AT1G16860	AT1G16860	Ubiquitin-specific protease family C19-related protein	| Ubiquitin-specific protease family C19-related protein | Chr1:5768280-5770183 FORWARD LENGTH=474 | 201606	plasma membrane	21	Cell wall organization	KVSGPLDSSGLMK	KVS[+80]GPLDSSGLMK	S	169	57.07	1.96336e-06	1.17971e-05	1	8011.63	13114	9075.62	20495.5	14368.9	8699.88	11448.1	10927.1	13543.8	14580.3	9600.88	11572.2	11356.6	12744.4	23660	1	1.38603	1.19056	1.81414	1.97793	460.147	535.816	699.813	2461.31	3062.4	0.0435231	0.182334	0.112397	0.105438
563.2177++	SGS[+80]NLDIENMRPLIR	70.02	0	897.932	2 or more uniq pep	AT1G17340	SAC5	Phosphoinositide phosphatase family protein	| Phosphoinositide phosphatase family protein | Chr1:5934129-5938391 FORWARD LENGTH=785 | 201606	cytosol,vacuole	27	Multi-process regulation	SGSNLDIENMRPLIR	SGS[+80]NLDIENMRPLIR	S	609	41.67	6.80769e-05	0.00020343	0.9216	9916.92	11932.6	6893.41	6141.92	50980.9	10155.6	13857.1	6444.53	9787.01	42292.7	8349.89	13733.1	6336.54	10421.4	23800.2	1	1.40415	0.696191	0.943711	4.05188	566.328	621.862	170.499	1333.4	8014.73	0.0479828	0.0387624	0.680537	0.0666253
823.3827++	QQTLTIS[+80]PTTR	87.03	0	663.327	2 or more uniq pep	AT1G17580	XI-1	myosin 1	| myosin 1 | Chr1:6039453-6049309 FORWARD LENGTH=1520 | 201606	cytosol,cytoskeleton	20	Cytoskeleton organization	QQTLTISPTTR	QQTLTIS[+80]PTTR	S	1052	36.41	0.00022856	0.000546276	0.8865	3821.39	13393.8	4923.93	9988.63	85432.2	4619.8	12990	6301.36	9235.08	66401.1	4145.44	13077.7	6603.63	9053.01	69535.3	1	3.15716	1.41516	2.26558	17.8345	231.841	122.621	516.938	286.395	5891.21	0.000856039	0.0909971	0.00492702	0.00710057
634.8236++	S[+80]ILKTIAEQVS[+80]QVPISLSIR	113.92	1	586.309	2 or more uniq pep	AT1G17820	AT1G17820	testis-expressed sequence 2-like protein (DUF2404)	| testis-expressed sequence 2-like protein (DUF2404) | Chr1:6131751-6135115 REVERSE LENGTH=803 | 201606	plasma membrane,endomembrane system	35	unknown	SILKTIAEQVSQVPISLSIR	S[+80]ILKTIAEQVS[+80]QVPISLSIR	S;S	503	20.3	0.00933254	0.0111671	0.7645	11889.7	14736.3	12849	9654.53	10494.8	10370.1	15481.9	10569.9	11118.7	12242	10854.5	15380	10177.6	11411.3	10679.1	1	1.38309	1.01253	0.978497	1.01568	448.168	233.406	832.806	543.42	554.247	0.0144266	0.880658	0.702917	0.900771
839.8482++	NGTQNTTVAPDGLTQSPS[+80]LRNYIATR	25.21	1	952.461	2 or more uniq pep	AT1G17840	ABCG11	white-brown complex-like protein	| white-brown complex-like protein | Chr1:6142870-6145894 FORWARD LENGTH=703 | 201606	plasma membrane	21	Cell wall organization	NGTQNTTVAPDGLTQSPSLRNYIATR	NGTQNTTVAPDGLTQSPS[+80]LRNYIATR	S	688	33.05	0.00049545	0.00101339	0.9752	8948.02	3681.93	6243.61	4245.39	7044.81	8159.89	3918.11	5373.06	5107.28	7590.32	8131.06	3893.48	5215.36	5261.85	6205.15	1	0.456829	0.665883	0.582493	0.826881	267.646	74.9585	319.724	316.222	402.859	0.00365974	0.02143	0.0134097	0.0937603
1027.5091++++	NGTQNTTVAPDGLTQS[+80]PSLR	116.51	0	1069	2 or more uniq pep	AT1G17840	ABCG11	white-brown complex-like protein	| white-brown complex-like protein | Chr1:6142870-6145894 FORWARD LENGTH=703 | 201606	plasma membrane	21	Cell wall organization	NGTQNTTVAPDGLTQSPSLR	NGTQNTTVAPDGLTQS[+80]PSLR	S	686	64.27	3.74111e-07	3.18678e-06	0.9721	5574.67	19320.9	1.03244e+06	8448.82	12146	3664.9	17080.6	676361	5557.66	25722.2	5842.22	17035.6	627346	5354.31	47860.8	1	3.68079	159.045	1.31617	5.79652	685.547	754.375	127647	999.338	10408.3	0.00629674	0.0261578	0.360313	0.15254
673.3043+++	NGTQNTTVAPDGLTQSPS[+80]LR	116.51	0	1069	2 or more uniq pep	AT1G17840	ABCG11	white-brown complex-like protein	| white-brown complex-like protein | Chr1:6142870-6145894 FORWARD LENGTH=703 | 201606	plasma membrane	21	Cell wall organization	NGTQNTTVAPDGLTQSPSLR	NGTQNTTVAPDGLTQSPS[+80]LR	S	688	45.2	3.01995e-05	0.000106807	0.9894	3562.26	16449.9	798276	4759.5	673698	3597.97	18620.8	746187	6997.51	585470	3081.74	18477.9	734210	7374.11	364809	1	5.26304	223.243	1.89126	156.74	166.443	701.042	19665.4	816.043	91859.7	0.0024821	0.00067575	0.0707251	0.0279461
826.3718++	ATLKGS[+80]M[+16]KLR	69.29	2	400.877	2 or more uniq pep	AT1G17840	ABCG11	white-brown complex-like protein	| white-brown complex-like protein | Chr1:6142870-6145894 FORWARD LENGTH=703 | 201606	plasma membrane	21	Cell wall organization	ATLKGSMKLR	ATLKGS[+80]M[+16]KLR	S	319	21.66	0.00682339	0.00864997	0.9867	4777.17	3527.47	6641.35	7666.2	9653.8	4967.62	3917.03	6507.69	10646.1	8190.69	4257.47	3894.63	6463.36	11115.9	5430.15	1	0.813895	1.40612	2.11959	1.64836	212.22	126.287	53.4967	1080.14	1238.29	0.0694265	0.0134218	0.0429026	0.133037
656.7845++	QQTTVPVSVGGGNFPVGGLS[+80]PLSEAIWR	25.24	0	978.49	2 or more uniq pep	AT1G17840	ABCG11	white-brown complex-like protein	| white-brown complex-like protein | Chr1:6142870-6145894 FORWARD LENGTH=703 | 201606	plasma membrane	21	Cell wall organization	QQTTVPVSVGGGNFPVGGLSPLSEAIWR	QQTTVPVSVGGGNFPVGGLS[+80]PLSEAIWR	S	27	39.85	0.000103514	0.000286072	0.9307	4729.21	10521.4	12081.8	4632.46	6718.38	5179.49	10676.6	13345	4886.36	5779.8	4749.03	10691	13588.8	4900.75	5288.07	1	2.1791	2.6642	0.984965	1.21667	146.9	54.3058	467.052	87.131	419.557	0.000742665	0.00361662	0.687766	0.14358
1012.4345++	ATLKGS[+80]MK	58.39	1	458.222	2 or more uniq pep	AT1G17840	ABCG11	white-brown complex-like protein	| white-brown complex-like protein | Chr1:6142870-6145894 FORWARD LENGTH=703 | 201606	plasma membrane	21	Cell wall organization	ATLKGSMK	ATLKGS[+80]MK	S	319	19.72	0.010666	0.0125003	0.9999	4087.07	3366.02	8304.62	3638.64	3462.6	3608.26	3479.63	7003.71	3989.77	4032.02	3814.55	3461.37	6778.3	4064.88	3722.55	1	0.898447	1.91664	1.02055	0.980178	138.663	35.2234	475.676	131.363	164.583	0.107226	0.0191841	0.779252	0.694722
535.2373++	AAAAVASTLESEEADNGGGYS[+80]AR	25.14	0	1138.99	2 or more uniq pep	AT1G18150	MPK8	Protein kinase superfamily protein	| Protein kinase superfamily protein | Chr1:6244641-6247582 REVERSE LENGTH=589 | 201606	plasma membrane	18	Protein modification	AAAAVASTLESEEADNGGGYSAR	AAAAVASTLESEEADNGGGYS[+80]AR	S	539	140.59	8.72971e-15	6.09771e-12	1	27501	8462.37	9382.11	53597.6	341209	25317.8	8109.45	8733.07	46625.7	403022	28366.2	8114.75	8627.87	45925.1	488195	1	0.304696	0.330085	1.80319	15.1787	907.017	116.766	235.843	2449.1	42609.5	0.00234967	0.00265636	0.014236	0.0121108
679.3431+++	ETS[+80]PSVGKR	52.71	1	520.742	2 or more uniq pep	AT1G18190	GC2	Golgi apparatusn Putative 2	| Golgi apparatusn Putative 2 | Chr1:6257963-6261325 REVERSE LENGTH=668 | 201606	Golgi apparatus,endomembrane system	22	Vesicle trafficking	ETSPSVGKR	ETS[+80]PSVGKR	S	246	44.39	3.63915e-05	0.000123097	0.8925	21055.1	413382	3230.35	5012.18	99516.2	43223.6	341961	8625.88	2962.73	41246.8	31286	352462	10415.6	2662.53	64923.8	1	12.9369	0.228635	0.130566	2.5853	6405.8	22264.3	2159.52	738.286	16919	0.00468139	0.0687594	0.0481655	0.179609
586.2625++	VPDVMFNPSIVQTIPGMEKYAEMIPS[+80]VRGLPHMVMES[+80]INK	95.91	2	1162.05	2 or more uniq pep	AT1G18450	ARP4	actin-related protein 4	| actin-related protein 4 | Chr1:6348199-6351766 FORWARD LENGTH=441 | 201606	plastid,extracellular,mitochondrion,nucleus,Golgi apparatus,cytosol,endoplasmic reticulum	12	Chromatin organization	VPDVMFNPSIVQTIPGMEKYAEMIPSVRGLPHMVMESINK	VPDVMFNPSIVQTIPGMEKYAEMIPS[+80]VRGLPHMVMES[+80]INK	S;S	333	23.11	0.00488652	0.00656076	0.9268	3192.41	1721.14	1584.27	2919.3	4477.38	3672.22	1551.27	2002.2	2140.83	4036.55	3733.9	1567.15	2097.82	2037.8	5682.23	1	0.460427	0.53444	0.681062	1.34117	171.145	54.1702	157.68	278.257	491.835	0.00863172	0.0195905	0.0702223	0.147864
902.0785+++	LQTLEAQM[+16]MSKS[+80]PTKR	109.35	2	648.981	2 or more uniq pep	AT1G19835	FPP4	filament-like protein (DUF869)	| filament-like protein (DUF869) | Chr1:6856212-6859513 REVERSE LENGTH=982 | 201606	plasma membrane	35	unknown	LQTLEAQMMSKSPTKR	LQTLEAQM[+16]MSKS[+80]PTKR	S	407	32.84	0.000519996	0.00104976	0.7915	14770.1	26371.8	7803.7	26384.1	21766.1	14418.8	28993.1	7135.55	35326.9	20497.8	13122.2	28800	6998.19	36813.6	14444.9	1	1.99701	0.518844	2.34727	1.33202	501.105	843.451	248.791	3257.1	2258.88	0.00490878	0.00671829	0.0295654	0.173774
553.2354++	LSSPSDKDTPSMNTMKS[+80]PVASK	111.22	2	796.699	2 or more uniq pep	AT1G19835	FPP4	filament-like protein (DUF869)	| filament-like protein (DUF869) | Chr1:6856212-6859513 REVERSE LENGTH=982 | 201606	plasma membrane	35	unknown	LSSPSDKDTPSMNTMKSPVASK	LSSPSDKDTPSMNTMKS[+80]PVASK	S	944	52.64	5.44503e-06	2.68314e-05	0.9714	5870.02	6928.15	14481.6	42833	5427.4	5588.36	5885.11	15158.6	25709.3	6889.38	7043.01	5939.67	15361	24026.5	13012.4	1	1.02557	2.45353	5.10294	1.33499	445.424	338.953	265.903	6008.03	2323.32	0.894665	0.00343117	0.0547032	0.437524
747.3591++	LQTLEAQM[+16]M[+16]SKS[+80]PTKR	89.62	2	654.313	2 or more uniq pep	AT1G19835	FPP4	filament-like protein (DUF869)	| filament-like protein (DUF869) | Chr1:6856212-6859513 REVERSE LENGTH=982 | 201606	plasma membrane	35	unknown	LQTLEAQMMSKSPTKR	LQTLEAQM[+16]M[+16]SKS[+80]PTKR	S	407	52.55	5.55904e-06	2.72491e-05	0.9456	7654.99	18551.9	19888.6	48844	14213.7	10345.5	16801.5	30388.2	36871.4	10027.1	9249.52	17037.2	32981	34964.1	13062.5	1	1.96316	3.03372	4.57492	1.41275	781.124	548.412	4002.6	4343.77	1248.7	0.0127239	0.0445514	0.0194977	0.150701
535.2737++	VEPEES[+80]ESDDVIIVR	83.11	0	898.404	2 or more uniq pep	AT1G19870	IQD32	IQ-domain 32	| IQ-domain 32 | Chr1:6895400-6898539 REVERSE LENGTH=794 | 201606	plasma membrane	35	unknown	VEPEESESDDVIIVR	VEPEES[+80]ESDDVIIVR	S	193	71.68	6.79204e-08	8.82618e-07	0.9689	296239	55315.8	31339.3	62376	31656.5	318006	47941.1	37389.4	40265.1	32918.5	357087	48469.4	38800.9	37788	55132.5	1	0.157739	0.110675	0.147667	0.121591	17800.9	2375.07	2288.51	7815.94	7623.71	0.00429314	0.00386273	0.00489095	0.00462115
508.7499++	TRETLESALLKSPS[+80]PDNNNVSEK	96.21	2	870.42	2 or more uniq pep	AT1G19870	IQD32	IQ-domain 32	| IQ-domain 32 | Chr1:6895400-6898539 REVERSE LENGTH=794 | 201606	plasma membrane	35	unknown	TRETLESALLKSPSPDNNNVSEK	TRETLESALLKSPS[+80]PDNNNVSEK	S	80	83.91	4.06443e-09	9.42847e-08	0.8469	4608.67	13663.6	13397.3	8129.41	6755.98	3515.66	19321.6	7761.16	23260.8	7123.8	2863.54	18768.8	6940.14	27224.6	2119.21	1	5.00502	2.51273	5.96253	1.41077	509.108	1800.96	2029.42	5818.06	1610.4	0.0184455	0.112345	0.112877	0.426908
578.7428++	RKVS[+80]NPSFIAAQSK	109.03	2	538.278	2 or more uniq pep	AT1G19870	IQD32	IQ-domain 32	| IQ-domain 32 | Chr1:6895400-6898539 REVERSE LENGTH=794 | 201606	plasma membrane	35	unknown	RKVSNPSFIAAQSK	RKVS[+80]NPSFIAAQSK	S	459	49.66	1.08143e-05	4.61302e-05	0.9439	44845.1	23395.8	18327.3	44245.7	46834.7	44370	24187.5	17713.5	49012.1	46008.3	42997.9	24129.5	17584.3	49730.7	40720.4	1	0.542671	0.40562	1.08261	1.00944	553.808	254.775	229.173	1721.11	1915.28	0.000912486	0.000523064	0.185336	0.842355
586.2350++	KVS[+80]NPSFIAAQSKFEELTSSTGSNK	119.08	2	913.108	2 or more uniq pep	AT1G19870	IQD32	IQ-domain 32	| IQ-domain 32 | Chr1:6895400-6898539 REVERSE LENGTH=794 | 201606	plasma membrane	35	unknown	KVSNPSFIAAQSKFEELTSSTGSNK	KVS[+80]NPSFIAAQSKFEELTSSTGSNK	S	459	80.87	8.18465e-09	1.60284e-07	0.9994	16516.1	15784.1	19985.7	5154.84	7191.35	13987.8	15030.2	16904	4365.07	9681.79	16828.1	15014.6	16408	4300.86	12387.5	1	0.974147	1.1312	0.29325	0.621232	899.307	253.951	1119.1	274.587	1500.44	0.645509	0.300286	0.00701136	0.0749713
584.9454+++	SAS[+80]QAQQGTKDRK	28.16	2	495.567	2 or more uniq pep	AT1G19870	IQD32	IQ-domain 32	| IQ-domain 32 | Chr1:6895400-6898539 REVERSE LENGTH=794 | 201606	plasma membrane	35	unknown	SASQAQQGTKDRK	SAS[+80]QAQQGTKDRK	S	781	30.56	0.000879023	0.00160627	0.753	10997.4	14248.1	4634.32	12762.6	8949.16	10427	14442.8	4310.56	13249.8	9556.78	10685.6	14410.9	4251.11	13352.3	9257.65	1	1.34312	0.410881	1.22693	0.865556	164.881	60.2908	119.072	181.914	175.411	0.00228797	0.00103902	0.0101509	0.0265179
872.0847+++	SAS[+80]QAQQGTK	99.78	0	543.235	2 or more uniq pep	AT1G19870	IQD32	IQ-domain 32	| IQ-domain 32 | Chr1:6895400-6898539 REVERSE LENGTH=794 | 201606	plasma membrane	35	unknown	SASQAQQGTK	SAS[+80]QAQQGTK	S	781	48.09	1.55239e-05	6.23185e-05	0.9951	34802.4	36430.6	41166.2	41480.3	117938	35993.7	36877.3	42524.8	43204.9	110788	34577.2	36879.6	42767.8	43376.8	104490	1	1.04597	1.20039	1.21557	3.1629	439.479	149.292	498.325	605.553	3884.66	0.0744365	0.00881864	0.00964637	0.00263925
445.1944++	KVS[+80]NPSFIAAQSK	119.32	1	728.863	2 or more uniq pep	AT1G19870	IQD32	IQ-domain 32	| IQ-domain 32 | Chr1:6895400-6898539 REVERSE LENGTH=794 | 201606	plasma membrane	35	unknown	KVSNPSFIAAQSK	KVS[+80]NPSFIAAQSK	S	459	98.23	1.50314e-10	7.63596e-09	0.7928	6023.85	489942	3828.91	1.00433e+06	89545.4	10343.4	370292	8748.42	441673	53082.9	9551.19	382160	10288.2	384426	125612	1	52.3818	0.852862	83.2251	11.0495	1327.65	38060	1947.85	197785	20937.4	0.00870563	0.708043	0.0932484	0.0613204
618.2543++	TRETLESALLKS[+80]PS[+80]PDNNNVSEK	107.74	2	897.075	2 or more uniq pep	AT1G19870	IQD32	IQ-domain 32	| IQ-domain 32 | Chr1:6895400-6898539 REVERSE LENGTH=794 | 201606	plasma membrane	35	unknown	TRETLESALLKSPSPDNNNVSEK	TRETLESALLKS[+80]PS[+80]PDNNNVSEK	S;S	80	21.9	0.00645654	0.00827504	0.9705	3942.02	7811.28	8390.52	97236.2	12319.8	3758.86	7297.19	8279.53	78398.4	14169.4	4226.11	7320.36	8275.39	76289.8	18659.8	1	1.88502	2.09644	21.1919	3.77007	135.93	167.638	37.7054	6658.61	1882.39	0.00377953	0.00105502	0.00685947	0.0278378
622.7707++	HSLPGVTNGKQVS[+80]PR	99.58	1	828.915	2 or more uniq pep	AT1G19870	IQD32	IQ-domain 32	| IQ-domain 32 | Chr1:6895400-6898539 REVERSE LENGTH=794 | 201606	plasma membrane	35	unknown	HSLPGVTNGKQVSPR	HSLPGVTNGKQVS[+80]PR	S	773	68.1	1.54882e-07	1.63916e-06	1	57037.5	94575.6	16034.1	318393	84725	112517	77743.4	40987	183917	37505.3	84586.6	80082.9	49099.5	165076	61354.5	1	1.09861	0.408617	3.0561	0.848033	16015.7	5264.3	9949.27	48272.8	13631.4	0.975687	0.120248	0.11357	0.379744
572.7521++	NVSLQS[+80]HEDLAR	98.57	0	724.83	2 or more uniq pep	AT1G20110	FREE1	RING/FYVE/PHD zinc finger superfamily protein	| RING/FYVE/PHD zinc finger superfamily protein | Chr1:6971554-6974578 FORWARD LENGTH=601 | 201606	endomembrane system	22	Vesicle trafficking	NVSLQSHEDLAR	NVSLQS[+80]HEDLAR	S	533	28.28	0.00148594	0.00250404	0.9933	4727.37	18913	11565.3	12386.6	3754.06	4202.64	19454	9866.55	13381.1	4348.26	4445.73	19361.5	9570.9	13600.7	4080.73	1	4.32827	2.31566	2.95447	0.915553	151.612	167.042	621.399	373.52	171.814	0.000232743	0.011644	0.00215773	0.224875
600.7576++	KPESPEES[+80]S	52.25	0	535.208	2 or more uniq pep	AT1G20330	SMT2	sterol methyltransferase 2	| sterol methyltransferase 2 | Chr1:7038968-7040053 REVERSE LENGTH=361 | 201606	endoplasmic reticulum,endomembrane system	5	Lipid metabolism	KPESPEESS	KPESPEES[+80]S	S	360	19.94	0.0101391	0.0119732	0.8122	6781.5	6659.82	3644.95	4991.96	3447.91	5621.64	7182.87	2774.44	6209.21	4224.92	5929.03	7114.5	2631.09	6456.11	3399.79	1	1.15324	0.491592	0.97651	0.611129	346.927	164.146	316.776	452.548	267.383	0.150216	0.022289	0.731294	0.0312365
528.2698+++	FDS[+80]INSSR	111.35	0	503.205	2 or more uniq pep	AT1G20760	AT1G20760	Calcium-binding EF hand family protein	| Calcium-binding EF hand family protein | Chr1:7209515-7214773 FORWARD LENGTH=1019 | 201606	plasma membrane	22	Vesicle trafficking	FDSINSSR	FDS[+80]INSSR	S	939	31.91	0.000644169	0.00124813	0.9614	5434.39	5093.97	7651.16	3181.17	2543.52	6584.37	4700.88	10135	2521.48	2072.07	6257.03	4748.01	10705.1	2419.82	2616.98	1	0.803377	1.55269	0.451688	0.400328	342.08	123.922	937.533	238.652	170.715	0.0758921	0.0762067	0.0148508	0.0106152
562.2377++	FSRFDS[+80]INSSK	84.35	1	684.303	2 or more uniq pep	AT1G20760	AT1G20760	Calcium-binding EF hand family protein	| Calcium-binding EF hand family protein | Chr1:7209515-7214773 FORWARD LENGTH=1019 | 201606	plasma membrane	22	Vesicle trafficking	FSRFDSINSSK	FSRFDS[+80]INSSK	S	957	28.84	0.00130617	0.00224719	0.9582	9593.59	8791.42	12999.6	13654	48725.8	9647.15	8562.74	13309.3	12588.2	49629.6	9911.83	8578.42	13378.1	12445.2	54726	1	0.889817	1.36145	1.3279	5.24825	98.376	73.7538	116.413	381.365	1867.76	0.0128696	0.0018786	0.0150111	0.00204367
636.0055+++	FGNS[+80]PPRFSDASAR	0	1	794.849	2 or more uniq pep	AT1G20760	AT1G20760	Calcium-binding EF hand family protein	| Calcium-binding EF hand family protein | Chr1:7209515-7214773 FORWARD LENGTH=1019 | 201606	plasma membrane	22	Vesicle trafficking	FGNSPPRFSDASAR	FGNS[+80]PPRFSDASAR	S	878	43.67	4.29536e-05	0.000141025	0.8337	4691.18	134073	20753.7	11265	12042	3028.4	153211	11285.7	16403.6	20208.1	3608.55	150244	10035.6	17640.2	14322.5	1	40.2689	3.64389	4.23545	4.40295	487.255	5946.73	3383.63	1951.9	2432.72	0.00175926	0.0955727	0.0301279	0.0418214
906.7625+++	SQFAFDDS[+80]VPSTPLSR	86.42	0	917.406	2 or more uniq pep	AT1G20760	AT1G20760	Calcium-binding EF hand family protein	| Calcium-binding EF hand family protein | Chr1:7209515-7214773 FORWARD LENGTH=1019 | 201606	plasma membrane	22	Vesicle trafficking	SQFAFDDSVPSTPLSR	SQFAFDDS[+80]VPSTPLSR	S	866	49.09	1.2331e-05	5.14223e-05	0.9312	4350.83	14579	3022.86	38808.7	362760	6648.74	13413.8	5296.29	31099	209678	5311.96	13630.2	5893.99	29557.5	245916	1	2.64477	0.866978	6.3872	53.7362	666.297	357.828	874.617	2861.61	46187.9	0.00793962	0.589761	0.0110505	0.0285798
778.8407++	M[+16]QDIVLYKS[+80]R	103.41	1	674.82	2 or more uniq pep	AT1G20760	AT1G20760	Calcium-binding EF hand family protein	| Calcium-binding EF hand family protein | Chr1:7209515-7214773 FORWARD LENGTH=1019 | 201606	plasma membrane	22	Vesicle trafficking	MQDIVLYKSR	M[+16]QDIVLYKS[+80]R	S	570	15.9	0.025704	0.0267873	0.98	3060.53	25659	14881.5	7629.31	23868.7	2762.11	27388.7	12623.6	9257.45	26037.7	2764.17	27204.1	12219.2	9553.66	21121.1	1	9.38046	4.61774	3.10021	8.28889	99.1303	548.38	828.328	598.225	1422.57	0.000543754	0.00639841	0.0102232	0.00466134
1016.3998++	NATEVPS[+80]PDYSQGK	116.83	0	786.833	2 or more uniq pep	AT1G20760	AT1G20760	Calcium-binding EF hand family protein	| Calcium-binding EF hand family protein | Chr1:7209515-7214773 FORWARD LENGTH=1019 | 201606	plasma membrane	22	Vesicle trafficking	NATEVPSPDYSQGK	NATEVPS[+80]PDYSQGK	S	788	57.06	1.96789e-06	1.17989e-05	0.972	5030.23	6390.12	6828.25	11835.7	6577.14	4608.5	6659.16	5988.66	13348.8	7188.3	4691.22	6626.96	5837.01	13628.4	6350.36	1	1.37598	1.30039	2.71819	1.407	129.02	84.823	308.261	556.851	250.232	0.00742344	0.0497755	0.00486992	0.0206516
1006.4631+++	FGNS[+80]PPRFSDASARDNNFDSFSR	24.8	2	891.049	2 or more uniq pep	AT1G20760	AT1G20760	Calcium-binding EF hand family protein	| Calcium-binding EF hand family protein | Chr1:7209515-7214773 FORWARD LENGTH=1019 | 201606	plasma membrane	22	Vesicle trafficking	FGNSPPRFSDASARDNNFDSFSR	FGNS[+80]PPRFSDASARDNNFDSFSR	S	878	27.17	0.00191867	0.00306504	0.9176	6399.22	30237.3	1.10436e+06	12060.1	16380.8	10108.2	28070.7	2.00163e+06	9964.99	8930.71	7791.23	28530.9	2.24104e+06	9495.79	10002.7	1	3.72136	219.411	1.36308	1.57572	1081.73	659.023	345965	788.292	2325.37	0.0036716	0.0359829	0.213899	0.28856
1018.4371++++	ADS[+80]PSSR	105.35	0	400.153	2 or more uniq pep	AT1G20760	AT1G20760	Calcium-binding EF hand family protein	| Calcium-binding EF hand family protein | Chr1:7209515-7214773 FORWARD LENGTH=1019 | 201606	plasma membrane	22	Vesicle trafficking	ADSPSSR	ADS[+80]PSSR	S	847	20.6	0.00870964	0.0105711	0.8817	3377.97	2854.08	2385.55	3065.38	2288.11	2845.35	3081.19	1849.75	3829.54	2735.03	2961.19	3052.9	1760.19	3981.13	2180.05	1	0.986256	0.650242	1.19926	0.791599	161.729	71.4559	195.247	283.385	169.874	0.746795	0.0524486	0.226117	0.106377
742.3794++	RGSIISIPGGPDGGGS[+80]YIHASALVSR	110.96	1	868.769	2 or more uniq pep	AT1G20840	MSSP1	tonoplast monosaccharide transporter1	| tonoplast monosaccharide transporter1 | Chr1:7245107-7247674 REVERSE LENGTH=734 | 201606	vacuole,plasma membrane	24	Solute transport	RGSIISIPGGPDGGGSYIHASALVSR	RGSIISIPGGPDGGGS[+80]YIHASALVSR	S	463	39.7	0.000107152	0.000293512	0.945	8095.95	2556.83	2670.35	3679.89	5364.18	6187.42	3050.86	1728.63	6218.22	6698.58	6157.62	2996.17	1585.9	6769.65	3788.16	1	0.431823	0.288922	0.852969	0.786795	641.201	156.362	340.2	951.426	841.132	0.0268565	0.0219465	0.387349	0.28493
704.3205++	LYGTHENQSYLARPVPEQNS[+80]SLGLR	117.65	0	970.47	2 or more uniq pep	AT1G20840	MSSP1	tonoplast monosaccharide transporter1	| tonoplast monosaccharide transporter1 | Chr1:7245107-7247674 REVERSE LENGTH=734 | 201606	vacuole,plasma membrane	24	Solute transport	LYGTHENQSYLARPVPEQNSSLGLR	LYGTHENQSYLARPVPEQNS[+80]SLGLR	S	277	42.83	5.21195e-05	0.000163804	0.7968	1300.51	4911.58	3622.49	4276.53	2988.53	1440.98	4755.36	4181.2	3903.22	2649.92	1384.73	4777.53	4298.51	3835.58	2884.05	1	3.50896	2.93043	2.92233	2.07323	40.8159	48.8008	208.558	137.108	100.109	0.000341972	0.00632867	0.00294625	0.00539852
629.2739++	YYLKEDGAES[+80]R	106.64	1	705.8	2 or more uniq pep	AT1G20840	MSSP1	tonoplast monosaccharide transporter1	| tonoplast monosaccharide transporter1 | Chr1:7245107-7247674 REVERSE LENGTH=734 | 201606	vacuole,plasma membrane	24	Solute transport	YYLKEDGAESR	YYLKEDGAES[+80]R	S	446	28.07	0.00155955	0.00260143	0.9999	12103.3	5990.58	44562.7	27708.2	6355.84	15196.6	5611.93	61011.9	23080.8	4835.65	13805.4	5667.81	64813.5	22263.5	5694.67	1	0.42493	4.13049	1.80692	0.418611	894.458	118.01	6214.33	1695.18	440.079	0.0126509	0.0205727	0.0309016	0.0149071
558.2623++	ESQPMGS[+80]PVQARPR	99.14	0	810.372	2 or more uniq pep	AT1G21170	SEC5B	Exocyst complex component SEC5	| Exocyst complex component SEC5 | Chr1:7413050-7419411 FORWARD LENGTH=1090 | 201606	nucleus,exocyst	22	Vesicle trafficking	ESQPMGSPVQARPR	ESQPMGS[+80]PVQARPR	S	1081	17.91	0.0161808	0.0177709	0.9074	242440	43317.5	52984.9	60614.1	56908.5	220365	39091.1	50478.1	43716.9	72803.5	267753	39255	50173.8	41992.1	111231	1	0.167558	0.211667	0.201744	0.326845	13690.2	1382.3	890.649	5940.74	16125.1	0.00456458	0.00505083	0.00582116	0.0163866
862.4167++	NYRESQPMGS[+80]PVQARPR	105.19	1	684.986	2 or more uniq pep	AT1G21170	SEC5B	Exocyst complex component SEC5	| Exocyst complex component SEC5 | Chr1:7413050-7419411 FORWARD LENGTH=1090 | 201606	nucleus,exocyst	22	Vesicle trafficking	NYRESQPMGSPVQARPR	NYRESQPMGS[+80]PVQARPR	S	1081	22.46	0.00567545	0.00745169	0.9988	594919	5973.95	25221.1	87495.5	79306.5	536178	6202.88	21740.8	97435.4	89148.8	555061	6171.79	21124.4	99382	80331	1	0.0109098	0.0403333	0.16928	0.148099	17313.6	71.6917	1275.33	3680.87	3124.05	0.0009685	0.00103442	0.0014318	0.0013456
786.8613++	VVLTSLQS[+80]FPR	70	0	663.845	2 or more uniq pep	AT1G21170	SEC5B	Exocyst complex component SEC5	| Exocyst complex component SEC5 | Chr1:7413050-7419411 FORWARD LENGTH=1090 | 201606	nucleus,exocyst	22	Vesicle trafficking	VVLTSLQSFPR	VVLTSLQS[+80]FPR	S	179	19.11	0.0122744	0.0140725	0.9679	10170.3	111993	7290.93	19823.3	22300.9	13858.8	102580	11169.3	15509.6	15362.8	12148.5	103964	12124.3	14773.9	19116.5	1	8.99043	0.840277	1.42812	1.62495	1065.73	2934.2	1477.9	1574.89	2005.1	0.0010983	0.413824	0.134669	0.0941428
511.2701++	TSTDS[+80]PSR	39.29	0	465.682	2 or more uniq pep	AT1G21170	SEC5B	Exocyst complex component SEC5	| Exocyst complex component SEC5 | Chr1:7413050-7419411 FORWARD LENGTH=1090 | 201606	nucleus,exocyst	22	Vesicle trafficking	TSTDSPSR	TSTDS[+80]PSR	S	1068	43.23	4.75335e-05	0.000152654	0.9891	8589.84	39730.8	4043.83	1673.86	5958.61	7909.3	43401.4	3461.88	2186	6162.55	7583.77	43066.7	3354.44	2276.62	4546.03	1	5.26384	0.450261	0.257148	0.690758	296.392	1171.76	214.147	187.647	508.271	0.00125847	0.00681237	0.00342113	0.0522551
912.9224++	NYRESQPM[+16]GS[+80]PVQARPR	89.52	1	690.318	2 or more uniq pep	AT1G21170	SEC5B	Exocyst complex component SEC5	| Exocyst complex component SEC5 | Chr1:7413050-7419411 FORWARD LENGTH=1090 | 201606	nucleus,exocyst	22	Vesicle trafficking	NYRESQPMGSPVQARPR	NYRESQPM[+16]GS[+80]PVQARPR	S	1081	19.77	0.0105439	0.0123676	0.9313	9728.46	60745.3	31533.9	64959.1	60212.9	10856.7	55053.3	38298	48332.3	56476.8	11223.2	55554.8	39824.1	46165.3	78729.1	1	5.42166	3.43913	5.08082	6.13542	449.781	1819.52	2547.42	5936.48	6879.82	0.00161968	0.00979193	0.0190207	0.0156086
609.2635++	GRS[+80]PVDLDISFK	2.42	1	707.342	2 or more uniq pep	AT1G21580	AT1G21580	Zinc finger C-x8-C-x5-C-x3-H type family protein	| Zinc finger C-x8-C-x5-C-x3-H type family protein | Chr1:7557822-7565655 REVERSE LENGTH=2166 | 201606	plastid,extracellular,mitochondrion,nucleus,Golgi apparatus,cytosol,endoplasmic reticulum	16	RNA processing	GRSPVDLDISFK	GRS[+80]PVDLDISFK	S	378	43.17	4.81948e-05	0.000153893	0.9996	18000.1	55845.5	16447.8	125656	41783.5	24133.3	56880.9	23087.4	136466	26484.9	18880.7	57234.2	24580.2	136084	22179.3	1	2.83027	1.05743	6.61438	1.53115	1914.57	416.687	2499.44	3541.22	5948.43	0.00289846	0.773839	0.00128033	0.256979
557.7732++	VAS[+80]SDVLASAPR	101.5	0	626.8	2 or more uniq pep	AT1G21590	AT1G21590	kinase with adenine nucleotide alpha hydrolases-like domain-containing protein	| kinase with adenine nucleotide alpha hydrolases-like domain-containing protein | Chr1:7566613-7569694 REVERSE LENGTH=756 | 201606	plasma membrane	18	Protein modification	VASSDVLASAPR	VAS[+80]SDVLASAPR	S	296	31.71	0.000674528	0.00129617	0.8947	20551.3	81461.5	24169.5	106090	11889.4	14398.3	77615.1	16286	88522.2	21227.7	20004.3	77163	15152.2	87843.4	29059.2	1	4.4039	1.02154	5.23385	1.1685	1966.17	1363.74	2835.76	5972.37	4962.87	0.0015643	0.955385	0.00680462	0.696176
685.7865++	LSRGSST[+80]R	36.58	1	472.221	2 or more uniq pep	AT1G21590	AT1G21590	kinase with adenine nucleotide alpha hydrolases-like domain-containing protein	| kinase with adenine nucleotide alpha hydrolases-like domain-containing protein | Chr1:7566613-7569694 REVERSE LENGTH=756 | 201606	plasma membrane	18	Protein modification	LSRGSSTR	LSRGSST[+80]R	T	96	24.21	0.00379315	0.00532298	0.8139	10610.5	13780.8	70469.2	20846.3	20533.8	9038.49	14540.2	56200.7	24278.9	24703.4	9583.72	14431.9	53796.5	24984.6	21387.7	1	1.47112	6.15757	2.41928	2.30001	460.847	237.157	5203.36	1278.16	1271.66	0.012969	0.0105677	0.00979752	0.0115724
751.3196++	ASLTRFDS[+80]IGSTR	88.02	1	745.854	2 or more uniq pep	AT1G21630	AT1G21630	Calcium-binding EF hand family protein	| Calcium-binding EF hand family protein | Chr1:7581457-7587796 FORWARD LENGTH=1218 | 201606	plasma membrane	22	Vesicle trafficking	ASLTRFDSIGSTR	ASLTRFDS[+80]IGSTR	S	1172	30.03	0.000993116	0.00178902	0.9671	8946.75	47491.3	621542	554209	307691	7732.58	38305.5	599075	280905	475439	11156.8	38695.1	598712	257695	1.13207e+06	1	4.57676	66.8696	40.4567	65.782	1002.32	2999.12	7550.25	95205.6	251542	0.00949599	0.000162636	0.0649998	0.129523
693.3102++	FDS[+80]IGSTR	106.06	0	481.703	2 or more uniq pep	AT1G21630	AT1G21630	Calcium-binding EF hand family protein	| Calcium-binding EF hand family protein | Chr1:7581457-7587796 FORWARD LENGTH=1218 | 201606	plasma membrane	22	Vesicle trafficking	FDSIGSTR	FDS[+80]IGSTR	S	1172	16.94	0.0202302	0.021582	0.9212	14701	25621.7	30422.7	17679	29184.3	22257.2	26320.5	49119.2	19925	15298.9	15711.2	26550.5	53663.7	19853.9	11861.9	1	1.53844	2.56398	1.12049	1.14252	2368.39	279.27	7111.64	737.099	5295.07	0.0689178	0.0698873	0.585834	0.852278
793.3373+++	FDS[+80]FNSNNNDAFSLSR	116.12	0	957.886	2 or more uniq pep	AT1G21630	AT1G21630	Calcium-binding EF hand family protein	| Calcium-binding EF hand family protein | Chr1:7581457-7587796 FORWARD LENGTH=1218 | 201606	plasma membrane	22	Vesicle trafficking	FDSFNSNNNDAFSLSR	FDS[+80]FNSNNNDAFSLSR	S	1105	53.41	4.56037e-06	2.33364e-05	0.9982	14336.6	19583.2	38924.9	56840.9	48766	16591.9	18370.6	48298.8	47213.8	41839.3	16013.4	18513.9	50374	45703.4	50508.2	1	1.20977	2.92393	3.22147	3.02577	676.287	382.561	3521.84	3488.12	2647.45	0.0549856	0.013793	0.0105778	0.0074922
583.9378+++	SFFDDS[+80]VPSTPAYPGNLFAEKK	119.22	1	833.049	2 or more uniq pep	AT1G21630	AT1G21630	Calcium-binding EF hand family protein	| Calcium-binding EF hand family protein | Chr1:7581457-7587796 FORWARD LENGTH=1218 | 201606	plasma membrane	22	Vesicle trafficking	SFFDDSVPSTPAYPGNLFAEKK	SFFDDS[+80]VPSTPAYPGNLFAEKK	S	1002	17.48	0.0178649	0.0193167	0.8494	158414	37688.5	1.38431e+06	30155.2	243530	39546.1	62528.8	190187	128513	1.15582e+06	62452.8	58456	129463	167654	283165	1	0.918359	5.20693	2.04151	11.7661	36410.3	7691.7	408537	40901	297710	0.458331	0.361534	0.727076	0.25478
663.8299++	SAS[+80]ASDTASK	116.45	0	502.7	2 or more uniq pep	AT1G21660	AT1G21660	Chaperone DnaJ-domain superfamily protein	| Chaperone DnaJ-domain superfamily protein | Chr1:7605924-7608835 FORWARD LENGTH=523 | 201606	vesicle,vesicle	22	Vesicle trafficking	SASASDTASK	SAS[+80]ASDTASK	S	284	24.86	0.00326588	0.00470839	0.942	9701.94	3817.97	9148.45	2410.24	4774.97	11076.6	3719.06	10902.2	2247.55	4024.17	10329	3737.76	11273	2211.92	4233.24	1	0.363718	1.0062	0.221828	0.421769	397.342	30.3389	655.185	61.0417	223.715	0.00361384	0.933686	0.00246663	0.00567909
985.8202+++	SAS[+80]ASDTASKYR	79.11	1	662.282	2 or more uniq pep	AT1G21660	AT1G21660	Chaperone DnaJ-domain superfamily protein	| Chaperone DnaJ-domain superfamily protein | Chr1:7605924-7608835 FORWARD LENGTH=523 | 201606	vesicle,vesicle	22	Vesicle trafficking	SASASDTASKYR	SAS[+80]ASDTASKYR	S	284	82.17	6.06736e-09	1.30402e-07	0.9937	29255.3	49164.6	17700	6981.25	10930.5	26654.3	48352.5	16003.7	6576.14	12772.5	29187.8	48291	15713.6	6551.74	14078	1	1.71636	0.581266	0.236607	0.445048	855.972	281.508	619.467	139.279	912.984	0.00197671	0.0078004	0.00159882	0.00623732
771.8636++	EQRTKS[+80]R	106.25	2	492.735	2 or more uniq pep	AT1G21660	AT1G21660	Chaperone DnaJ-domain superfamily protein	| Chaperone DnaJ-domain superfamily protein | Chr1:7605924-7608835 FORWARD LENGTH=523 | 201606	vesicle,vesicle	22	Vesicle trafficking	EQRTKSR	EQRTKS[+80]R	S	398	16.16	0.0242103	0.0253347	0.9319	28095.8	19929.2	36818.4	27585.7	27572.5	24788.3	20299.1	31322.6	28888.6	32622.7	26683.5	20211.5	30376.9	29248.2	31862.6	1	0.761894	1.23749	1.08113	1.16384	958.174	111.615	2008.21	505.033	1572.1	0.0221335	0.104914	0.198694	0.152145
665.2932+++	SSTIS[+80]PARPR	78.88	0	576.282	2 or more uniq pep	AT1G21730	KIN7C	P-loop containing nucleoside triphosphate hydrolases superfamily protein	| P-loop containing nucleoside triphosphate hydrolases superfamily protein | Chr1:7630365-7636247 FORWARD LENGTH=890 | 201606	cytosol,plasma membrane	20	Cytoskeleton organization	SSTISPARPR	SSTIS[+80]PARPR	S	13	31.21	0.000756833	0.00142781	0.9374	12422.2	13640.7	5169.4	191356	173928	15122	10574.2	7700.04	88352	167853	17613.7	10801.6	8355.23	78710.3	409504	1	0.803533	0.466564	8.57187	16.1168	1499.06	986.462	971.337	36049.3	79557.1	0.200281	0.0466522	0.101533	0.0978057
748.3244+++	SSS[+80]ATLGEH	69.39	0	484.69	2 or more uniq pep	AT1G22060	AT1G22060	sporulation-specific protein	| sporulation-specific protein | Chr1:7773373-7780586 REVERSE LENGTH=1999 | 201606	vacuole	35	unknown	SSSATLGEH	SSS[+80]ATLGEH	S	1993	27.54	0.00176198	0.00286886	0.9595	5354.19	2174.96	2793.22	1304.96	2276.93	5568.75	2135.9	2961.88	1237.85	2187.09	5521.97	2140.5	2996	1226.59	2308.84	1	0.392467	0.532042	0.22938	0.412041	65.1399	12.3266	62.6839	24.4662	36.4479	0.000395839	0.00124024	0.000271108	0.000535601
572.2501++	ASQLSHANTAREPS[+80]LRDLR	118.54	2	551.275	2 or more uniq pep	AT1G22620	SAC1	Phosphoinositide phosphatase family protein	| Phosphoinositide phosphatase family protein | Chr1:7997889-8002787 REVERSE LENGTH=912 | 201606	Golgi apparatus,endomembrane system	27	Multi-process regulation	ASQLSHANTAREPSLRDLR	ASQLSHANTAREPS[+80]LRDLR	S	456	18.99	0.0126183	0.0143724	0.7524	14710.9	90949.1	8638.22	12302.5	18967.2	14351.3	90022.4	8441.33	11892.1	19885.6	14803.8	90025.5	8407.65	11850.9	20861.1	1	6.17881	0.58111	0.821818	1.36138	137.995	308.411	71.9048	144.149	546.798	1.99155e-05	0.000644518	0.00580882	0.0112053
528.7222++	GES[+80]ANDILSALANR	85.12	0	755.849	2 or more uniq pep	AT1G22620	SAC1	Phosphoinositide phosphatase family protein	| Phosphoinositide phosphatase family protein | Chr1:7997889-8002787 REVERSE LENGTH=912 | 201606	Golgi apparatus,endomembrane system	27	Multi-process regulation	GESANDILSALANR	GES[+80]ANDILSALANR	S	472	22.07	0.00620869	0.00802363	0.9951	96722.4	83497.2	169630	44548.1	3009.67	26380.9	81459.5	36408	36846.8	21426.5	73176.5	78967.1	27351	38219.3	37942.6	1	1.67674	1.16921	0.793197	0.453941	20672.3	1309.91	45991.2	2371.7	10089.3	0.523393	0.829087	0.344308	0.191869
553.7713++	LRC[+57]NS[+80]TAELNPK	95.57	1	741.842	2 or more uniq pep	AT1G23080	PIN7	Auxin efflux carrier family protein	| Auxin efflux carrier family protein | Chr1:8180768-8183406 REVERSE LENGTH=619 | 201606	plasma membrane	11	Phytohormone action	LRCNSTAELNPK	LRC[+57]NS[+80]TAELNPK	S	431	22.31	0.00587489	0.00765957	0.9004	6272.73	210543	138323	573508	119300	6015.58	233509	123122	787836	114351	5491.95	231720	120118	824593	78465.4	1	38.1916	21.4634	124.18	17.4384	229.727	7375.11	5634.88	78291.2	12866.3	0.00112986	0.00215597	0.0115326	0.0167713
583.9852+++	SFYGGGGTNM[+16]TPRPSNLTGAEIYSLNTT[+80]PR	6	0	1085.83	2 or more uniq pep	AT1G23080	PIN7	Auxin efflux carrier family protein	| Auxin efflux carrier family protein | Chr1:8180768-8183406 REVERSE LENGTH=619 | 201606	plasma membrane	11	Phytohormone action	SFYGGGGTNMTPRPSNLTGAEIYSLNTTPR	SFYGGGGTNM[+16]TPRPSNLTGAEIYSLNTT[+80]PR	T	242	20.51	0.00889201	0.0107458	0.7671	10216.2	6529.23	11206.9	24667.8	18237.7	10142.3	6574.69	11060.7	25188.6	18307.1	10114.9	6570.56	11031.4	25269.8	17880.1	1	0.64565	1.09272	2.46546	1.78597	30.2487	14.5146	54.2582	188.58	132.301	8.68642e-05	0.00432147	0.000164612	0.000288826
548.5932+++	SFYGGGGTNMTPRPSNLTGAEIYSLNTT[+80]PR	101.84	0	1080.5	2 or more uniq pep	AT1G23080	PIN7	Auxin efflux carrier family protein	| Auxin efflux carrier family protein | Chr1:8180768-8183406 REVERSE LENGTH=619 | 201606	plasma membrane	11	Phytohormone action	SFYGGGGTNMTPRPSNLTGAEIYSLNTTPR	SFYGGGGTNMTPRPSNLTGAEIYSLNTT[+80]PR	T	242	51.68	6.79204e-06	3.15756e-05	0.8133	15140.7	5915.62	46951.5	104957	3178.17	7614.75	5866.16	20739.9	96316.8	8934.49	12990.9	5768.78	17815.1	98394	11876.1	1	0.535047	2.39867	9.05163	0.765801	2238.1	43.133	9263.21	2603.84	2554.31	0.113491	0.223895	0.00151979	0.367766
705.3197++	C[+57]NS[+80]TAELNPK	86.16	0	607.25	2 or more uniq pep	AT1G23080	PIN7	Auxin efflux carrier family protein	| Auxin efflux carrier family protein | Chr1:8180768-8183406 REVERSE LENGTH=619 | 201606	plasma membrane	11	Phytohormone action	CNSTAELNPK	C[+57]NS[+80]TAELNPK	S	431	35.41	0.00028774	0.000659512	0.9042	26138.6	53111.8	36643.7	21904.5	21931.3	30675.6	49287.9	46555.1	17616.6	18631	29670.8	49724.4	48784.9	16966.2	23309.8	1	1.77151	1.52125	0.661371	0.744002	1375.81	1208.46	3731.39	1549.11	1388.12	0.00693183	0.0623951	0.0403515	0.0611297
826.0391+++	ASDTADVS[+80]DGGR	61.02	0	615.735	2 or more uniq pep	AT1G23170	AT1G23170	transmembrane protein (Protein of unknown function DUF2359%2C transmembrane)	| transmembrane protein (Protein of unknown function DUF2359%2C transmembrane) | Chr1:8212724-8215516 FORWARD LENGTH=569 | 201606	cytosol,plasma membrane	35	unknown	ASDTADVSDGGR	ASDTADVS[+80]DGGR	S	96	30.11	0.00097499	0.00176319	0.9985	9352.19	6135.34	6617.21	10858.9	3719.26	12284.8	5019.55	10429.7	5965.89	3034.07	12664.5	5119.57	11419	5423.29	5868.62	1	0.489625	0.819397	0.691654	0.369352	1046.59	356.431	1463.83	1728.54	853.875	0.0322258	0.392712	0.185099	0.0332056
605.2414+++	SIS[+80]PVPTAAQVR	106.74	0	653.332	2 or more uniq pep	AT1G24460	AT1G24460	TGN-related%2C localized SYP41 interacting protein	| TGN-related%2C localized SYP41 interacting protein | Chr1:8666072-8672338 FORWARD LENGTH=1807 | 201606	Golgi apparatus,endomembrane system	22	Vesicle trafficking	SISPVPTAAQVR	SIS[+80]PVPTAAQVR	S	1706	40.19	9.57194e-05	0.000268514	0.8809	20828.6	26100.5	36454.8	39470.7	69683.2	22697	27409	39155.1	46283.9	58341.2	20057.4	27382.2	39623.5	47111.2	46968.7	1	1.2753	1.81696	2.09435	2.75257	783.62	431.784	987.462	2420.74	6557.13	0.0232134	0.00531837	0.0119219	0.0301962
595.7511++	GTSKS[+80]FDGGTR	65.01	1	596.753	2 or more uniq pep	AT1G24764	ATMAP70-2	microtubule-associated proteins 70-2	| microtubule-associated proteins 70-2 | Chr1:8760001-8763256 REVERSE LENGTH=634 | 201606	microtubule	20	Cytoskeleton organization	GTSKSFDGGTR	GTSKS[+80]FDGGTR	S	464	26.86	0.00206063	0.0032491	0.9192	158851	26707.2	181288	2.21166e+06	257006	153327	28017.6	168518	2.55807e+06	258115	148809	27906.8	166008	2.61413e+06	218122	1	0.179465	1.11863	16.0579	1.58904	2903.88	419.56	4730.72	125859	13150.2	0.00054078	0.0811778	0.00296302	0.021319
545.9478+++	SMS[+80]NGPSRR	51.86	1	536.224	2 or more uniq pep	AT1G24764	ATMAP70-2	microtubule-associated proteins 70-2	| microtubule-associated proteins 70-2 | Chr1:8760001-8763256 REVERSE LENGTH=634 | 201606	microtubule	20	Cytoskeleton organization	SMSNGPSRR	SMS[+80]NGPSRR	S	410	25.44	0.00285759	0.00425139	0.878	31774.1	31269.5	154983	112308	64087.7	40492.8	33867.4	196830	146928	41174	30611.6	33900.5	205317	150676	27838.6	1	0.975979	5.48189	4.02841	1.3144	3118.09	871.521	15557.5	12212.8	10585.3	0.730685	0.0108031	0.0148313	0.457659
662.6297+++	NAKGTSKS[+80]FDGGTR	108.25	2	502.563	2 or more uniq pep	AT1G24764	ATMAP70-2	microtubule-associated proteins 70-2	| microtubule-associated proteins 70-2 | Chr1:8760001-8763256 REVERSE LENGTH=634 | 201606	microtubule	20	Cytoskeleton organization	NAKGTSKSFDGGTR	NAKGTSKS[+80]FDGGTR	S	464	36.84	0.000207014	0.000501646	0.9725	29144.8	36574.6	36121.7	29814	31732.1	31038.7	36740.6	38835.4	30401.8	28755.9	29424.9	36788.1	39357.9	30391	27620.2	1	1.22962	1.27605	1.01176	0.984632	590.175	64.6926	1003.05	194.159	1225.98	0.00746817	0.0193905	0.645821	0.748478
605.2686++	HSLS[+80]INSTSVLK	119.83	0	683.342	2 or more uniq pep	AT1G24764	ATMAP70-2	microtubule-associated proteins 70-2	| microtubule-associated proteins 70-2 | Chr1:8760001-8763256 REVERSE LENGTH=634 | 201606	microtubule	20	Cytoskeleton organization	HSLSINSTSVLK	HSLS[+80]INSTSVLK	S	448	24.76	0.00334195	0.00479333	0.7533	12717.7	14285.9	14441.2	12731.3	32998.6	14525.8	15344.9	16173	16078.5	25173.6	12056.2	15325.9	16483.6	16495.9	18285.6	1	1.1503	1.20538	1.15874	1.94814	738.082	349.872	635.41	1191.42	4250.13	0.14728	0.116379	0.289358	0.10291
663.8445++	QKS[+80]LM[+16]LLEM[+16]ESQHAK	58.71	1	628.958	2 or more uniq pep	AT1G25570	AT1G25570	Di-glucose binding protein with Leucine-rich repeat domain-containing protein	| Di-glucose binding protein with Leucine-rich repeat domain-containing protein | Chr1:8992183-8995430 REVERSE LENGTH=628 | 201606	Golgi apparatus,plasma membrane	35	unknown	QKSLMLLEMESQHAK	QKS[+80]LM[+16]LLEM[+16]ESQHAK	S	606	46.57	2.20293e-05	8.29512e-05	0.9889	20967.5	6985.54	1503.59	47077.4	36708.5	46418	6994.26	3888.53	50647.1	11205.7	25281.9	7134.82	4641.57	49235.2	8325.89	1	0.25535	0.113025	1.76127	0.77382	7863.67	48.373	945.806	1037.96	9019.3	0.0936812	0.0736633	0.150033	0.417016
747.3465++	QKS[+80]LM[+16]LLEMESQHAK	115.99	1	623.626	2 or more uniq pep	AT1G25570	AT1G25570	Di-glucose binding protein with Leucine-rich repeat domain-containing protein	| Di-glucose binding protein with Leucine-rich repeat domain-containing protein | Chr1:8992183-8995430 REVERSE LENGTH=628 | 201606	Golgi apparatus,plasma membrane	35	unknown	QKSLMLLEMESQHAK	QKS[+80]LM[+16]LLEMESQHAK	S	606	47.56	1.75388e-05	6.85983e-05	0.9681	8126.33	16493	13630.4	44441.8	249756	8592.21	15796.4	14979.1	39062.3	240093	8667.76	15862.4	15264	38273.6	276976	1	1.89936	1.72722	4.81025	30.2107	169.294	222.034	503.807	1938.04	11042.1	0.00135106	0.00735668	0.00364595	0.00199068
465.6819++	QKS[+80]LMLLEMESQHAK	113.19	1	926.938	2 or more uniq pep	AT1G25570	AT1G25570	Di-glucose binding protein with Leucine-rich repeat domain-containing protein	| Di-glucose binding protein with Leucine-rich repeat domain-containing protein | Chr1:8992183-8995430 REVERSE LENGTH=628 | 201606	Golgi apparatus,plasma membrane	35	unknown	QKSLMLLEMESQHAK	QKS[+80]LMLLEMESQHAK	S	606	32.26	0.000594292	0.00117264	0.9995	3158.66	3883.48	3536.13	16424.9	5477.9	3530.26	3841.75	4067.58	16038.3	4691.55	3285.03	3855.18	4176.41	15900.4	4691.5	1	1.16375	1.18102	4.8611	1.49711	109.086	12.297	197.799	156.983	262.123	0.0395505	0.116645	0.000223088	0.029059
803.3564+++	SSSY[+80]NGTAMK	114.12	0	563.218	2 or more uniq pep	AT1G26120	ICMEL1	alpha/beta-Hydrolases superfamily protein	| alpha/beta-Hydrolases superfamily protein | Chr1:9028656-9031402 REVERSE LENGTH=476 | 201606	endomembrane system	19	Protein homeostasis	SSSYNGTAMK	SSSY[+80]NGTAMK	Y	61	34.94	0.000320627	0.000719543	0.999	6630.59	16870.6	3715.58	5938.37	5865.12	6343.81	16593.5	3561.7	5619.28	6370.87	6691.76	16592.7	3535.44	5588.74	6894.44	1	2.54655	0.550048	0.872187	0.973036	107.253	92.5113	56.1828	111.803	297.152	0.000195432	0.00167899	0.0323806	0.628846
779.3996++++	M[+16]AFGS[+80]QNYSTDSLTR	25.1	0	887.361	2 or more uniq pep	AT1G26150	PERK10	proline-rich extensin-like receptor kinase 10	| proline-rich extensin-like receptor kinase 10 | Chr1:9039790-9042873 REVERSE LENGTH=762 | 201606	plasma membrane	18	Protein modification	MAFGSQNYSTDSLTR	M[+16]AFGS[+80]QNYSTDSLTR	S	742	55.41	2.8774e-06	1.62086e-05	0.9882	16549.1	29764.1	15885.7	11858.3	10045.3	19470.3	29569.8	19378.1	11785.5	7934.91	17334.3	29703.4	20112.9	11683.7	7661.99	1	1.67694	1.03849	0.665293	0.485518	872.831	57.3821	1303.97	50.6478	753.09	0.00536456	0.709249	0.0205221	0.0152208
806.3618++	GMS[+80]HSYSTQR	80.47	0	617.24	2 or more uniq pep	AT1G26190	TTM2	Phosphoribulokinase / Uridine kinase family	| Phosphoribulokinase / Uridine kinase family | Chr1:9057285-9060433 REVERSE LENGTH=674 | 201606	#N/A	6	Nucleotide metabolism	GMSHSYSTQR	GMS[+80]HSYSTQR	S	464	14.45	0.0358922	0.0364003	0.7504	42872.9	13821.5	34007.6	18246.6	36989.4	37772.3	15024.7	27703	23379.7	41061.1	37676	14897	26599.8	24337.1	31362.5	1	0.37185	0.744218	0.563507	0.927422	1716.5	381.543	2307.47	1890.9	2811.72	0.00496602	0.0736358	0.0207478	0.46252
634.7908++	GM[+16]S[+80]HSYSTQR	61.67	0	625.237	2 or more uniq pep	AT1G26190	TTM2	Phosphoribulokinase / Uridine kinase family	| Phosphoribulokinase / Uridine kinase family | Chr1:9057285-9060433 REVERSE LENGTH=674 | 201606	#N/A	6	Nucleotide metabolism	GMSHSYSTQR	GM[+16]S[+80]HSYSTQR	S	464	25.65	0.0027227	0.00409211	0.9892	14845.8	33998.3	30036.2	45045.7	26536.9	17807.1	31034.9	39585.9	34487.8	22188.6	17274.4	31360	41786.4	32956.2	29312.1	1	1.94945	2.22175	2.29293	1.5768	911.388	938.328	3606.37	3800.36	2073.01	0.00705712	0.0314009	0.0333716	0.0537413
551.7501++	LPTDDGLT[+80]AQMR	84.42	0	699.31	2 or more uniq pep	AT1G26630	ELF5A-2	Eukaryotic translation initiation factor 5A-1 (eIF-5A 1) protein	| Eukaryotic translation initiation factor 5A-1 (eIF-5A 1) protein | Chr1:9205968-9207098 FORWARD LENGTH=159 | 201606	cytosol,Golgi apparatus aparatus	17	Protein biosynthesis	LPTDDGLTAQMR	LPTDDGLT[+80]AQMR	T	123	15.38	0.0289734	0.0298605	0.9775	18103.6	27188.4	65580.4	21332.9	40077.3	15770.8	25625.3	57750.4	17541.2	52274.7	18797.4	25633.7	56495.4	17190.3	68817.5	1	1.49679	3.42995	1.06838	3.06315	915.422	519.637	2842.34	1326.27	8328.15	0.01468	0.00492691	0.555502	0.0497009
815.3356++	NM[+16]ADKHGVS[+80]EHYDEFPLVFNKQEA	94.29	2	726.069	2 or more uniq pep	AT1G27190	AT1G27190	Leucine-rich repeat protein kinase family protein	| Leucine-rich repeat protein kinase family protein | Chr1:9446923-9448728 REVERSE LENGTH=601 | 201606	plasma membrane	18	Protein modification	NMADKHGVSEHYDEFPLVFNKQEA	NM[+16]ADKHGVS[+80]EHYDEFPLVFNKQEA	S	586	38.47	0.000142233	0.000371748	0.9999	25841.3	11316	15330.4	6088.93	14553.3	21431.8	13938.5	10723.3	11436	15578.4	19297.1	13688.9	9971.7	12582.4	7579.77	1	0.599215	0.536782	0.473754	0.560952	1926.85	835.653	1675.09	2000.97	2512.84	0.0482788	0.0575111	0.0484693	0.0934223
520.7422++	NM[+16]ADKHGVSEHY[+80]DEFPLVFNKQEA	94.29	2	726.069	2 or more uniq pep	AT1G27190	AT1G27190	Leucine-rich repeat protein kinase family protein	| Leucine-rich repeat protein kinase family protein | Chr1:9446923-9448728 REVERSE LENGTH=601 | 201606	plasma membrane	18	Protein modification	NMADKHGVSEHYDEFPLVFNKQEA	NM[+16]ADKHGVSEHY[+80]DEFPLVFNKQEA	Y	589	40.91	8.10961e-05	0.000235778	0.9999	29824.5	25263	6622.2	7797.01	24269.8	29630.7	25423.7	6544.11	7947.41	24350.1	29554.9	25409.2	6528.46	7970.78	23829.4	1	0.854935	0.221263	0.266447	0.81394	80.269	51.3264	28.992	54.4463	161.852	0.000489506	1.36435e-05	1.98585e-05	0.00106937
688.2892++	RSPS[+80]LPVNR	119.63	1	553.279	2 or more uniq pep	AT1G27210	TOR1L4	ARM repeat superfamily protein	| ARM repeat superfamily protein | Chr1:9455669-9457917 REVERSE LENGTH=625 | 201606	microtubule	35	unknown	RSPSLPVNR	RSPS[+80]LPVNR	S	358	24.11	0.0038815	0.00541704	0.9311	36519.9	39699.1	35273.7	151030	58777.4	25433.2	41627.4	22193.7	169542	96098.7	31678.8	41125.2	20329.9	175285	91731.9	1	1.34066	0.826751	5.44497	2.76121	3209.01	577.551	4701.51	7317.94	11780.3	0.0984758	0.451681	0.00353312	0.0528295
611.7788++	S[+80]KAVIVPPTTMSMHSVSLLLEAILLKAR	66.15	2	772.178	2 or more uniq pep	AT1G27460	NPGR1	no pollen germination related 1	| no pollen germination related 1 | Chr1:9534977-9537424 FORWARD LENGTH=694 | 201606	plasma membrane	35	unknown	SKAVIVPPTTMSMHSVSLLLEAILLKAR	S[+80]KAVIVPPTTMSMHSVSLLLEAILLKAR	S	116	19.47	0.011298	0.0131254	0.9571	73249.9	44628.5	13974.2	17439.1	27531.4	75197.1	42557.9	14865.4	15083.9	27779.2	77986.9	42716	15058.5	14767.8	32934.4	1	0.574316	0.19385	0.209344	0.389194	1374.66	665.413	333.951	842.703	1761.16	0.00224519	0.000540116	0.000728305	0.00234416
600.7972++	TLS[+80]PMYHDR	115.28	0	600.249	2 or more uniq pep	AT1G27600	IRX9H	Nucleotide-diphospho-sugar transferases superfamily protein	| Nucleotide-diphospho-sugar transferases superfamily protein | Chr1:9604083-9605881 REVERSE LENGTH=394 | 201606	Golgi apparatus,endomembrane system	21	Cell wall organization	TLSPMYHDR	TLS[+80]PMYHDR	S	9	33.82	0.000414954	0.000877655	0.9755	10398.1	9848.67	3548.14	13138.5	7063.38	11959.1	8724.33	4533.31	9131.1	6481.97	12414.1	8823.39	4761.86	8627.89	9743.27	1	0.795811	0.367961	0.907363	0.668722	610.452	359.41	372.374	1427.09	1004.32	0.0739471	0.00943527	0.49298	0.0827519
746.3694++	TLS[+80]PM[+16]YHDR	91.86	0	608.247	2 or more uniq pep	AT1G27600	IRX9H	Nucleotide-diphospho-sugar transferases superfamily protein	| Nucleotide-diphospho-sugar transferases superfamily protein | Chr1:9604083-9605881 REVERSE LENGTH=394 | 201606	Golgi apparatus,endomembrane system	21	Cell wall organization	TLSPMYHDR	TLS[+80]PM[+16]YHDR	S	9	22.85	0.005188	0.0069058	0.7689	15169.4	12227.3	20887.3	12557.2	8282.71	7664.12	16304.7	7673.72	28892.6	17135.4	9164.75	15734.2	6314.41	33477.4	7408.2	1	1.55009	1.02239	2.75016	1.19671	2292.96	1274.74	4647.69	6348.74	3106.91	0.259395	0.870253	0.168121	0.949526
561.7996++	RTLS[+80]PM[+16]YHDR	111.92	1	457.867	2 or more uniq pep	AT1G27600	IRX9H	Nucleotide-diphospho-sugar transferases superfamily protein	| Nucleotide-diphospho-sugar transferases superfamily protein | Chr1:9604083-9605881 REVERSE LENGTH=394 | 201606	Golgi apparatus,endomembrane system	21	Cell wall organization	RTLSPMYHDR	RTLS[+80]PM[+16]YHDR	S	9	18.58	0.0138676	0.0155731	0.9283	3197.26	2940.93	1864.64	5579.12	2337.1	3250.57	3178.06	1809.73	7106.66	2108	2927.33	3163.61	1795.62	7340.83	1562.1	1	0.992745	0.584447	2.14631	0.637698	100.052	76.7493	21.0516	552.36	229.87	0.829509	0.00611267	0.0240972	0.0464223
768.8143++	SLKEAAQSDGKGT[+80]PR	111.35	2	542.261	2 or more uniq pep	AT1G27700	AT1G27700	Syntaxin/t-SNARE family protein	| Syntaxin/t-SNARE family protein | Chr1:9640394-9641752 REVERSE LENGTH=297 | 201606	endomembrane system	35	unknown	SLKEAAQSDGKGTPR	SLKEAAQSDGKGT[+80]PR	T	117	21.69	0.00677642	0.00860214	0.9941	51387.9	43937.3	7536.26	13174.7	10563.6	40463.4	47128.7	5413.01	16038.5	14054.1	44673.6	46636.2	5078.93	16668.3	11767.4	1	1.02122	0.131373	0.341954	0.272101	3181.14	991.934	769.497	1075.07	1023.66	0.917012	0.00679591	0.0121269	0.00987454
448.2053++	KVPS[+80]FSGFLNYM[+16]DPVSK	112.41	1	1006.47	2 or more uniq pep	AT1G27700	AT1G27700	Syntaxin/t-SNARE family protein	| Syntaxin/t-SNARE family protein | Chr1:9640394-9641752 REVERSE LENGTH=297 | 201606	endomembrane system	35	unknown	KVPSFSGFLNYMDPVSK	KVPS[+80]FSGFLNYM[+16]DPVSK	S	188	19.07	0.012388	0.0141852	0.8442	5195.39	3119.93	15433.5	4858.96	29177.3	7047.53	2851.99	23545.3	3776.61	20277.6	6214.01	2890.53	25540	3594.99	25466.5	1	0.490121	3.47387	0.683218	4.19716	535.558	83.6329	3090.5	394.551	2580.89	0.0275448	0.0392887	0.0891957	0.0190541
848.3849++	FTANLS[+80]KR	0	1	508.75	2 or more uniq pep	AT1G27770	ACA1	autoinhibited Ca2+-ATPase 1	| autoinhibited Ca2+-ATPase 1 | Chr1:9671912-9676010 REVERSE LENGTH=1020 | 201606	plasma membrane	24	Solute transport	FTANLSKR	FTANLS[+80]KR	S	46	18.07	0.0155955	0.017257	0.9878	51768	158480	32889.2	71219.9	28278.1	47512.7	152493	30422.3	62729.7	33415.1	53099.5	152541	30017.1	61901.6	39900	1	3.04787	0.613639	1.28726	0.666985	1684.78	1987.78	897.493	2977.67	3362.49	0.000630654	0.00927432	0.0514793	0.0459782
516.2725+++	GHS[+80]IEYGILFR	119.52	0	686.326	2 or more uniq pep	AT1G27850	AT1G27850	RUN/FYVE domain protein	| RUN/FYVE domain protein | Chr1:9699265-9703701 FORWARD LENGTH=1148 | 201606	plasma membrane	35	unknown	GHSIEYGILFR	GHS[+80]IEYGILFR	S	25	21.78	0.00663743	0.00847964	0.9948	5400.51	45624.6	17038.6	47448.4	30720.5	5986.33	39058.9	21290.4	29565.4	30834.1	6656.05	39552.3	22293.4	27569.6	53467.6	1	6.97173	3.35361	5.95559	6.29071	362.713	2111.16	1610.68	6319.96	7563.51	0.0036421	0.0132628	0.044936	0.0507302
1058.1339+++	S[+80]GVFSM[+16]ISTR	113.76	0	590.757	2 or more uniq pep	AT1G28380	NSL1	MAC/Perforin domain-containing protein	| MAC/Perforin domain-containing protein | Chr1:9963696-9966060 FORWARD LENGTH=612 | 201606	cytosol,plasma membrane	35	unknown	SGVFSMISTR	S[+80]GVFSM[+16]ISTR	S	514	31.11	0.000774462	0.00145225	0.9974	6843.53	31792.4	8533.99	1955.32	9499.48	5930.53	37594.9	6457.97	3248.29	9925.43	5420.36	37059.2	6101.26	3506.79	5545.59	1	5.94063	1.15386	0.49347	1.36161	416.284	1851.35	758.483	479.91	1394.38	0.00413512	0.380248	0.0380921	0.26081
552.2421++	IDINS[+80]AVYPR	101.37	0	614.292	2 or more uniq pep	AT1G28380	NSL1	MAC/Perforin domain-containing protein	| MAC/Perforin domain-containing protein | Chr1:9963696-9966060 FORWARD LENGTH=612 | 201606	cytosol,plasma membrane	35	unknown	IDINSAVYPR	IDINS[+80]AVYPR	S	545	40.16	9.63829e-05	0.000270104	0.9999	7442.1	6347.71	8203.77	10460.6	7726.2	7417.82	6240.21	8261.66	9917.95	7899.36	7588.77	6246.54	8276.61	9847.24	8437.27	1	0.839107	1.10225	1.34675	1.07163	53.3983	34.8272	22.213	193.75	214.08	0.00278855	0.00567497	0.0059565	0.134944
601.2843++	SAS[+80]SKFYSSPIK	119.52	1	691.324	2 or more uniq pep	AT1G29890	AT1G29890	O-acetyltransferase family protein	| O-acetyltransferase family protein | Chr1:10463532-10467153 FORWARD LENGTH=584 | 201606	plasma membrane,endomembrane system	21	Cell wall organization	SASSKFYSSPIK	SAS[+80]SKFYSSPIK	S	79	79.45	1.13501e-08	2.12834e-07	0.8817	11696.9	62365.7	96855.2	46965.7	158266	10617.4	62921.9	85768.7	47871.7	181222	11311.3	62733.2	83826	48222	181585	1	5.6014	7.92313	4.26241	15.5508	315.847	163.299	4058.23	374.327	7713.05	4.77288e-05	0.00273964	0.000180226	0.00224957
691.8136++	T[+80]VAKPKGPSGSPWYGSDRVK	119.35	2	1099.04	2 or more uniq pep	AT1G29910	LHCB1.1	chlorophyll A/B binding protein 3	| chlorophyll A/B binding protein 3 | Chr1:10472443-10473246 REVERSE LENGTH=267 | 201606	plastid,extracellular region	1	Photosynthesis	TVAKPKGPSGSPWYGSDRVK	T[+80]VAKPKGPSGSPWYGSDRVK	T	38	81.27	7.46449e-09	1.4897e-07	0.9143	22145.1	36288.6	35929.8	594265	159532	28322.4	33700.2	50571.5	482605	119127	25633.9	34070.6	54013.7	463484	144010	1	1.38589	1.83839	20.6519	5.676	1788.22	808.156	5544.04	40781.9	11767.9	0.0415923	0.066364	0.00692232	0.0104504
627.8081++	VT[+80]MRKTVAKPK	85.48	2	669.87	2 or more uniq pep	AT1G29910	LHCB1.1	chlorophyll A/B binding protein 3	| chlorophyll A/B binding protein 3 | Chr1:10472443-10473246 REVERSE LENGTH=267 | 201606	plastid,extracellular region	1	Photosynthesis	VTMRKTVAKPK	VT[+80]MRKTVAKPK	T	34	26.3	0.00234423	0.00361267	0.7542	11754.6	10154.7	9812.96	55513.3	28515	13579.4	10046.2	11743.1	54373.1	23244.5	12320.4	10089.6	12146.5	53842.6	22957.9	1	0.807547	0.89516	4.36566	2.00034	539.287	31.5252	720.086	492.882	1806.5	0.0451773	0.280718	0.000302092	0.0225037
417.6607++	LSPAASEVLGS[+80]GR	119.85	0	662.319	2 or more uniq pep	AT1G29930	LHCB1.3	chlorophyll A/B binding protein 1	| chlorophyll A/B binding protein 1 | Chr1:10478071-10478874 FORWARD LENGTH=267 | 201606	plastid,Golgi apparatus aparatus	1	Photosynthesis	LSPAASEVLGSGR	LSPAASEVLGS[+80]GR	S	30	40.56	8.79023e-05	0.000251381	0.9957	27693	23200.2	8646.83	13861.3	36414.8	29300.6	26461.2	8503.36	20947.1	29302.6	24006.6	26276.2	8444.52	22108.3	17443	1	0.945133	0.31807	0.712123	1.01387	1567.03	1057.49	60.0823	2577.35	5533.56	0.466239	0.00713292	0.11693	0.91181
780.3825++	LSPAASEVLGSGRVT[+80]MRK	78.46	2	646.999	2 or more uniq pep	AT1G29930	LHCB1.3	chlorophyll A/B binding protein 1	| chlorophyll A/B binding protein 1 | Chr1:10478071-10478874 FORWARD LENGTH=267 | 201606	plastid,Golgi apparatus aparatus	1	Photosynthesis	LSPAASEVLGSGRVTMRK	LSPAASEVLGSGRVT[+80]MRK	T	34	18.01	0.0158125	0.0174694	0.8421	8270.97	18468.5	8500.36	9255.3	75762.9	6296.01	25017	5049.03	23171.3	83706.1	5405.67	24367.1	4541.68	26629.8	29326.8	1	3.57137	0.889949	3.24187	9.29346	846.665	2083	1243.66	5309.79	16958.3	0.0192761	0.717254	0.136349	0.0802345
957.0826+++	KFS[+80]GDFSR	116.06	1	512.218	2 or more uniq pep	AT1G30280	AT1G30280	Chaperone DnaJ-domain superfamily protein	| Chaperone DnaJ-domain superfamily protein | Chr1:10662851-10664570 REVERSE LENGTH=455 | 201606	vesicle,vesicle	22	Vesicle trafficking	KFSGDFSR	KFS[+80]GDFSR	S	50	24.71	0.00338065	0.0048389	0.9925	16878.9	29427.6	11559.1	21251.3	13163.6	16358.5	31646.1	10627.4	26553.4	12814.7	15368	31474.2	10440.2	27419.2	9844.4	1	1.90867	0.671273	1.55548	0.734609	443.15	712.564	346.013	1927.93	1053.08	0.00326584	0.0109597	0.0462834	0.0649707
870.4200+++	SIT[+80]LENKR	0	1	520.76	2 or more uniq pep	AT1G30400	ABCC1	multidrug resistance-associated protein 1	| multidrug resistance-associated protein 1 | Chr1:10728139-10737697 FORWARD LENGTH=1622 | 201606	vacuole,plasmodesma	24	Solute transport	SITLENKR	SIT[+80]LENKR	T	1485	22.16	0.00608135	0.00787363	0.9364	21010.7	167398	24357.8	54592.5	19133.8	18131.3	177901	19638.5	65094.3	22414.1	18873.5	176553	18832.7	67160.8	18793	1	9.04453	1.08009	3.24898	1.04754	863.113	3299.34	1723.17	3891.02	1154.43	0.000486184	0.492689	0.00850381	0.644574
600.7846++	ASTDPNLFGWPVVEHGGPM[+16]QS[+80]PGGSVLWNGISTGARPK	117.71	0	1000.73	2 or more uniq pep	AT1G30440	AT1G30440	Phototropic-responsive NPH3 family protein	| Phototropic-responsive NPH3 family protein | Chr1:10759475-10762199 FORWARD LENGTH=665 | 201606	plasma membrane	19	Protein homeostasis	ASTDPNLFGWPVVEHGGPMQSPGGSVLWNGISTGARPK	ASTDPNLFGWPVVEHGGPM[+16]QS[+80]PGGSVLWNGISTGARPK	S	192	66.38	2.30144e-07	2.22243e-06	0.9944	3424.93	7680.61	569.003	1630.39	4396.58	3790.59	8323.2	610.206	2110.46	3484.03	3188.98	8301.56	616.764	2175.9	2475.99	1	2.34717	0.173507	0.571706	0.993082	175.01	210.682	14.9475	171.97	554.653	0.00347568	0.00372591	0.0258635	0.980593
628.7796++	QLRS[+80]GGYVGGPNEGGGGGGGWATAVR	119.22	1	833.05	2 or more uniq pep	AT1G30440	AT1G30440	Phototropic-responsive NPH3 family protein	| Phototropic-responsive NPH3 family protein | Chr1:10759475-10762199 FORWARD LENGTH=665 | 201606	plasma membrane	19	Protein homeostasis	QLRSGGYVGGPNEGGGGGGGWATAVR	QLRS[+80]GGYVGGPNEGGGGGGGWATAVR	S	532	54.9	3.23594e-06	1.77977e-05	1	2981.12	33601.4	2737.21	53045.2	11900.1	3672.04	29345.7	3831.02	35488	10001.5	3679.04	29757.2	4094.81	33247.4	15469	1	9.11713	1.02483	12.165	3.64004	231.482	1355.22	415.603	6259.34	1602.7	0.00249781	0.838236	0.0272704	0.0307979
587.2250++	S[+80]GGYVGGPNEGGGGGGGWATAVR	25.17	0	1050.45	2 or more uniq pep	AT1G30440	AT1G30440	Phototropic-responsive NPH3 family protein	| Phototropic-responsive NPH3 family protein | Chr1:10759475-10762199 FORWARD LENGTH=665 | 201606	plasma membrane	19	Protein homeostasis	SGGYVGGPNEGGGGGGGWATAVR	S[+80]GGYVGGPNEGGGGGGGWATAVR	S	532	60.83	8.26038e-07	5.97915e-06	1	7784.15	18761.3	6156.31	9750.2	12062.5	10363.1	16956.6	9250.74	7304.34	8720.43	9394.78	17190.2	10009.5	6924.27	11511.7	1	1.95873	0.916321	0.898148	1.20548	752.147	566.654	1178.46	885.456	1034.52	0.0121782	0.662647	0.414145	0.341153
517.2410++	S[+80]GGYVGGPNEGGGGGGGWATAVRENQVLK	116.57	1	937.766	2 or more uniq pep	AT1G30440	AT1G30440	Phototropic-responsive NPH3 family protein	| Phototropic-responsive NPH3 family protein | Chr1:10759475-10762199 FORWARD LENGTH=665 | 201606	plasma membrane	19	Protein homeostasis	SGGYVGGPNEGGGGGGGWATAVRENQVLK	S[+80]GGYVGGPNEGGGGGGGWATAVRENQVLK	S	532	34.78	0.00033266	0.00074178	1	4494.33	3261.74	6151.25	4433.96	9768.31	4282.31	3630.64	5420.49	6156.28	9419.2	3912.03	3601.4	5277.77	6454.95	6390.5	1	0.831388	1.32786	1.35807	2.00219	170.154	118.394	270.531	629.815	1072.5	0.0717427	0.049211	0.155948	0.0583459
461.6869++	SMTGEQIQAPS[+80]SPR	25.24	0	784.842	2 or more uniq pep	AT1G30450	CCC1	cation-chloride co-transporter 1	| cation-chloride co-transporter 1 | Chr1:10762905-10769061 FORWARD LENGTH=975 | 201606	Golgi apparatus,plasma membrane	24	Solute transport	SMTGEQIQAPSSPR	SMTGEQIQAPS[+80]SPR	S	110	22.78	0.0052723	0.00699801	0.8623	2641.16	36915.8	11487.9	8319.54	27481.1	3072.63	33659.8	14607.3	6330.27	24077.7	3055.14	33988.8	15317.1	6052.92	32306.1	1	12.019	4.70572	2.39713	9.60516	140.999	1034.89	1176.08	713.817	2387.13	0.00106814	0.0116435	0.031866	0.00900281
728.8320++	NALDILDKLHSEMIAEEEAIGSS[+80]PK	119.01	1	930.78	2 or more uniq pep	AT1G31440	SH3P1	SH3 domain-containing protein	| SH3 domain-containing protein | Chr1:11256150-11258479 REVERSE LENGTH=439 | 201606	plasma membrane	35	unknown	NALDILDKLHSEMIAEEEAIGSSPK	NALDILDKLHSEMIAEEEAIGSS[+80]PK	S	264	26.88	0.00205116	0.00323599	0.9396	4941.28	2327.18	2654.74	25534.5	27044.8	6146.69	1752.76	4133.64	10801.4	26020.3	7287.76	1794.73	4526.38	9497.85	70241.2	1	0.33413	0.610283	2.74271	6.44823	677.454	184.877	569.816	5142.09	14572.5	0.0272439	0.117121	0.219659	0.138672
1021.5091+++	ILS[+80]PVKQQTK	2.76	1	611.334	2 or more uniq pep	AT1G31460	AT1G31460	vitellogenin-2 protein	| vitellogenin-2 protein | Chr1:11261705-11262610 REVERSE LENGTH=301 | 201606	plasma membrane	35	unknown	ILSPVKQQTK	ILS[+80]PVKQQTK	S	151	32.4	0.00057544	0.00114433	0.9995	5664.9	10861.8	2774.83	8302.54	14950.8	7308.52	9888.79	3997.06	6344.58	11243.7	6727.78	10012.4	4290.05	6040	14606.7	1	1.58622	0.558131	1.07716	2.11625	481.23	305.835	464.016	708.89	1182.52	0.0230878	0.0498897	0.738234	0.0314054
645.7810++	S[+80]FGAATYSSGR	115.12	0	592.243	2 or more uniq pep	AT1G31460	AT1G31460	vitellogenin-2 protein	| vitellogenin-2 protein | Chr1:11261705-11262610 REVERSE LENGTH=301 | 201606	plasma membrane	35	unknown	SFGAATYSSGR	S[+80]FGAATYSSGR	S	234	49.49	1.1246e-05	4.75021e-05	0.9999	7611.41	8798.15	9067.49	20867.8	2902.89	6848.73	8659.76	8072.85	19684.4	3452.98	7564.19	8645.6	7903.58	19627	3811.82	1	1.18777	1.1383	2.73685	0.463165	246.734	48.661	363.061	404.355	264.314	0.032547	0.148866	0.00138428	0.00826638
715.3398++	GLNAVEGDS[+80]GGEEANDEGTVTTPQSVYTLNPR	107.09	0	1119.83	2 or more uniq pep	AT1G31930	XLG3	extra-large GTP-binding protein 3	| extra-large GTP-binding protein 3 | Chr1:11465832-11468961 FORWARD LENGTH=848 | 201606	plasma membrane	26	External stimuli response	GLNAVEGDSGGEEANDEGTVTTPQSVYTLNPR	GLNAVEGDS[+80]GGEEANDEGTVTTPQSVYTLNPR	S	506	74.44	3.59749e-08	5.52275e-07	0.9942	5474.71	12961.2	93722.9	17556.1	30675.6	6006.34	12250.2	108569	14856.8	28285.6	5984.41	12323.2	111768	14455.5	33848.2	1	2.15541	17.9572	2.69861	5.32284	173.671	225.804	5559.12	973.566	1611.08	0.00180838	0.0031499	0.0100282	0.0041371
983.9344++	VSAS[+80]M[+16]RR	40.26	1	451.699	2 or more uniq pep	AT1G31940	AT1G31940	cystic fibrosis transmembrane conductance regulator	| cystic fibrosis transmembrane conductance regulator | Chr1:11470293-11471154 REVERSE LENGTH=158 | 201606	cytosol,plasma membrane	35	unknown	VSASMRR	VSAS[+80]M[+16]RR	S	94	16.49	0.0224388	0.023676	0.9258	2891.49	4828.18	2020.49	45605.6	3038.78	3206.7	4554.03	2374.06	38386.3	2762.98	3176.48	4583.04	2450.65	37302.5	3318.77	1	1.51092	0.73687	13.1621	0.985787	100.412	86.9517	132.48	2605.92	160.445	0.00713995	0.0396472	0.00484234	0.811495
696.8122++	VSAS[+80]MRR	54.88	1	443.702	2 or more uniq pep	AT1G31940	AT1G31940	cystic fibrosis transmembrane conductance regulator	| cystic fibrosis transmembrane conductance regulator | Chr1:11470293-11471154 REVERSE LENGTH=158 | 201606	cytosol,plasma membrane	35	unknown	VSASMRR	VSAS[+80]MRR	S	94	18.74	0.013366	0.0150765	0.9491	4535.62	5090.98	2742.29	4198.93	5289.34	4163.9	4786.65	2575.28	3442.4	6395.73	4782.19	4795.29	2549.87	3363.64	8335.12	1	1.09158	0.585431	0.81862	1.48171	179.698	100.032	60.3523	266.276	890.136	0.193275	0.010105	0.123888	0.138443
504.2077++	QAAPVTGVPVAPTLDQRPS[+80]R	110.9	0	714.035	2 or more uniq pep	AT1G32400	TOM2A	tobamovirus multiplication 2A	| tobamovirus multiplication 2A | Chr1:11689393-11690873 REVERSE LENGTH=280 | 201606	vacuole,endomembrane system	26	External stimuli response	QAAPVTGVPVAPTLDQRPSR	QAAPVTGVPVAPTLDQRPS[+80]R	S	233	47.77	1.67109e-05	6.604e-05	0.9831	10481.7	43704	7323.28	18813.3	7663	7905.71	36475.8	5867.23	10476.7	14014.6	12151.8	36640.5	5659.49	9800.12	30827.6	1	3.93288	0.635519	1.30885	1.68022	1235.01	2382.44	523.42	2898.22	6910.61	0.008594	0.100893	0.461094	0.40645
971.4695++	YGLDTSEFTYNPSES[+80]HRFQQMPAQPNEEK	94.29	1	878.379	2 or more uniq pep	AT1G32400	TOM2A	tobamovirus multiplication 2A	| tobamovirus multiplication 2A | Chr1:11689393-11690873 REVERSE LENGTH=280 | 201606	vacuole,endomembrane system	26	External stimuli response	YGLDTSEFTYNPSESHRFQQMPAQPNEEK	YGLDTSEFTYNPSES[+80]HRFQQMPAQPNEEK	S	260	24.88	0.00325087	0.0046916	0.7814	18224.6	22957.7	5981.3	23663.9	51823.7	41945.2	18155.1	18849.6	12286.1	18956.2	29354.1	18820.7	23505.1	10786.7	33926.9	1	0.777899	0.52611	0.652946	1.48377	6851.87	1502.27	5240.6	4065.6	9500.54	0.294923	0.25247	0.215322	0.707819
590.7570++	YGLDTSEFTYNPSES[+80]HR	102.15	0	1041.93	2 or more uniq pep	AT1G32400	TOM2A	tobamovirus multiplication 2A	| tobamovirus multiplication 2A | Chr1:11689393-11690873 REVERSE LENGTH=280 | 201606	vacuole,endomembrane system	26	External stimuli response	YGLDTSEFTYNPSESHR	YGLDTSEFTYNPSES[+80]HR	S	260	52.85	5.188e-06	2.57923e-05	0.9563	4541.15	5633.99	2682.14	17887.6	9321.49	5731.92	5229.72	3717.21	14489.3	7101.96	5243.05	5285.61	3958.86	13919.1	8642.15	1	1.05372	0.664736	3.04053	1.64666	345.573	126.474	391.562	1238.8	656.589	0.624164	0.0811888	0.0153519	0.0502713
448.6973++	FLDGIYVSEKS[+80]KIVEEE	115.79	2	1032.99	2 or more uniq pep	AT1G33120	RPL9B	Ribosomal protein L6 family	| Ribosomal protein L6 family | Chr1:12010986-12012223 FORWARD LENGTH=194 | 201606	plasma membrane	17	Protein biosynthesis	FLDGIYVSEKSKIVEEE	FLDGIYVSEKS[+80]KIVEEE	S	188	22.9	0.00512861	0.00683652	0.9493	3819.77	5561.17	4178.57	16078.2	1324.62	2879.19	5731.7	2922.25	17228.1	1958.5	3446.03	5680.1	2731.46	17630.8	1938.27	1	1.69831	0.967176	5.10305	0.529823	273.424	50.4898	453.924	465.163	208.001	0.0145982	0.862235	0.00157095	0.041133
977.7763+++	ALSM[+16]AIHQAQLS[+80]QR	25.21	0	825.395	2 or more uniq pep	AT1G33990	MES14	methyl esterase 14	| methyl esterase 14 | Chr1:12355909-12357894 FORWARD LENGTH=348 | 201606	plasma membrane	35	unknown	ALSMAIHQAQLSQR	ALSM[+16]AIHQAQLS[+80]QR	S	55	61.53	7.03072e-07	5.21057e-06	0.9667	4255.82	42926.1	1621.73	60832.2	14702.6	4401.12	31040.1	2077.92	22316.4	19417	6305.43	31719	2196.77	19415.3	65456.1	1	7.38987	0.400529	7.48121	6.08248	660.321	3853.83	175.261	13348.4	16189.4	0.0163093	0.0474965	0.16051	0.223862
534.7817++	ALSMAIHQAQLS[+80]QR	112.04	0	817.398	2 or more uniq pep	AT1G33990	MES14	methyl esterase 14	| methyl esterase 14 | Chr1:12355909-12357894 FORWARD LENGTH=348 | 201606	plasma membrane	35	unknown	ALSMAIHQAQLSQR	ALSMAIHQAQLS[+80]QR	S	55	73.37	4.60257e-08	6.62864e-07	0.9992	49842.1	166790	12919.4	22626.8	7773.66	28468.9	159277	6807.97	18678.6	18778.6	46095.2	157516	6049.99	18691.2	27474.1	1	4.11944	0.209865	0.505189	0.470538	6589.29	2843.78	2174.52	1313.99	5700.05	0.00357396	0.0417742	0.0855568	0.11468
470.7342++	ALSM[+16]AIHQAQLS[+80]QRFDGSM[+16]SR	116.7	1	816.038	2 or more uniq pep	AT1G33990	MES14	methyl esterase 14	| methyl esterase 14 | Chr1:12355909-12357894 FORWARD LENGTH=348 | 201606	plasma membrane	35	unknown	ALSMAIHQAQLSQRFDGSMSR	ALSM[+16]AIHQAQLS[+80]QRFDGSM[+16]SR	S	55	41.2	7.58578e-05	0.000222867	0.9504	109675	31078.2	86813.7	19612.5	388389	158442	26657.4	148750	12581.4	262080	143611	27171.1	165187	11629.5	409251	1	0.213605	0.960209	0.11307	2.6817	14433.6	1395.87	23861.5	2517.39	45976	0.0172606	0.907623	0.0139752	0.0463399
985.9820++++	TLS[+80]DPFSNGK	98.84	0	573.247	2 or more uniq pep	AT1G33990	MES14	methyl esterase 14	| methyl esterase 14 | Chr1:12355909-12357894 FORWARD LENGTH=348 | 201606	plasma membrane	35	unknown	TLSDPFSNGK	TLS[+80]DPFSNGK	S	77	64.51	3.53997e-07	3.08121e-06	0.9313	8121	15514.1	16005.1	22430.5	7183.96	7942.11	15177.8	15804.5	20915.8	7593.24	8291.25	15190.7	15777.4	20738.2	8318.02	1	1.88452	1.95456	2.63226	0.947973	100.798	110.01	71.8205	536.941	331.571	0.000432036	0.000255326	0.00169743	0.349543
599.9592+++	RVGS[+80]TSTR	34.33	1	472.221	2 or more uniq pep	AT1G33990	MES14	methyl esterase 14	| methyl esterase 14 | Chr1:12355909-12357894 FORWARD LENGTH=348 | 201606	plasma membrane	35	unknown	RVGSTSTR	RVGS[+80]TSTR	S	68	50.12	9.72747e-06	4.21373e-05	0.957	6142.22	3364.83	32705.1	2766.32	10871.3	5583.57	3464.54	28637.5	3003.57	12167.8	5800.03	3449.77	27913.7	3051.68	11283	1	0.587698	5.08873	0.504819	1.96483	162.624	31.0697	1491.23	88.2026	382.481	0.00466506	0.00391293	0.00404112	0.00546551
444.7150++	DGGGGGSKS[+80]KR	106.09	2	543.24	2 or more uniq pep	AT1G33990	MES14	methyl esterase 14	| methyl esterase 14 | Chr1:12355909-12357894 FORWARD LENGTH=348 | 201606	plasma membrane	35	unknown	DGGGGGSKSKR	DGGGGGSKS[+80]KR	S	23	27.9	0.00162181	0.00268126	0.9002	8874.49	12007.8	41388.4	9868.55	28086	12257.8	12868.2	58274	12580.8	16175.2	8825.21	12915.7	61985.5	12806.2	11052.2	1	1.28879	5.48048	1.19648	1.91224	1136.08	295.039	6338.32	943.898	5045.72	0.15607	0.0208481	0.354373	0.24384
632.9532+++	ALS[+80]M[+16]AIHQAQLSQR	25.21	0	825.395	2 or more uniq pep	AT1G33990	MES14	methyl esterase 14	| methyl esterase 14 | Chr1:12355909-12357894 FORWARD LENGTH=348 | 201606	plasma membrane	35	unknown	ALSMAIHQAQLSQR	ALS[+80]M[+16]AIHQAQLSQR	S	46	27.18	0.00191426	0.00306325	0.9985	5375.38	5890.59	7236.49	5962.64	4763.62	3408.36	6874.01	3800.18	9251.43	8038.48	4016	6728.77	3355.28	10044.6	5297.44	1	1.59605	1.09889	2.10824	1.52124	581.485	306.482	1226.33	1249.61	1014.42	0.0769094	0.733486	0.0947487	0.269928
812.3599++	RTLS[+80]DPFSNGK	107.03	1	651.298	2 or more uniq pep	AT1G33990	MES14	methyl esterase 14	| methyl esterase 14 | Chr1:12355909-12357894 FORWARD LENGTH=348 | 201606	plasma membrane	35	unknown	RTLSDPFSNGK	RTLS[+80]DPFSNGK	S	77	33.84	0.000413048	0.000876941	0.8125	17173.6	19672.3	21827.6	18256.1	20368.8	14634	21174.4	17193.7	22619.8	24003.3	15149.7	20990.1	16410.7	23475.5	19267.8	1	1.32598	1.17638	1.3861	1.36604	775.018	472.996	1690.3	1616.18	1430.76	0.0319164	0.268063	0.0837392	0.0759918
825.3951++	FDGS[+80]MSR	111.96	0	440.157	2 or more uniq pep	AT1G33990	MES14	methyl esterase 14	| methyl esterase 14 | Chr1:12355909-12357894 FORWARD LENGTH=348 | 201606	plasma membrane	35	unknown	FDGSMSR	FDGS[+80]MSR	S	61	16.72	0.0212814	0.0225913	0.8157	7404.87	5654.25	3725.98	6871.27	6102.67	8485.05	5264.65	4590.59	5571.88	5354.33	8325.07	5306.94	4782.54	5378.43	6673.54	1	0.673837	0.539558	0.743554	0.752264	336.578	123.425	324.955	468.709	381.972	0.0176438	0.0155713	0.066125	0.0576185
817.3976++	RNS[+80]ETFR	66.56	1	495.214	2 or more uniq pep	AT1G34120	IP5P1	inositol polyphosphate 5-phosphatase I	| inositol polyphosphate 5-phosphatase I | Chr1:12426831-12429526 FORWARD LENGTH=586 | 201606	endomembrane system	27	Multi-process regulation	RNSETFR	RNS[+80]ETFR	S	88	29.61	0.00109396	0.00194188	0.9869	50374.6	45366	18980.8	34835.1	30252.2	78897.5	38720.5	35937.5	22161.2	18187.4	67635.8	39559.5	40664	20381.7	28091	1	0.658744	0.477837	0.424584	0.415464	8294.32	2089.41	6582.93	4550.31	3714.17	0.103907	0.0858291	0.052019	0.047659
583.9680+++	QFS[+80]TPNTPDR	113.89	0	621.761	2 or more uniq pep	AT1G34120	IP5P1	inositol polyphosphate 5-phosphatase I	| inositol polyphosphate 5-phosphatase I | Chr1:12426831-12429526 FORWARD LENGTH=586 | 201606	endomembrane system	27	Multi-process regulation	QFSTPNTPDR	QFS[+80]TPNTPDR	S	266	23.96	0.00401791	0.00556571	0.8301	38880.9	27898.5	50955.8	38277.7	8330.21	47780.3	25145	69697.8	28232.3	6805.05	46194.8	25444.6	74110.4	26809.3	9349.42	1	0.598204	1.45786	0.718572	0.186355	2740.72	872.187	7097.99	3609.1	739.322	0.0242739	0.113306	0.100699	0.00611853
520.7604++	SSS[+80]FSATR	109.87	0	461.687	2 or more uniq pep	AT1G34300	AT1G34300	lectin protein kinase family protein	| lectin protein kinase family protein | Chr1:12503450-12505939 FORWARD LENGTH=829 | 201606	plasma membrane	18	Protein modification	SSSFSATR	SSS[+80]FSATR	S	799	35.29	0.000295801	0.000673569	0.8349	2080.61	4543.35	1961.15	1301.19	3020.74	2146.22	4705.77	1990.08	1454.91	2783.31	2010.33	4698.85	1993.48	1475.18	2409.01	1	2.23786	0.953815	0.679027	1.31567	39.2345	53.0253	10.2578	54.9318	178.057	0.000657972	0.138087	0.0100396	0.0688181
706.3205+++	KTPGISKS[+80]QEFETVAK	119.35	2	915.456	2 or more uniq pep	AT1G34320	AT1G34320	Ikzf5 (DUF668)	| Ikzf5 (DUF668) | Chr1:12520713-12524046 FORWARD LENGTH=657 | 201606	plasma membrane	35	unknown	KTPGISKSQEFETVAK	KTPGISKS[+80]QEFETVAK	S	586	58.13	1.53815e-06	9.90231e-06	0.8688	11578	11828.3	19127	14046.8	25557.7	12142.8	11469.2	20652.8	12818.5	24559.9	12146.6	11505.6	20969.1	12629.4	27122.2	1	0.971123	1.69305	1.10287	2.15431	188.89	114.131	568.685	444.316	745.688	0.249182	0.00517969	0.129246	0.0030969
741.0278+++	TPGISKS[+80]QEFETVAK	25.11	1	851.408	2 or more uniq pep	AT1G34320	AT1G34320	Ikzf5 (DUF668)	| Ikzf5 (DUF668) | Chr1:12520713-12524046 FORWARD LENGTH=657 | 201606	plasma membrane	35	unknown	TPGISKSQEFETVAK	TPGISKS[+80]QEFETVAK	S	586	47.76	1.67494e-05	6.60987e-05	0.9455	49921.2	34585.8	25311	78639.7	43685.4	28552.9	30841.3	13958.9	52496.5	112877	50098.6	30635.5	12535.3	51019.4	213940	1	0.794819	0.41537	1.47741	3.03291	7152.5	1283.84	4042.25	8970.73	49434.4	0.274397	0.0894639	0.259816	0.247774
476.2423+++	LGNGS[+80]SNGR	113.31	0	471.195	2 or more uniq pep	AT1G35510	OFUT9	O-fucosyltransferase family protein	| O-fucosyltransferase family protein | Chr1:13071486-13074675 FORWARD LENGTH=568 | 201606	Golgi apparatus	35	unknown	LGNGSSNGR	LGNGS[+80]SNGR	S	11	39.09	0.00012331	0.000327811	0.9478	6288.54	3146.51	2743.91	3900.87	3611.74	4950.52	3393.85	1963.3	4831.24	4779.86	5430.64	3357.17	1840.52	5032.9	3919.2	1	0.601367	0.390611	0.840993	0.753849	391.353	77.0634	282.895	348.628	349.586	0.0298309	0.0198754	0.205959	0.109438
818.3704++	SVLDT[+80]PLSSAR	93.63	0	613.295	2 or more uniq pep	AT1G35580	CINV1	cytosolic invertase 1	| cytosolic invertase 1 | Chr1:13122460-13124808 REVERSE LENGTH=551 | 201606	cytosol,plasma membrane	3	Carbohydrate metabolism	SVLDTPLSSAR	SVLDT[+80]PLSSAR	T	70	62.57	5.5335e-07	4.3186e-06	0.9434	35989.2	20334.9	61051.7	51302	11107.4	26053.4	20699.7	41006.7	52706.9	17663.1	32636.3	20508.9	38055.9	53733	18596.9	1	0.662649	1.4788	1.69831	0.518803	2918.31	105.341	7223.86	704.599	2356.33	0.0633333	0.191356	0.0197932	0.0521794
743.8505++	RS[+80]ASWPQL	102.08	1	512.734	2 or more uniq pep	AT1G35580	CINV1	cytosolic invertase 1	| cytosolic invertase 1 | Chr1:13122460-13124808 REVERSE LENGTH=551 | 201606	cytosol,plasma membrane	3	Carbohydrate metabolism	RSASWPQL	RS[+80]ASWPQL	S	545	22.69	0.0053827	0.00711749	0.9185	23543.7	17496	3781.88	8849.32	44814.8	19673.4	19293.2	2865.31	11799.2	53059.4	20087	19086.2	2713.16	12381.2	39143	1	0.891328	0.147115	0.530668	2.18305	1226.99	567.735	333.785	1093.29	4040.15	0.20849	0.0049637	0.0255101	0.0282831
622.2960+++	S[+80]LEEGDDDDKFLALLRSTIQC[+57]LTRPELYFVDVLR	115.73	2	1027.51	2 or more uniq pep	AT1G35720	ANN1	annexin 1	| annexin 1 | Chr1:13225304-13226939 FORWARD LENGTH=317 | 201606	peroxisome,plasma membrane	26	External stimuli response	SLEEGDDDDKFLALLRSTIQCLTRPELYFVDVLR	S[+80]LEEGDDDDKFLALLRSTIQC[+57]LTRPELYFVDVLR	S	219	27.15	0.00192752	0.00307743	0.9918	5054.33	11049.6	5186.77	6714.73	8426.94	6171.46	12137	6960.76	5229.34	6826.82	5871.11	11244.5	7371.45	5004.52	8791.69	1	2.02267	1.13655	1.00942	1.42364	333.776	334.747	670.347	536.539	603.423	0.00662683	0.393729	0.94476	0.0783625
742.3469++++	RWTSSNQVLMEVAC[+57]T[+80]R	116.51	1	673.304	2 or more uniq pep	AT1G35720	ANN1	annexin 1	| annexin 1 | Chr1:13225304-13226939 FORWARD LENGTH=317 | 201606	peroxisome,plasma membrane	26	External stimuli response	RWTSSNQVLMEVACTR	RWTSSNQVLMEVAC[+57]T[+80]R	T	112	21.26	0.0074817	0.00936133	0.9825	25050	62385	27300.7	23369.2	6130.11	24270.7	62442.2	26272.2	23371.4	6420	24835.8	62388.9	26084.2	23407.3	6472.56	1	2.52507	1.07419	0.94611	0.256615	232.418	18.4463	378.096	12.3446	106.476	3.82709e-05	0.053898	0.0290255	0.000193446
684.3341++++	SLSELEM[+16]FTEDGENM[+16]DT[+80]PKRK	115.57	2	857.033	2 or more uniq pep	AT1G36160	ACC1	acetyl-CoA carboxylase 1	| acetyl-CoA carboxylase 1 | Chr1:13534196-13543773 FORWARD LENGTH=2254 | 201606	plasma membrane	5	Lipid metabolism	SLSELEMFTEDGENMDTPKRK	SLSELEM[+16]FTEDGENM[+16]DT[+80]PKRK	T	1031	38.38	0.000145211	0.000377063	0.9982	6384.9	149661	8534.84	18202.8	8981.6	7394.44	138717	10680.9	14567.6	7792.05	7235.39	139910	11161.5	14029.3	9841.76	1	20.5121	1.44127	2.25333	1.27356	313.388	3466.28	807.458	1310.71	594.24	0.000656609	0.0691333	0.0237136	0.108773
599.7727++	SLSELEMFTEDGENM[+16]DT[+80]PKRK	77.5	2	851.701	2 or more uniq pep	AT1G36160	ACC1	acetyl-CoA carboxylase 1	| acetyl-CoA carboxylase 1 | Chr1:13534196-13543773 FORWARD LENGTH=2254 | 201606	plasma membrane	5	Lipid metabolism	SLSELEMFTEDGENMDTPKRK	SLSELEMFTEDGENM[+16]DT[+80]PKRK	T	1031	21.03	0.0078886	0.00976118	0.7892	14805.4	6912.9	15072.7	26624.1	7496.45	14028.3	6563.78	14607.9	22564.1	8561.84	15545.4	6576.71	14544.8	22114.8	10626.8	1	0.452626	0.998338	1.60978	0.600085	438.003	114.279	166.45	1434.1	918.867	0.00310202	0.922981	0.0267992	0.0285183
528.2661+++	KSVS[+80]TPFMNTTAK	87.36	1	746.349	2 or more uniq pep	AT1G37130	NIA2	nitrate reductase 2	| nitrate reductase 2 | Chr1:14158617-14161652 FORWARD LENGTH=917 | 201606	cytosol,plasma membrane	25	Nutrient uptake	KSVSTPFMNTTAK	KSVS[+80]TPFMNTTAK	S	534	23.07	0.00493174	0.00661194	0.7663	7801.41	80219	14893.6	65243.4	221593	9702.99	82391.8	19007.4	72242.4	155780	7959.13	82702.9	19875.8	72493.7	129932	1	9.72165	2.12175	8.30555	20.2613	609.276	781.28	1536.58	2376	27285.6	0.000182731	0.0293326	0.00158669	0.0276814
752.6934+++	RTNS[+80]LALPR	119.06	1	554.287	2 or more uniq pep	AT1G42550	PMI1	plastid movement impaired1	| plastid movement impaired1 | Chr1:15977131-15979734 FORWARD LENGTH=843 | 201606	cytosol,plasma membrane	20	Cytoskeleton organization	RTNSLALPR	RTNS[+80]LALPR	S	41	36.03	0.000249459	0.000587186	0.7551	34892.9	16735.8	4601.41	18902.8	8460.05	33265	15854.5	4498.95	15916.3	9596.3	36789.4	15890.5	4487.17	15580.8	11986.4	1	0.462726	0.129696	0.48124	0.285583	1018.39	287.935	36.2764	1055.86	1039.21	0.00314655	0.00111785	0.00644637	0.00337876
854.0818+++	RLSLS[+80]PWR	89.65	1	547.779	2 or more uniq pep	AT1G42550	PMI1	plastid movement impaired1	| plastid movement impaired1 | Chr1:15977131-15979734 FORWARD LENGTH=843 | 201606	cytosol,plasma membrane	20	Cytoskeleton organization	RLSLSPWR	RLSLS[+80]PWR	S	80	30.42	0.000907821	0.00165134	0.9591	3283.42	13933.6	4873.28	19122.9	17697.6	3465.37	12289.9	5633.46	13016	18542.4	3860.56	12406.1	5808.89	12314.5	29239.8	1	3.66789	1.53818	4.25664	6.10492	170.357	529.614	287.132	2162.07	3714.61	0.00352917	0.0294546	0.0350274	0.0389356
551.2748++++	MDISELRSGES[+80]VDDESENYLSDLGK	10.01	1	956.742	2 or more uniq pep	AT1G42550	PMI1	plastid movement impaired1	| plastid movement impaired1 | Chr1:15977131-15979734 FORWARD LENGTH=843 | 201606	cytosol,plasma membrane	20	Cytoskeleton organization	MDISELRSGESVDDESENYLSDLGK	MDISELRSGES[+80]VDDESENYLSDLGK	S	507	73.25	4.73151e-08	6.77941e-07	0.9536	3310.24	6308.99	6113.54	7247.69	14954.4	2289.96	6920.75	3707.2	9352.92	23592.3	2717.25	6816.36	3368.17	9859.66	19030.3	1	2.47889	1.56843	3.30078	7.27456	295.821	188.94	864.181	799.694	2494.86	0.00796478	0.217418	0.0193046	0.0226196
449.2131++	TNS[+80]LALPR	116.67	0	476.237	2 or more uniq pep	AT1G42550	PMI1	plastid movement impaired1	| plastid movement impaired1 | Chr1:15977131-15979734 FORWARD LENGTH=843 | 201606	cytosol,plasma membrane	20	Cytoskeleton organization	TNSLALPR	TNS[+80]LALPR	S	41	72.27	5.92925e-08	8.12075e-07	0.9139	5744.1	3723.22	6784.48	20775.3	9378.84	5186.05	4153.85	5596.96	28915.7	9777.62	4922.88	4114.22	5382.67	30407.6	6707.8	1	0.761627	1.11792	5.12308	1.62691	242.107	137.415	435.967	2993.26	963.712	0.0437256	0.329693	0.0191026	0.0783805
525.2060++	TSFSVPS[+80]PK	99.07	0	515.236	2 or more uniq pep	AT1G42550	PMI1	plastid movement impaired1	| plastid movement impaired1 | Chr1:15977131-15979734 FORWARD LENGTH=843 | 201606	cytosol,plasma membrane	20	Cytoskeleton organization	TSFSVPSPK	TSFSVPS[+80]PK	S	328	43.47	4.4978e-05	0.000145618	0.9204	10926.6	11115.6	13916.9	25455.3	16662.7	10515.2	11082.9	13317.4	25139.7	17696.8	10865.5	11074.3	13209.7	25143.1	18149.6	1	1.03017	1.25197	2.34483	1.62611	128.15	12.5736	219.986	104.638	440.05	0.12965	0.00869634	0.000130574	0.00460054
656.2957++	S[+80]RPKLEVEEEENVTQSNR	86.35	1	742.013	2 or more uniq pep	AT1G42550	PMI1	plastid movement impaired1	| plastid movement impaired1 | Chr1:15977131-15979734 FORWARD LENGTH=843 | 201606	cytosol,plasma membrane	20	Cytoskeleton organization	SRPKLEVEEEENVTQSNR	S[+80]RPKLEVEEEENVTQSNR	S	84	53.54	4.42588e-06	2.27839e-05	1	5658.62	19280	4352.6	34954.2	18316.5	5719.99	19309.8	4404.79	35155.2	17995.9	5662.72	19313.1	4414.38	35164.6	17820.1	1	3.39786	0.772939	6.17768	3.17666	19.8105	10.537	19.1965	68.6157	145.31	2.71394e-06	0.00045707	5.89656e-06	0.000140669
757.3256+++	LSLS[+80]PWR	93.79	0	469.728	2 or more uniq pep	AT1G42550	PMI1	plastid movement impaired1	| plastid movement impaired1 | Chr1:15977131-15979734 FORWARD LENGTH=843 | 201606	cytosol,plasma membrane	20	Cytoskeleton organization	LSLSPWR	LSLS[+80]PWR	S	80	32.99	0.000502343	0.00102523	0.9938	10875.7	38034.9	49544.8	28252.4	13814.3	15887.6	37916.1	78133.3	28918.7	7874	11943.5	38286.8	85063.2	28486.2	6930.92	1	3.02981	5.53185	2.26768	0.782038	1524.17	109.274	10870.1	195.173	2154.54	0.00366349	0.0339865	0.00950313	0.330657
1000.7266++++	KPEESSSGS[+80]GVKEEK	98.61	1	829.369	2 or more uniq pep	AT1G42550	PMI1	plastid movement impaired1	| plastid movement impaired1 | Chr1:15977131-15979734 FORWARD LENGTH=843 | 201606	cytosol,plasma membrane	20	Cytoskeleton organization	KPEESSSGSGVKEEK	KPEESSSGS[+80]GVKEEK	S	113	17.27	0.0187499	0.0202034	0.8806	28017.1	23277	34230.7	23092.7	40996.9	25349.1	23590.4	30108.4	23862	46956.3	26928.3	23511	29385.6	24085.5	46311.4	1	0.878177	1.16693	0.886669	1.67849	774.514	94.0614	1509.04	300.686	1888.18	0.0514536	0.118563	0.0654968	0.0126263
584.7917++	QYDS[+80]EDGKKGIQAQLEK	119.52	2	672.981	2 or more uniq pep	AT1G43170	ARP1	ribosomal protein 1	| ribosomal protein 1 | Chr1:16266992-16268631 FORWARD LENGTH=389 | 201606	cytosol,plasma membrane	17	Protein biosynthesis	QYDSEDGKKGIQAQLEK	QYDS[+80]EDGKKGIQAQLEK	S	139	26.71	0.00213304	0.00333505	0.9982	4087.97	17314	3963.51	93790.2	15159.6	5409.15	16002.1	5828.23	75266	10812.6	4797.59	16196.8	6276.78	72047.7	13145	1	3.52324	1.11845	17.2917	2.81574	381.741	408.713	708.269	6775.14	1256	0.00226184	0.538904	0.00796022	0.0242589
643.2314++	EILT[+80]STK	78.2	0	436.212	2 or more uniq pep	AT1G43910	AT1G43910	P-loop containing nucleoside triphosphate hydrolases superfamily protein	| P-loop containing nucleoside triphosphate hydrolases superfamily protein | Chr1:16656050-16657628 REVERSE LENGTH=475 | 201606	endoplasmic reticulum,endomembrane system	35	unknown	EILTSTK	EILT[+80]STK	T	286	18.82	0.013122	0.0148734	0.909	8065.95	22552.4	8668.69	21320.2	12863.6	7875.08	22619.7	8407.74	21473.3	13291.3	7991.91	22601.7	8359.26	21519.3	13258.5	1	2.83213	1.06278	2.68754	1.64719	55.5586	20.1181	96.0885	60.1728	137.403	1.63488e-05	0.0457556	3.70212e-05	0.000823941
597.2854++	S[+80]QELPITNVVK	3.71	0	654.334	2 or more uniq pep	AT1G44800	AT1G44800	nodulin MtN21 /EamA-like transporter family protein	| nodulin MtN21 /EamA-like transporter family protein | Chr1:16914342-16916858 REVERSE LENGTH=370 | 201606	plasma membrane	24	Solute transport	SQELPITNVVK	S[+80]QELPITNVVK	S	341	28.83	0.00130918	0.00225099	0.9821	3938.14	6807.13	3376.58	9076.55	16726.6	5352.99	6004.43	5283.27	6316.66	12015.6	4916.6	6099.83	5763.93	5921.78	17260.2	1	1.36362	1.00557	1.56308	3.3342	418.305	253.17	729.002	992.346	1666.41	0.0850321	0.939522	0.15882	0.0252877
656.2974++	IVAKS[+80]QELPITNVVK	117.26	1	859.976	2 or more uniq pep	AT1G44800	AT1G44800	nodulin MtN21 /EamA-like transporter family protein	| nodulin MtN21 /EamA-like transporter family protein | Chr1:16914342-16916858 REVERSE LENGTH=370 | 201606	plasma membrane	24	Solute transport	IVAKSQELPITNVVK	IVAKS[+80]QELPITNVVK	S	341	21.68	0.00679204	0.00861805	0.9946	4387.36	4381.51	3611.09	5438.23	6201.75	4335.53	4336.61	3583.67	5261.78	6378.82	4428.87	4338.18	3579.65	5241.01	6661.55	1	0.992812	0.8193	1.21218	1.46299	26.9985	14.7103	9.87784	62.5669	133.896	0.4094	0.00131352	0.00532886	0.00449642
828.3786++	ANLS[+80]PAGDKANVEEPMVYATK	25.21	1	1143.03	2 or more uniq pep	AT1G44910	PRP40A	pre-mRNA-processing protein 40A	| pre-mRNA-processing protein 40A | Chr1:16975930-16982818 FORWARD LENGTH=958 | 201606	nucleus,plasma membrane	16	RNA processing	ANLSPAGDKANVEEPMVYATK	ANLS[+80]PAGDKANVEEPMVYATK	S	387	120.13	9.7051e-13	2.4651e-10	1	18127.1	6384.3	9006.53	16047.8	16581.8	16090.8	6136.92	8009.88	14049.7	20615.5	18468.7	6134.1	7845.75	13875	25015.8	1	0.355241	0.473153	0.83657	1.18348	742.286	82.9332	362.682	696.954	2435.46	0.00430726	0.00784107	0.104047	0.338562
1073.1441+++	ANLS[+80]PAGDKANVEEPM[+16]VYATKQEAK	119.56	2	919.765	2 or more uniq pep	AT1G44910	PRP40A	pre-mRNA-processing protein 40A	| pre-mRNA-processing protein 40A | Chr1:16975930-16982818 FORWARD LENGTH=958 | 201606	nucleus,plasma membrane	16	RNA processing	ANLSPAGDKANVEEPMVYATKQEAK	ANLS[+80]PAGDKANVEEPM[+16]VYATKQEAK	S	387	35.69	0.000269774	0.000627079	1	16361.2	5960.13	2513.24	8696.48	10569.8	20347.7	6253.88	3163.51	10289.8	7272.21	16272.9	6268.88	3297.5	10420.1	5593.93	1	0.35229	0.170573	0.559188	0.44906	1343.79	100.511	242.196	554.108	1461.54	0.0134549	0.00855327	0.0325511	0.0383187
910.0759+++	ANLS[+80]PAGDKANVEEPM[+16]VYATK	16.22	1	1151.03	2 or more uniq pep	AT1G44910	PRP40A	pre-mRNA-processing protein 40A	| pre-mRNA-processing protein 40A | Chr1:16975930-16982818 FORWARD LENGTH=958 | 201606	nucleus,plasma membrane	16	RNA processing	ANLSPAGDKANVEEPMVYATK	ANLS[+80]PAGDKANVEEPM[+16]VYATK	S	387	64.49	3.55631e-07	3.08582e-06	0.9867	3333.48	58873.9	25094.2	128601	72107.5	3392.52	55771.6	26531.3	108888	74200.7	3569.75	55990.3	26850.3	106339	90494.5	1	16.5952	7.62336	33.488	22.9512	70.9913	999.645	540.105	7034.58	5811.62	0.000351403	0.000574049	0.00398004	0.00587354
436.7252++++	ANLS[+80]PAGDKANVEEPMVYATKQEAK	119.96	2	914.433	2 or more uniq pep	AT1G44910	PRP40A	pre-mRNA-processing protein 40A	| pre-mRNA-processing protein 40A | Chr1:16975930-16982818 FORWARD LENGTH=958 | 201606	nucleus,plasma membrane	16	RNA processing	ANLSPAGDKANVEEPMVYATKQEAK	ANLS[+80]PAGDKANVEEPMVYATKQEAK	S	387	134.11	3.8815e-14	2.16898e-11	0.999	3659.97	4692.55	2669.71	124343	27524.7	6361.94	4018.27	5714.11	80638.7	14118.6	5017.6	4115.25	6614.43	73986.8	20728.2	1	0.911301	0.981951	20.4648	4.6236	779.995	210.467	1193.49	15793.9	3870.13	0.457513	0.993181	0.0308218	0.057287
603.8097++++	KHANS[+80]PESESENR	45.56	1	522.218	2 or more uniq pep	AT1G44910	PRP40A	pre-mRNA-processing protein 40A	| pre-mRNA-processing protein 40A | Chr1:16975930-16982818 FORWARD LENGTH=958 | 201606	nucleus,plasma membrane	16	RNA processing	KHANSPESESENR	KHANS[+80]PESESENR	S	926	32.14	0.000610942	0.00119788	0.9989	3762.9	3979.68	2728.31	7488.43	2751.61	3878.21	3674.34	2977.08	5861.17	2851.88	4166.98	3696.01	3032.92	5659.1	3815.78	1	0.964006	0.740181	1.61982	0.794109	120.176	98.3688	93.6269	579.046	339.248	0.429186	0.0214543	0.0556854	0.157425
645.7810++	TVS[+80]LDLSNVTSTSPR	108.06	0	828.896	2 or more uniq pep	AT1G45207	AT1G45207	Remorin family protein	| Remorin family protein | Chr1:17130703-17133548 REVERSE LENGTH=555 | 201606	#N/A	35	unknown	TVSLDLSNVTSTSPR	TVS[+80]LDLSNVTSTSPR	S	155	16.61	0.0218273	0.0231268	0.9982	6254.16	5491.11	44419.6	81849.8	5118.33	2535.81	5503.65	15059.2	76197.8	19628.1	5034.45	5379.37	12309.3	78808.8	27123.1	1	1.37229	5.16201	19.5966	4.64874	1094.35	39.5013	10275.8	1633.16	6458.92	0.51889	0.202453	0.000698524	0.192521
600.8105++	TVSLDLSNVTSTS[+80]PR	108.06	0	828.896	2 or more uniq pep	AT1G45207	AT1G45207	Remorin family protein	| Remorin family protein | Chr1:17130703-17133548 REVERSE LENGTH=555 | 201606	#N/A	35	unknown	TVSLDLSNVTSTSPR	TVSLDLSNVTSTS[+80]PR	S	165	104.24	3.76704e-11	2.76976e-09	0.9764	5017.27	6239.06	7984.87	89023.3	10520.2	3335.2	5941.02	5054.41	73809.2	20326.3	4826.54	5898.83	4648.16	73364.7	28430.6	1	1.41566	1.35666	18.358	4.69391	531.761	107.072	1051.09	5147.03	5178.07	0.0948624	0.330167	0.00481	0.0981505
997.7313+++	FLS[+80]PIGTPM[+16]KR	112.37	1	671.833	2 or more uniq pep	AT1G47670	AATL1	Transmembrane amino acid transporter family protein	| Transmembrane amino acid transporter family protein | Chr1:17536834-17539486 REVERSE LENGTH=519 | 201606	plasma membrane	24	Solute transport	FLSPIGTPMKR	FLS[+80]PIGTPM[+16]KR	S	55	24.55	0.00350752	0.005	0.9912	23312	7739.9	42898.4	42973.6	4117.08	29726	7242.43	59873.6	35718.7	3064.49	26724.3	7317.93	63834.6	34417.9	3603.91	1	0.283161	2.081	1.4443	0.138185	1852.82	154.782	6421.21	2661.73	303.891	0.00929138	0.0493848	0.0755938	0.00660256
1128.8784+++	NESYS[+80]EEEELGTTTTSVPK	119.96	0	1090.96	2 or more uniq pep	AT1G47900	FPP6	filament-like protein (DUF869)	| filament-like protein (DUF869) | Chr1:17647340-17651035 REVERSE LENGTH=1054 | 201606	plasma membrane	35	unknown	NESYSEEEELGTTTTSVPK	NESYS[+80]EEEELGTTTTSVPK	S	969	33.45	0.000451856	0.000939349	0.9943	6239.71	11586	7308.74	49492.3	45854.2	9566.05	9368.97	13963.4	26579.7	30059.4	8887.69	9600.02	15851.4	23908.2	57411.1	1	1.30546	1.47151	4.4668	5.65023	1014.79	703.674	2590.86	8119.49	7927.28	0.254421	0.274902	0.0918955	0.0454195
692.3297+++	VSSPC[+57]KSPGGY[+80]SSTGSEFSLDNAQK	87.29	1	890.718	2 or more uniq pep	AT1G47900	FPP6	filament-like protein (DUF869)	| filament-like protein (DUF869) | Chr1:17647340-17651035 REVERSE LENGTH=1054 | 201606	plasma membrane	35	unknown	VSSPCKSPGGYSSTGSEFSLDNAQK	VSSPC[+57]KSPGGY[+80]SSTGSEFSLDNAQK	Y	383	24.55	0.00350752	0.005	0.9704	20465.5	12510.2	51812.5	17760.6	76285	16303.1	12939	38626.8	19331.3	103494	18629.4	12837.4	36533.8	19773	99042	1	0.69801	2.28736	1.03832	5.13068	1204.36	129.371	4782.38	610.625	8426.17	0.0422607	0.0401709	0.751953	0.0128122
567.7870++	SGS[+80]STNATPEK	48.4	0	579.737	2 or more uniq pep	AT1G47900	FPP6	filament-like protein (DUF869)	| filament-like protein (DUF869) | Chr1:17647340-17651035 REVERSE LENGTH=1054 | 201606	plasma membrane	35	unknown	SGSSTNATPEK	SGS[+80]STNATPEK	S	1031	73.67	4.29536e-08	6.28338e-07	0.9954	9214.8	71428.3	10874.6	16790.5	72569.8	10551	67888.8	13210.7	14511.6	62428.9	10108	68342.6	13718.8	14131.4	71999.5	1	6.98235	1.26314	1.53185	6.97175	392.965	1111.93	875.755	830.296	3289.37	0.000395785	0.11044	0.0299652	0.00313344
557.2812++	QASSESLPFSLNKGS[+80]FKR	70.66	2	688.337	2 or more uniq pep	AT1G48090	AT1G48090	calcium-dependent lipid-binding family protein	| calcium-dependent lipid-binding family protein | Chr1:17732582-17758194 REVERSE LENGTH=4146 | 201606	Golgi apparatus,plasmodesma	35	unknown	QASSESLPFSLNKGSFKR	QASSESLPFSLNKGS[+80]FKR	S	1709	23.34	0.00463447	0.00628883	0.9823	240995	94257.4	208566	18984.8	52085.3	247219	96393.7	211962	20396.9	49016.9	236087	96317	212462	20573.5	44608.5	1	0.396335	0.874252	0.0828088	0.201116	3220.83	699.662	1224.04	502.72	2169.87	0.000510795	0.0125741	0.000216622	0.000405227
436.2123++	QNT[+80]IKQSSR	69.15	1	571.272	2 or more uniq pep	AT1G48090	AT1G48090	calcium-dependent lipid-binding family protein	| calcium-dependent lipid-binding family protein | Chr1:17732582-17758194 REVERSE LENGTH=4146 | 201606	Golgi apparatus,plasmodesma	35	unknown	QNTIKQSSR	QNT[+80]IKQSSR	T	2987	36.29	0.000234963	0.000560621	0.9991	77428.4	85956.7	115401	139789	63560.4	63293.7	80600.9	94483.8	112506	91629.9	79674.3	80525.1	91198.1	110269	125901	1	1.13142	1.37595	1.65564	1.28293	5127.04	1798.01	7579.65	9489.22	18025.9	0.243229	0.0988874	0.0480952	0.393227
534.2553++	ALQPLLNPPRS[+80]APQT[+80]PHRNPY	115.06	2	843.072	2 or more uniq pep	AT1G48210	AT1G48210	Protein kinase superfamily protein	| Protein kinase superfamily protein | Chr1:17799551-17801798 FORWARD LENGTH=363 | 201606	plasma membrane	18	Protein modification	ALQPLLNPPRSAPQTPHRNPY	ALQPLLNPPRS[+80]APQT[+80]PHRNPY	S;T	357	31.94	0.000639735	0.00124472	0.9865	14315.4	16660.8	28766.3	71519.4	12616.8	15060.9	16185.8	31139.6	65671.8	12044.4	14995.4	16236.6	31629.6	64748.7	13189.7	1	1.1071	2.06211	4.55809	0.853546	238.329	150.576	884.148	2119.86	330.633	0.0307438	0.00337547	0.00164552	0.0334081
636.2724++	S[+80]APQT[+80]PHRNPY	94.29	1	714.279	2 or more uniq pep	AT1G48210	AT1G48210	Protein kinase superfamily protein	| Protein kinase superfamily protein | Chr1:17799551-17801798 FORWARD LENGTH=363 | 201606	plasma membrane	18	Protein modification	SAPQTPHRNPY	S[+80]APQT[+80]PHRNPY	S;T	357	60	1e-06	6.93178e-06	1	107700	13351.5	662209	18500.5	21401.1	58704	16355.6	281295	32934.2	43082	73275.9	15899.7	238401	36705.4	24974.9	1	0.206522	4.73129	0.41124	0.424477	14525.8	934.715	134690	5547.63	6711.11	0.0470806	0.146296	0.083112	0.0887319
590.6209+++	QIEEHELQETGIS[+80]PDIER	25.21	0	1102	2 or more uniq pep	AT1G48370	YSL8	YELLOW STRIPE like 8	| YELLOW STRIPE like 8 | Chr1:17874560-17877256 FORWARD LENGTH=724 | 201606	plasma membrane	24	Solute transport	QIEEHELQETGISPDIER	QIEEHELQETGIS[+80]PDIER	S	25	27.06	0.00196789	0.00312757	0.9815	4506.81	12181.1	3687.5	4278.45	6872.57	5076.88	11517	4407.86	3633.02	6089.94	4955.28	11593.2	4564.33	3532.05	7207.27	1	2.43696	0.869177	0.792572	1.39298	173.347	209.818	270	233.797	331.071	0.00154441	0.190144	0.0711764	0.0374311
1038.5223++	VFDLEDLLRAS[+80]AEVLGKGTFGTAYK	95.74	2	927.468	2 or more uniq pep	AT1G48480	RKL1	receptor-like kinase 1	| receptor-like kinase 1 | Chr1:17918475-17920743 FORWARD LENGTH=655 | 201606	plasma membrane	18	Protein modification	VFDLEDLLRASAEVLGKGTFGTAYK	VFDLEDLLRAS[+80]AEVLGKGTFGTAYK	S	373	32.61	0.000548277	0.00109813	0.9935	49919.7	22488.7	13897.7	64739.5	9970.02	50027.9	19637.4	15198.1	42520	11399.9	58674.1	19810	15514.6	40131.7	19033	1	0.393552	0.282205	0.943592	0.250659	2900.29	923.028	494.742	7834.95	2813.12	0.00880116	0.00594025	0.697958	0.0103502
834.8888++	RVDAGGASSVAPPPPPPTNVES[+80]GGEEVAVK	119.89	1	984.476	2 or more uniq pep	AT1G48620	HON5	high mobility group A5	| high mobility group A5 | Chr1:17974148-17976301 REVERSE LENGTH=479 | 201606	plastid,extracellular,vacuole,mitochondrion,nucleus,Golgi apparatus,cytosol,endoplasmic reticulum	35	unknown	RVDAGGASSVAPPPPPPTNVESGGEEVAVK	RVDAGGASSVAPPPPPPTNVES[+80]GGEEVAVK	S	334	56.12	2.44343e-06	1.40472e-05	0.9971	2893.6	2222.85	2549.31	3749.21	5660.03	2158.63	3288.9	1396.82	12321.3	5893.73	1694.76	3183.75	1234.53	14713.5	1489.25	1	1.39013	0.752181	5.22846	1.85503	349.014	339.186	413.871	3328.49	1430.8	0.313673	0.436599	0.139	0.290212
655.2928++	DTASRANS[+80]FSR	79.82	1	646.275	2 or more uniq pep	AT1G49040	SCD1	stomatal cytokinesis defective / SCD1 protein (SCD1)	| stomatal cytokinesis defective / SCD1 protein (SCD1) | Chr1:18139419-18148826 REVERSE LENGTH=1187 | 201606	plasma membrane	22	Vesicle trafficking	DTASRANSFSR	DTASRANS[+80]FSR	S	808	41.31	7.39605e-05	0.000218904	0.8537	22568.3	33293.5	2.43018e+06	14773.3	39814.8	22351.6	35076.7	2.32332e+06	17354.2	38313.8	21163.4	34951	2.30043e+06	17750.2	31557.1	1	1.56534	106.775	0.756581	1.65648	436.701	574.605	39985.3	933.349	2539.63	0.00336367	0.000294589	0.0345162	0.0300268
725.3479++	LSSVGS[+80]VESK	92.46	0	536.75	2 or more uniq pep	AT1G49340	PI4KA1	Phosphatidylinositol 3- and 4-kinase family protein	| Phosphatidylinositol 3- and 4-kinase family protein | Chr1:18252355-18263967 FORWARD LENGTH=2028 | 201606	plasma membrane	27	Multi-process regulation	LSSVGSVESK	LSSVGS[+80]VESK	S	589	23.6	0.00436516	0.0059727	0.8814	22562.4	13610	11139.6	16536.2	9526.95	20681	15268.1	9324.73	23443.4	9656.35	19279.6	15122.8	8990.66	24697.3	6451.75	1	0.708624	0.470313	1.04916	0.407936	951.035	530.137	667.646	2537.34	1047.3	0.0297207	0.0109311	0.815849	0.0129797
707.3146+++	LIS[+80]GAFSQAPQPEDDSFNEMLIAR	87.52	0	906.082	2 or more uniq pep	AT1G49340	PI4KA1	Phosphatidylinositol 3- and 4-kinase family protein	| Phosphatidylinositol 3- and 4-kinase family protein | Chr1:18252355-18263967 FORWARD LENGTH=2028 | 201606	plasma membrane	27	Multi-process regulation	LISGAFSQAPQPEDDSFNEMLIAR	LIS[+80]GAFSQAPQPEDDSFNEMLIAR	S	1111	80.86	8.20352e-09	1.60284e-07	0.8719	9014.79	7641.86	13005.8	5818.29	52972.7	8614.56	7663.18	12295.9	5845.62	56525.4	8888.69	7653.07	12167	5862.2	56874.5	1	0.866084	1.41296	0.661168	6.27878	118.143	6.15698	260.781	12.8028	1246.51	0.00979343	0.0060954	0.0015682	0.0007206
617.5543++++	TES[+80]GIFR	114.86	0	445.194	2 or more uniq pep	AT1G49580	CRK8	Calcium-dependent protein kinase (CDPK) family protein	| Calcium-dependent protein kinase (CDPK) family protein | Chr1:18351611-18354384 FORWARD LENGTH=606 | 201606	plasma membrane	18	Protein modification	TESGIFR	TES[+80]GIFR	S	360	19.02	0.0125314	0.0143084	0.9267	29356.8	53968.4	29449.7	9141.67	14518.9	25625	58359.2	23804.8	11514.9	16429	25902.4	57869.1	22827.3	11963.7	12844.1	1	2.11664	0.937806	0.407547	0.543856	1200.38	1389.13	2063.94	875.525	1035.61	0.0037814	0.571626	0.00842126	0.0160467
455.2313++	S[+80]VPSSLPVFK	93.24	0	570.789	2 or more uniq pep	AT1G49730	AT1G49730	Protein kinase superfamily protein	| Protein kinase superfamily protein | Chr1:18402618-18405638 REVERSE LENGTH=693 | 201606	plasma membrane	18	Protein modification	SVPSSLPVFK	S[+80]VPSSLPVFK	S	325	35.81	0.000262422	0.000612537	0.9965	25517.4	29297.4	18470.6	44538.4	132829	29261.8	26773.9	23051.5	34085.3	118631	29337.3	27021.9	24086.1	32640.4	158650	1	0.994729	0.777539	1.34095	4.88912	1260.92	803.031	1725.46	3748.48	11713.9	0.84071	0.101968	0.149364	0.0115519
764.3754+++	GDS[+80]RIFGPSSSTTSR	119.16	1	817.862	2 or more uniq pep	AT1G49730	AT1G49730	Protein kinase superfamily protein	| Protein kinase superfamily protein | Chr1:18402618-18405638 REVERSE LENGTH=693 | 201606	plasma membrane	18	Protein modification	GDSRIFGPSSSTTSR	GDS[+80]RIFGPSSSTTSR	S	664	17.96	0.0159956	0.0176298	0.819	12517.9	16857.7	17955.8	8937.96	19848.2	11847.1	18630.6	15767.5	12130.6	19472.8	10971.3	18485.9	15345.6	12683.6	13607.5	1	1.53473	1.38801	0.96467	1.48985	447.756	568.404	808.983	1167.34	2020.58	0.0132952	0.0384626	0.713838	0.105257
927.7982+++	SLPHSPINGFS[+80]F	87.83	0	691.811	2 or more uniq pep	AT1G49730	AT1G49730	Protein kinase superfamily protein	| Protein kinase superfamily protein | Chr1:18402618-18405638 REVERSE LENGTH=693 | 201606	plasma membrane	18	Protein modification	SLPHSPINGFSF	SLPHSPINGFS[+80]F	S	692	22.4	0.0057544	0.00753411	0.9909	27817.5	31158.9	30952.9	24784.5	64644.2	42462.4	35796.7	46978.6	39547.3	29891.8	26080.6	35858.8	50572.3	41316	15128.9	1	1.11269	1.38605	1.13549	1.20264	5195.38	1556.39	6030.75	5240.66	14676.9	0.72994	0.31057	0.71561	0.802551
797.3849+++	LSDFGLAHS[+80]SR	93.44	0	635.285	2 or more uniq pep	AT1G49730	AT1G49730	Protein kinase superfamily protein	| Protein kinase superfamily protein | Chr1:18402618-18405638 REVERSE LENGTH=693 | 201606	plasma membrane	18	Protein modification	LSDFGLAHSSR	LSDFGLAHS[+80]SR	S	505	45.77	2.6485e-05	9.6353e-05	0.9465	13090.3	24377.3	22509.8	20501.3	11655.8	11326.4	23985.4	19127.7	19251.7	14703.6	12894.2	23923.1	18564.9	19219.8	16489.2	1	1.94508	1.61605	1.58548	1.1558	558.166	142.164	1231.91	421.94	1411.04	0.002432	0.0300085	0.00925997	0.34788
539.7865++	SLQSSLS[+80]IAK	87.76	0	557.281	2 or more uniq pep	AT1G50360	VIII-A	P-loop containing nucleoside triphosphate hydrolases superfamily protein	| P-loop containing nucleoside triphosphate hydrolases superfamily protein | Chr1:18650688-18657106 FORWARD LENGTH=1153 | 201606	plasma membrane	20	Cytoskeleton organization	SLQSSLSIAK	SLQSSLS[+80]IAK	S	1010	37.86	0.000163682	0.000414245	0.9577	40955.5	125938	22524	68665.2	26122.2	29638.4	119173	15846.5	56248.1	44748.9	40501.4	118627	14865.3	55588.8	62123.4	1	3.34162	0.483887	1.64897	1.22717	3699.02	2351.47	2406.09	4253.17	10394.7	0.00269803	0.0485669	0.0545475	0.57625
656.7838++	S[+80]VGVGLSVISR	118.34	0	577.302	2 or more uniq pep	AT1G50360	VIII-A	P-loop containing nucleoside triphosphate hydrolases superfamily protein	| P-loop containing nucleoside triphosphate hydrolases superfamily protein | Chr1:18650688-18657106 FORWARD LENGTH=1153 | 201606	plasma membrane	20	Cytoskeleton organization	SVGVGLSVISR	S[+80]VGVGLSVISR	S	1053	29.64	0.00108643	0.00193219	0.9997	8721.23	7973.73	3974.24	20603.5	19966.8	12512.1	7002.02	6652.53	14207.3	13293.6	11087.4	7124.97	7350.55	13267.8	19040.9	1	0.70551	0.550117	1.56487	1.68975	1105.53	305.481	1029.02	2304.65	2087.26	0.0971213	0.0869678	0.176227	0.106122
664.7812++	VPS[+80]LSSLSSR	118.63	0	556.771	2 or more uniq pep	AT1G51500	ABCG12	ABC-2 type transporter family protein	| ABC-2 type transporter family protein | Chr1:19097967-19100972 REVERSE LENGTH=687 | 201606	vacuole,plasma membrane	21	Cell wall organization	VPSLSSLSSR	VPS[+80]LSSLSSR	S	661	40.41	9.09913e-05	0.000257318	0.7518	23013.5	13709.4	5648.51	13763.3	43882.4	25732.1	11924.6	7059.41	9016.42	42784.3	27890.3	12065.6	7388.83	8462.21	69632.3	1	0.497246	0.26157	0.417286	2.02205	1410.93	572.886	533.743	1682.28	8772.05	0.0134885	0.00634588	0.0204129	0.0960859
904.8998++	VPS[+80]LSSLSSRR	98.67	1	634.822	2 or more uniq pep	AT1G51500	ABCG12	ABC-2 type transporter family protein	| ABC-2 type transporter family protein | Chr1:19097967-19100972 REVERSE LENGTH=687 | 201606	vacuole,plasma membrane	21	Cell wall organization	VPSLSSLSSRR	VPS[+80]LSSLSSRR	S	661	22.26	0.00594292	0.00772303	0.7746	3358.27	6847.45	5106.84	11920.3	23805.7	3197.58	6298.53	5080.65	9159.16	27872.7	3665.85	6324.58	5088.14	8854.73	38942.3	1	1.91134	1.49919	2.94313	8.8095	137.378	178.79	7.7878	975.078	4522.75	0.00530631	0.0066053	0.0217289	0.027343
970.6940++++	RHQPLHSLSSQEGLTS[+80]PIN	112.41	1	727.686	2 or more uniq pep	AT1G51500	ABCG12	ABC-2 type transporter family protein	| ABC-2 type transporter family protein | Chr1:19097967-19100972 REVERSE LENGTH=687 | 201606	vacuole,plasma membrane	21	Cell wall organization	RHQPLHSLSSQEGLTSPIN	RHQPLHSLSSQEGLTS[+80]PIN	S	684	38.43	0.000143549	0.000374138	0.8961	2887.34	12159.8	6353.06	35255.2	21719	5273.24	10602.2	14260.4	24285	10161.4	3920.1	10859	16645.6	22413.4	13681.7	1	2.99736	3.05028	7.51105	4.31309	690.815	482.123	3110.47	4005.26	3420.27	0.0134876	0.118954	0.0291282	0.0854132
1045.9731++	KVPS[+80]LSSLSSRR	119.62	2	466.248	2 or more uniq pep	AT1G51500	ABCG12	ABC-2 type transporter family protein	| ABC-2 type transporter family protein | Chr1:19097967-19100972 REVERSE LENGTH=687 | 201606	vacuole,plasma membrane	21	Cell wall organization	KVPSLSSLSSRR	KVPS[+80]LSSLSSRR	S	661	20.4	0.00912011	0.0109834	0.9016	10843.4	7040.92	4934.14	24413.4	15961.3	8548.31	7537.95	3553.35	29548	21238.9	9450.65	7460.31	3335.87	30682.2	17904.3	1	0.773509	0.407897	2.98487	1.95035	667.569	154.371	500.464	1928.57	1541.08	0.080431	0.0209524	0.0118254	0.0348914
1124.0237++	HQPLHSLSSQEGLTS[+80]PIN	119.76	0	1012.98	2 or more uniq pep	AT1G51500	ABCG12	ABC-2 type transporter family protein	| ABC-2 type transporter family protein | Chr1:19097967-19100972 REVERSE LENGTH=687 | 201606	vacuole,plasma membrane	21	Cell wall organization	HQPLHSLSSQEGLTSPIN	HQPLHSLSSQEGLTS[+80]PIN	S	684	90.03	9.93116e-10	3.34309e-08	0.9284	16688	10499.2	7772.35	24479.6	10434.6	14793.6	11714.8	6272.62	34028.4	11178	14238.4	11597.6	6007.8	35809.5	7717.2	1	0.745186	0.437233	2.09403	0.640958	741.541	387.146	549.391	3517.57	1051.83	0.0416553	0.0114361	0.0458845	0.0512589
587.2877+++	C[+57]INSDFDTVTATLKGS[+80]QR	95.41	1	1046.97	2 or more uniq pep	AT1G51500	ABCG12	ABC-2 type transporter family protein	| ABC-2 type transporter family protein | Chr1:19097967-19100972 REVERSE LENGTH=687 | 201606	vacuole,plasma membrane	21	Cell wall organization	CINSDFDTVTATLKGSQR	C[+57]INSDFDTVTATLKGS[+80]QR	S	295	74.29	3.72392e-08	5.68559e-07	0.9999	10778.6	15175.5	12405.7	72052.2	27212.9	14916.5	14352.9	18966.1	62352.5	17734.5	12439.5	14522.4	20560.6	60177.4	19434	1	1.17919	1.35843	5.23414	1.75863	1202.23	250.772	2495.35	3650.19	2917.78	0.24955	0.2387	0.00538696	0.109205
786.3307+++	KVPS[+80]LSSLSSR	78.26	1	620.818	2 or more uniq pep	AT1G51500	ABCG12	ABC-2 type transporter family protein	| ABC-2 type transporter family protein | Chr1:19097967-19100972 REVERSE LENGTH=687 | 201606	vacuole,plasma membrane	21	Cell wall organization	KVPSLSSLSSR	KVPS[+80]LSSLSSR	S	661	65.91	2.56448e-07	2.42066e-06	0.9281	5799.69	11628.9	11785.6	19829.5	13918	6587.16	11001.9	14221.3	16883.1	12175.1	6384.47	11076.5	14751.7	16413.4	14331.2	1	1.8034	2.16721	2.85098	2.16426	236.074	197.752	913.225	1069.03	660.669	0.00380426	0.0161628	0.00901621	0.00931669
606.5755+++	GGAS[+80]RDMDSK	47.81	1	552.213	2 or more uniq pep	AT1G51805	AT1G51805	Leucine-rich repeat protein kinase family protein	| Leucine-rich repeat protein kinase family protein | Chr1:19221187-19225590 REVERSE LENGTH=884 | 201606	plasma membrane	50	Enzyme classification	GGASRDMDSK	GGAS[+80]RDMDSK	S	860	33.91	0.000406443	0.000864892	0.9927	39848.4	73024.9	29334.8	24943.6	5570.75	33667.9	71439.1	24316.7	22961.7	7323.84	39297.8	71237.3	23496.2	22887.4	8467.74	1	1.9224	0.685437	0.630126	0.190936	1974.83	565.246	1824.89	673.342	842.431	0.0035682	0.0475354	0.0214762	0.00492391
567.7526++	VEGTLPSYMQASDGRS[+80]PR	115.75	1	1015.95	2 or more uniq pep	AT1G51805	AT1G51805	Leucine-rich repeat protein kinase family protein	| Leucine-rich repeat protein kinase family protein | Chr1:19221187-19225590 REVERSE LENGTH=884 | 201606	plasma membrane	50	Enzyme classification	VEGTLPSYMQASDGRSPR	VEGTLPSYMQASDGRS[+80]PR	S	552	16.58	0.0219786	0.0232607	0.9463	12009	24596.4	44731.3	453132	507260	15913.9	35253	49747.7	1.41847e+06	231532	8371.55	34693.2	50214.2	1.63664e+06	53420.9	1	2.80252	4.28302	107.455	21.0567	2177.75	3462.69	1755.04	363636	132019	0.0416339	0.00593843	0.0861609	0.196567
1073.1831+++	SLT[+80]LIRDET[+80]GK	88.55	1	696.812	2 or more uniq pep	AT1G51890	AT1G51890	Leucine-rich repeat protein kinase family protein	| Leucine-rich repeat protein kinase family protein | Chr1:19274802-19278528 REVERSE LENGTH=876 | 201606	extracellular,plasma membrane	50	Enzyme classification	SLTLIRDETGK	SLT[+80]LIRDET[+80]GK	T;T	485	14.21	0.0379315	0.038274	0.8648	62062.8	293903	123200	177859	64338.5	79423.1	263299	177574	129200	49779.5	74987	266812	190702	122193	68940.3	1	3.86961	2.25467	2.04068	0.860931	5207.34	9669.29	20663.4	17504.9	5774.84	0.00292799	0.0500196	0.0603617	0.288391
668.3125+++	GFEKEDLS[+80]PVVKTN	101.74	2	821.89	2 or more uniq pep	AT1G52190	NPF1.2	Major facilitator superfamily protein	| Major facilitator superfamily protein | Chr1:19434671-19438673 FORWARD LENGTH=607 | 201606	plasma membrane	24	Solute transport	GFEKEDLSPVVKTN	GFEKEDLS[+80]PVVKTN	S	601	75.29	2.95801e-08	4.77728e-07	0.9989	36669.4	10264.5	5836.27	10194.4	16892.8	37608.5	10595.8	5894.39	11275	15752.8	35523.9	10580.9	5899.83	11418	13838.2	1	0.286504	0.160657	0.299742	0.423029	602.755	108.042	20.3398	386.241	891.188	0.000549166	0.000385101	0.000778769	0.00258839
641.8112++	AAT[+80]MPEM[+16]NGR	111.57	0	587.225	2 or more uniq pep	AT1G52320	AT1G52320	kinesin-like protein	| kinesin-like protein | Chr1:19484490-19487204 FORWARD LENGTH=775 | 201606	plasma membrane	35	unknown	AATMPEMNGR	AAT[+80]MPEM[+16]NGR	T	108	21.05	0.00785236	0.00972926	0.8602	51818.4	109683	145451	17538.8	9587.35	62161.2	113900	176521	20031	7034.47	51734.2	114145	182805	20221.5	5703.32	1	2.05179	3.06007	0.350527	0.136142	3461.73	1448.19	11547.5	864.258	1139.56	0.00425562	0.0111865	0.00969421	0.00576387
930.3673+++	VYS[+80]GRTPR	73.41	1	508.24	2 or more uniq pep	AT1G52420	AT1G52420	UDP-Glycosyltransferase superfamily protein	| UDP-Glycosyltransferase superfamily protein | Chr1:19528667-19531035 FORWARD LENGTH=670 | 201606	endomembrane system	35	unknown	VYSGRTPR	VYS[+80]GRTPR	S	32	22.97	0.00504661	0.00673685	0.889	16523.4	10180.3	22490	17236.2	45475.6	10351.1	10779.5	12388.7	19761	86214.4	13816.1	10614.5	11067.4	20594.4	82458.7	1	0.808592	1.11967	1.48094	5.68318	1786.27	178.713	3607.53	1009.56	12998.9	0.232584	0.705895	0.110994	0.0478336
853.4118+++	QTS[+80]VKSSLSGR	101	1	615.298	2 or more uniq pep	AT1G52420	AT1G52420	UDP-Glycosyltransferase superfamily protein	| UDP-Glycosyltransferase superfamily protein | Chr1:19528667-19531035 FORWARD LENGTH=670 | 201606	endomembrane system	35	unknown	QTSVKSSLSGR	QTS[+80]VKSSLSGR	S	13	28.77	0.00132739	0.0022767	0.89	46844	14959.5	62681.2	132878	85352.6	44214.1	14830.4	58819.6	128703	93854.4	46684.4	14817.1	58141.5	128498	99069.4	1	0.324053	1.30461	2.83334	2.0223	851.272	45.4151	1413.85	1427.08	3997.4	0.000753168	0.0136768	0.000390056	0.00752615
808.3900++	VM[+16]S[+80]ESEM[+16]VSGAR	79.59	0	697.77	2 or more uniq pep	AT1G52780	AT1G52780	PII%2C uridylyltransferase (DUF2921)	| PII%2C uridylyltransferase (DUF2921) | Chr1:19658846-19662025 FORWARD LENGTH=1059 | 201606	Golgi apparatus,endomembrane system	35	unknown	VMSESEMVSGAR	VM[+16]S[+80]ESEM[+16]VSGAR	S	1041	61.61	6.9024e-07	5.14089e-06	0.9621	15528.8	8795.6	4225.15	4712.58	12380.9	14657.1	9784.45	3682.8	6525.51	12115.2	13496.2	9703.72	3578.6	6842.68	8267.12	1	0.650985	0.262835	0.418564	0.745471	588.725	317.021	200.42	663.517	1329.2	0.0165504	0.00334131	0.0106326	0.129307
527.9418+++	VMS[+80]ESEMVSGAR	119.69	0	681.775	2 or more uniq pep	AT1G52780	AT1G52780	PII%2C uridylyltransferase (DUF2921)	| PII%2C uridylyltransferase (DUF2921) | Chr1:19658846-19662025 FORWARD LENGTH=1059 | 201606	Golgi apparatus,endomembrane system	35	unknown	VMSESEMVSGAR	VMS[+80]ESEMVSGAR	S	1041	79.37	1.15611e-08	2.15345e-07	0.9963	9521.9	7368.85	4050.16	6073.24	5772.51	8659.13	6811.7	3801.78	4719.62	7202.01	10221.1	6829.81	3765.81	4579.98	10044.2	1	0.742913	0.410945	0.543651	0.806882	451.731	182.774	89.3944	476.19	1255.39	0.0369604	0.00670637	0.022086	0.310848
724.8301++	VMS[+80]ESEM[+16]VSGAR	111.61	0	689.773	2 or more uniq pep	AT1G52780	AT1G52780	PII%2C uridylyltransferase (DUF2921)	| PII%2C uridylyltransferase (DUF2921) | Chr1:19658846-19662025 FORWARD LENGTH=1059 | 201606	Golgi apparatus,endomembrane system	35	unknown	VMSESEMVSGAR	VMS[+80]ESEM[+16]VSGAR	S	1041	38.25	0.000149624	0.000386366	0.9993	13566.5	12179	8829.14	166044	737.063	8641.76	11393	5371.58	129805	1545.14	13194.8	11312.9	4906.02	128249	2348.08	1	1.02449	0.548068	12.3266	0.137028	1583.27	276.305	1237.43	12347.2	465.062	0.924235	0.113929	0.00910502	0.0249165
760.3431++	ASHS[+80]GPLSR	66.92	0	496.221	2 or more uniq pep	AT1G53050	AT1G53050	Protein kinase superfamily protein	| Protein kinase superfamily protein | Chr1:19772574-19775531 FORWARD LENGTH=694 | 201606	plasma membrane	18	Protein modification	ASHSGPLSR	ASHS[+80]GPLSR	S	543	35.78	0.000264241	0.000616268	0.9363	37881.6	10575.8	9650.07	5404.48	12949.6	38426.4	10796.3	9687.44	5769.03	12414.6	37089.5	10785.9	9688.6	5816.94	11421.1	1	0.28365	0.256023	0.149878	0.324284	388.148	71.8474	12.6548	130.236	447.809	0.000212421	0.000190627	0.000162273	0.000538072
944.0086++	QTQPLT[+80]SR	50.21	0	505.737	2 or more uniq pep	AT1G53050	AT1G53050	Protein kinase superfamily protein	| Protein kinase superfamily protein | Chr1:19772574-19775531 FORWARD LENGTH=694 | 201606	plasma membrane	18	Protein modification	QTQPLTSR	QTQPLT[+80]SR	T	292	31.92	0.000642688	0.00124613	0.8208	21196.9	5231.43	4027.78	7427.65	4913.59	21449.4	5240.37	4080.79	7474.8	4819.25	21213.5	5241.36	4090.54	7477.03	4767.38	1	0.246064	0.191032	0.350455	0.227074	81.5326	3.15707	19.4979	16.1005	42.7971	2.58469e-05	2.36986e-05	3.61254e-05	3.13208e-05
710.0046+++	IENVAATS[+80]PLAM[+16]SITIAK	112.67	0	963.486	2 or more uniq pep	AT1G53050	AT1G53050	Protein kinase superfamily protein	| Protein kinase superfamily protein | Chr1:19772574-19775531 FORWARD LENGTH=694 | 201606	plasma membrane	18	Protein modification	IENVAATSPLAMSITIAK	IENVAATS[+80]PLAM[+16]SITIAK	S	90	42.7	5.37032e-05	0.000167837	0.9236	4129.32	3432.98	5074.71	9694.26	2678.56	4374.93	3433.58	5437.39	9748.38	2456.97	4185.47	3438.53	5507.75	9728.7	2403.73	1	0.812578	1.26257	2.3001	0.594858	74.302	1.75775	134.166	15.8142	84.1524	0.00862958	0.0185593	0.000191144	0.00424844
844.8330++	IENVAATS[+80]PLAMSITIAK	113.19	0	955.489	2 or more uniq pep	AT1G53050	AT1G53050	Protein kinase superfamily protein	| Protein kinase superfamily protein | Chr1:19772574-19775531 FORWARD LENGTH=694 | 201606	plasma membrane	18	Protein modification	IENVAATSPLAMSITIAK	IENVAATS[+80]PLAMSITIAK	S	90	73.88	4.09261e-08	6.05013e-07	0.9522	1965.35	2894.55	2583.91	3722.11	2738.47	1928.98	2998	2470.57	4143.75	2717.51	1876.71	2989.85	2447.5	4209.02	2395.57	1	1.54004	1.29988	2.09493	1.35954	25.7265	33.2094	42.1524	152.593	110.973	0.00163662	0.00724592	0.00537969	0.0259366
495.2241+++	RIENVAAT[+80]SPLAMSITIAK	68.78	1	689.362	2 or more uniq pep	AT1G53050	AT1G53050	Protein kinase superfamily protein	| Protein kinase superfamily protein | Chr1:19772574-19775531 FORWARD LENGTH=694 | 201606	plasma membrane	18	Protein modification	RIENVAATSPLAMSITIAK	RIENVAAT[+80]SPLAMSITIAK	T	89	43.82	4.14954e-05	0.000137694	0.8822	3245.64	3237.77	6640.2	2923.44	2566.87	2355.65	3166.51	4590.02	2653.33	4234.39	3088.52	3145.59	4287.58	2659.01	5183.04	1	1.12009	1.79421	0.962676	1.42219	274.254	27.9	738.975	89.1045	764.667	0.407574	0.101929	0.652068	0.309021
891.8940++	QWLIQAM[+16]GGAPSGPEAGPRT[+80]M[+16]K	115.93	1	799.036	2 or more uniq pep	AT1G53210	NCL	sodium/calcium exchanger family protein / calcium-binding EF hand family protein	| sodium/calcium exchanger family protein / calcium-binding EF hand family protein | Chr1:19844790-19847533 FORWARD LENGTH=585 | 201606	plasma membrane,plasmodesma	24	Solute transport	QWLIQAMGGAPSGPEAGPRTMK	QWLIQAM[+16]GGAPSGPEAGPRT[+80]M[+16]K	T	389	22.06	0.006223	0.0080384	0.897	153891	7560.9	5709.95	7388.14	19972.3	149798	8311.41	5203.48	9885.91	18892	136649	8255.52	5100.14	10302.5	13333.9	1	0.0550099	0.0363878	0.0631325	0.117825	5201.17	241.392	188.422	909.998	2056.53	0.00140552	0.00135126	0.00146955	0.00186354
652.0383++++	QWLIQAMGGAPSGPEAGPRT[+80]MK	87	1	788.373	2 or more uniq pep	AT1G53210	NCL	sodium/calcium exchanger family protein / calcium-binding EF hand family protein	| sodium/calcium exchanger family protein / calcium-binding EF hand family protein | Chr1:19844790-19847533 FORWARD LENGTH=585 | 201606	plasma membrane,plasmodesma	24	Solute transport	QWLIQAMGGAPSGPEAGPRTMK	QWLIQAMGGAPSGPEAGPRT[+80]MK	T	389	29.08	0.00123595	0.00215289	0.9683	14703.4	8181	3983.03	26854.6	22404.9	16463.5	8435	4471.64	29818.7	18351	14564.5	8442.44	4565.04	30085.9	15679	1	0.549469	0.285312	1.90111	1.23832	611.169	85.9339	180.461	1035.44	1955.22	0.00792636	0.00339816	0.00764107	0.223692
577.8001++	GIKQWLIQAM[+16]GGAPSGPEAGPRT[+80]M[+16]K	112.12	2	898.436	2 or more uniq pep	AT1G53210	NCL	sodium/calcium exchanger family protein / calcium-binding EF hand family protein	| sodium/calcium exchanger family protein / calcium-binding EF hand family protein | Chr1:19844790-19847533 FORWARD LENGTH=585 | 201606	plasma membrane,plasmodesma	24	Solute transport	GIKQWLIQAMGGAPSGPEAGPRTMK	GIKQWLIQAM[+16]GGAPSGPEAGPRT[+80]M[+16]K	T	389	20.49	0.00893305	0.0107814	0.9012	2642.44	11752	11005.5	271987	262125	2552.19	11068.5	10970.4	225169	293333	2814.09	11101.4	10982.9	219774	372773	1	4.24307	4.12205	89.7514	115.533	76.8121	222.542	10.2766	16578.5	32937.5	0.000742035	8.68175e-05	0.004886	0.0113346
712.6780+++	QWLIQAMGGAPSGPEAGPRT[+80]M[+16]K	116.38	1	793.704	2 or more uniq pep	AT1G53210	NCL	sodium/calcium exchanger family protein / calcium-binding EF hand family protein	| sodium/calcium exchanger family protein / calcium-binding EF hand family protein | Chr1:19844790-19847533 FORWARD LENGTH=585 | 201606	plasma membrane,plasmodesma	24	Solute transport	QWLIQAMGGAPSGPEAGPRTMK	QWLIQAMGGAPSGPEAGPRT[+80]M[+16]K	T	389	24.29	0.00372392	0.00523635	0.9114	4585.91	2405.79	1858.15	25954.3	3252.5	5059.91	2666.75	1956.8	36030.4	2530.63	4153.66	2655.75	1969.84	37511.4	1652.62	1	0.563672	0.422051	7.27042	0.535747	261.704	85.2105	35.2569	3630.79	462.578	0.0179981	0.00962925	0.0158541	0.0574213
566.9112+++	NNSAAGLETNPDLGTNS[+80]PDNAEQTFAR	114.28	0	962.084	2 or more uniq pep	AT1G53390	ABCG24	P-loop containing nucleoside triphosphate hydrolases superfamily protein	| P-loop containing nucleoside triphosphate hydrolases superfamily protein | Chr1:19918197-19923579 FORWARD LENGTH=1109 | 201606	plasma membrane	24	Solute transport	NNSAAGLETNPDLGTNSPDNAEQTFAR	NNSAAGLETNPDLGTNS[+80]PDNAEQTFAR	S	812	96.32	2.33346e-10	1.08661e-08	0.9975	6142.12	4566.24	4275.67	54479.1	66968.7	7983.74	4574.49	5844.99	56050.5	45207.7	6522.51	4604.21	6195.31	55562.9	40771.3	1	0.674101	0.79269	8.13633	7.6055	561.32	11.5296	590.22	464.373	8095.01	0.0546899	0.218233	0.00022572	0.0322289
669.3149+++	IKKTQS[+80]QIFK	25.21	2	650.855	2 or more uniq pep	AT1G53390	ABCG24	P-loop containing nucleoside triphosphate hydrolases superfamily protein	| P-loop containing nucleoside triphosphate hydrolases superfamily protein | Chr1:19918197-19923579 FORWARD LENGTH=1109 | 201606	plasma membrane	24	Solute transport	IKKTQSQIFK	IKKTQS[+80]QIFK	S	462	22.05	0.00623735	0.00805321	0.8999	9777.63	4429.3	26029.8	6107.72	4347.04	8402.09	4995.91	20099.5	8756.31	4824.82	8175.21	4938.63	19087.1	9267.62	3234.06	1	0.550568	2.46304	0.933482	0.471475	500.629	180.082	2165.3	979.27	471.256	0.0172601	0.0281956	0.569861	0.0211732
931.4237++	ISDFGLAKLNDDENTHIS[+80]TR	117.78	1	776.029	2 or more uniq pep	AT1G53430	AT1G53430	Leucine-rich repeat transmembrane protein kinase	| Leucine-rich repeat transmembrane protein kinase | Chr1:19935298-19940959 FORWARD LENGTH=1038 | 201606	plasma membrane	18	Protein modification	ISDFGLAKLNDDENTHISTR	ISDFGLAKLNDDENTHIS[+80]TR	S	828	60.67	8.57038e-07	6.15569e-06	0.8652	54383.2	9107.38	10281.2	35504.8	91976.2	47835.9	10240.5	8179.98	50515.8	98903.2	45892.1	10131.1	7812.11	53349.8	66505.5	1	0.200767	0.17676	0.957131	1.73599	2568.44	360.868	769.094	5536.78	9849.86	0.00427439	0.00432994	0.680181	0.0699974
725.9732+++	LNDDENTHIS[+80]TR	92.17	0	747.815	2 or more uniq pep	AT1G53430	AT1G53430	Leucine-rich repeat transmembrane protein kinase	| Leucine-rich repeat transmembrane protein kinase | Chr1:19935298-19940959 FORWARD LENGTH=1038 | 201606	plasma membrane	18	Protein modification	LNDDENTHISTR	LNDDENTHIS[+80]TR	S	828	42.72	5.34564e-05	0.000167253	0.9826	38261.6	57700.6	34217.5	55731.8	28062.7	23806	69682.6	17185.3	96018.8	47047.9	27321.6	68028.1	15032.8	105857	27419.8	1	2.30835	0.722136	3.12148	1.23778	4352.55	3748.79	6068.06	15333.9	6438.23	0.0254174	0.413304	0.0721698	0.629764
654.3249+++	EADPSGS[+80]AAMR	111.31	0	586.226	2 or more uniq pep	AT1G53430	AT1G53430	Leucine-rich repeat transmembrane protein kinase	| Leucine-rich repeat transmembrane protein kinase | Chr1:19935298-19940959 FORWARD LENGTH=1038 | 201606	plasma membrane	18	Protein modification	EADPSGSAAMR	EADPSGS[+80]AAMR	S	960	22.19	0.00603949	0.00783031	0.9189	13565.8	24836	24106.3	17575.6	17344.7	25405.7	19620.3	59399.4	8934.17	8637.53	20832.3	20235.8	70752.7	7899.24	16742	1	1.19148	2.50378	0.675476	0.807402	3447.24	1645.62	14044.3	3067.56	2807.35	0.711219	0.161387	0.208027	0.328782
1085.8488+++	NVKKEEFLIGSIEEESQSQS[+80]PR	119.17	2	872.085	2 or more uniq pep	AT1G53590	NTMC2T6.1	Calcium-dependent lipid-binding (CaLB domain) family protein	| Calcium-dependent lipid-binding (CaLB domain) family protein | Chr1:19996556-20000127 FORWARD LENGTH=751 | 201606	vacuole,plasma membrane	35	unknown	NVKKEEFLIGSIEEESQSQSPR	NVKKEEFLIGSIEEESQSQS[+80]PR	S	548	34.64	0.000343558	0.000759415	0.9981	3501.04	8397.65	4805.86	5739.66	8297.67	4230.74	8295.52	6075.21	5617.75	6334.38	3715.54	8341.63	6348.69	5550.33	6188.46	1	2.20149	1.50578	1.48702	1.84428	216.527	29.529	475.301	55.4051	680.057	0.00231995	0.0662171	0.0147458	0.0484202
619.2528++	KEEFLIGSIEEESQSQS[+80]PR	67.82	1	758.349	2 or more uniq pep	AT1G53590	NTMC2T6.1	Calcium-dependent lipid-binding (CaLB domain) family protein	| Calcium-dependent lipid-binding (CaLB domain) family protein | Chr1:19996556-20000127 FORWARD LENGTH=751 | 201606	vacuole,plasma membrane	35	unknown	KEEFLIGSIEEESQSQSPR	KEEFLIGSIEEESQSQS[+80]PR	S	548	59.06	1.24165e-06	8.14361e-06	0.8912	23099.3	9045.76	9096.57	4810.67	28193.2	30032.2	8343.31	13115	3830.25	20685.7	27061.9	8442.19	14073.4	3665.62	25507.7	1	0.327125	0.450182	0.157084	0.950623	2008.16	219.532	1524.52	357.418	2196.29	0.0122012	0.0284162	0.0080271	0.582157
609.7668++	AVNQKDVGLNFIVDDNLS[+80]GPLSGK	116.51	1	860.762	2 or more uniq pep	AT1G53590	NTMC2T6.1	Calcium-dependent lipid-binding (CaLB domain) family protein	| Calcium-dependent lipid-binding (CaLB domain) family protein | Chr1:19996556-20000127 FORWARD LENGTH=751 | 201606	vacuole,plasma membrane	35	unknown	AVNQKDVGLNFIVDDNLSGPLSGK	AVNQKDVGLNFIVDDNLS[+80]GPLSGK	S	572	28.27	0.00148936	0.0025083	0.7978	6899.75	9985.33	7165.97	5521.98	4650.3	5542.37	11788.9	4957.16	9067.94	5449.81	5377.57	11600	4605.87	9809.85	3150.13	1	1.91045	0.929831	1.42022	0.747691	482.281	572.31	801.262	1323.09	674.053	0.0202068	0.734944	0.259656	0.207496
644.3083++	NKS[+80]FDDEDSTRKPIAVK	99.81	2	1015.48	2 or more uniq pep	AT1G53730	SRF6	STRUBBELIG-receptor family 6	| STRUBBELIG-receptor family 6 | Chr1:20061771-20065475 FORWARD LENGTH=719 | 201606	plasma membrane	18	Protein modification	NKSFDDEDSTRKPIAVK	NKS[+80]FDDEDSTRKPIAVK	S	377	18.11	0.0154525	0.0171191	0.9976	467672	78213.3	56233.2	37207.1	92569.7	295332	80050.4	31963.3	38416.5	179479	407931	79013	28750.1	39450	194655	1	0.210661	0.0996488	0.102115	0.42761	50524.2	531.811	8675.25	648.135	31802.3	0.0253596	0.0206339	0.0199949	0.059011
464.7362++	NKS[+80]FDDEDSTR	75.92	1	697.267	2 or more uniq pep	AT1G53730	SRF6	STRUBBELIG-receptor family 6	| STRUBBELIG-receptor family 6 | Chr1:20061771-20065475 FORWARD LENGTH=719 | 201606	plasma membrane	18	Protein modification	NKSFDDEDSTR	NKS[+80]FDDEDSTR	S	377	35.05	0.000312608	0.000706656	0.9995	160800	67088.2	12779.9	13780.6	20137.7	138005	73218.3	10063.7	17835.5	23152	139771	72529.6	9601	18614.9	17588.3	1	0.488893	0.0736969	0.11604	0.139611	7321.59	1938.79	991.56	1498.51	1607.97	0.00997998	0.00296536	0.00331646	0.0035263
887.4190+++	SRS[+80]EQSLVR	82.24	1	571.272	2 or more uniq pep	AT1G53730	SRF6	STRUBBELIG-receptor family 6	| STRUBBELIG-receptor family 6 | Chr1:20061771-20065475 FORWARD LENGTH=719 | 201606	plasma membrane	18	Protein modification	SRSEQSLVR	SRS[+80]EQSLVR	S	624	20.27	0.00939723	0.0112301	0.7572	293864	310763	100496	259559	383219	395486	312951	142740	272221	244331	312706	315154	152354	270112	213302	1	0.952215	0.396705	0.81179	0.867995	31211.5	1267.64	15927.3	3916.86	52241	0.569628	0.0287551	0.167978	0.470381
556.7479++	KLDTSLS[+80]INLRPPPIDR	108.35	1	672.361	2 or more uniq pep	AT1G53730	SRF6	STRUBBELIG-receptor family 6	| STRUBBELIG-receptor family 6 | Chr1:20061771-20065475 FORWARD LENGTH=719 | 201606	plasma membrane	18	Protein modification	KLDTSLSINLRPPPIDR	KLDTSLS[+80]INLRPPPIDR	S	364	70.46	8.99498e-08	1.10228e-06	0.993	12330.6	6264.77	7206.3	18983.5	40126.9	13114.2	6166.02	7837.02	18167.8	37197.3	12750.6	6181.88	7964.19	18005.1	38618.5	1	0.487691	0.60221	1.44566	3.0398	226.398	30.6161	234.329	302.685	845.821	0.00122267	0.00411661	0.00444014	0.00113956
725.8399++	NDIS[+80]ALYSSGASK	93.72	0	696.806	2 or more uniq pep	AT1G54000	GLL22	GDSL-like Lipase/Acylhydrolase superfamily protein	| GDSL-like Lipase/Acylhydrolase superfamily protein | Chr1:20154548-20156365 REVERSE LENGTH=391 | 201606	vacuole,plasmodesma	35	unknown	NDISALYSSGASK	NDIS[+80]ALYSSGASK	S	194	17.05	0.0197242	0.0211067	0.941	11506.4	41159.3	26468.8	24988.1	149010	16122.1	39271.5	40839.4	22245.3	94488.3	13180.3	39725.3	44337.3	21540.1	99701.9	1	3.00898	2.73246	1.72858	8.79178	1349.07	568.904	5467.23	1051.7	17370.1	0.0030503	0.0524423	0.0320642	0.0286006
725.8399++	SNS[+80]KSTSSIR	52.58	1	573.761	2 or more uniq pep	AT1G54090	ATEXO70D2	exocyst subunit exo70 family protein D2	| exocyst subunit exo70 family protein D2 | Chr1:20189737-20191605 FORWARD LENGTH=622 | 201606	exocyst	22	Vesicle trafficking	SNSKSTSSIR	SNS[+80]KSTSSIR	S	161	33.09	0.000490908	0.00100779	0.9709	12779	5289.25	2791.67	258535	1602.19	5890.79	4643.61	1201.24	161376	5802.05	12412.3	4592.27	1030.46	157020	12629.1	1	0.524054	0.168465	20.092	0.709261	2237.46	224.258	560.777	33136.4	3213.18	0.133548	0.0638401	0.0317406	0.446197
803.4155+++	VHAC[+57]VGGT[+80]SVREDQR	0	1	875.888	2 or more uniq pep	AT1G54270	TIF4A-2	eif4a-2	| eif4a-2 | Chr1:20260495-20262018 FORWARD LENGTH=412 | 201606	plasma membrane	17	Protein biosynthesis	VHACVGGTSVREDQR	VHAC[+57]VGGT[+80]SVREDQR	T	145	53.25	4.73151e-06	2.3949e-05	0.9139	748298	524436	151087	588882	818850	714817	529755	142112	605190	867798	731393	528803	140458	608805	849449	1	0.72165	0.197586	0.821996	1.15657	9665.32	1637.53	3301.97	6127.97	14277	0.00230488	0.000302673	0.00759783	0.0221681
691.3216++	VSQLNS[+80]PLPTR	113.86	0	646.324	2 or more uniq pep	AT1G54460	WDL2	TPX2 (targeting protein for Xklp2) protein family	| TPX2 (targeting protein for Xklp2) protein family | Chr1:20340907-20342900 REVERSE LENGTH=338 | 201606	cytoskeleton	20	Cytoskeleton organization	VSQLNSPLPTR	VSQLNS[+80]PLPTR	S	122	29.75	0.00105925	0.00189472	0.8616	7628.21	10904.8	4782.61	9960.01	11662.6	8045.69	10916.5	5093.99	10039.7	10759.9	7715.45	10930.4	5154.05	10024.9	10508.3	1	1.40101	0.642704	1.28428	1.40941	127.141	7.39248	115.116	24.4647	350.433	0.00166125	0.00376787	0.00340932	0.0134612
557.2504++	IGGNS[+80]FSSR	109.55	0	502.713	2 or more uniq pep	AT1G54520	AT1G54520	myelin-associated oligodendrocyte basic protein	| myelin-associated oligodendrocyte basic protein | Chr1:20363565-20365874 FORWARD LENGTH=391 | 201606	plastid,mitochondrion,nucleus,plasma membrane	1	Photosynthesis	IGGNSFSSR	IGGNS[+80]FSSR	S	116	45.94	2.54683e-05	9.31393e-05	0.8084	28288.3	6395.54	4461.08	2934.41	6362.87	24378.2	6675.43	3632.58	3308.26	7606.43	25952.3	6632.27	3491.78	3387.37	6831.39	1	0.251823	0.147085	0.12332	0.266725	1135.87	86.9999	302.378	139.682	362.603	0.00334807	0.00275585	0.00246747	0.00380568
1248.0071++	IADFGLATIFDPNHKRPMT[+80]SR	108.66	1	617.554	2 or more uniq pep	AT1G54610	AT1G54610	Protein kinase superfamily protein	| Protein kinase superfamily protein | Chr1:20393962-20396902 REVERSE LENGTH=572 | 201606	plasma membrane	18	Protein modification	IADFGLATIFDPNHKRPMTSR	IADFGLATIFDPNHKRPMT[+80]SR	T	276	28.05	0.00156675	0.00261032	0.7539	4514.18	27285.2	1515.72	2166.97	5233.26	4663.46	28040.1	1548.58	2365.11	4849.55	4404.04	28014	1553.54	2389.94	4321.41	1	6.13934	0.340197	0.509955	1.06014	75.1698	247.389	11.8668	70.5484	264.327	0.000123621	0.000648052	0.00214966	0.423531
714.0352+++	LSNPS[+80]KHWR	24.98	1	602.785	2 or more uniq pep	AT1G54610	AT1G54610	Protein kinase superfamily protein	| Protein kinase superfamily protein | Chr1:20393962-20396902 REVERSE LENGTH=572 | 201606	plasma membrane	18	Protein modification	LSNPSKHWR	LSNPS[+80]KHWR	S	83	31.62	0.000688652	0.00131787	0.9942	17676.8	21685.6	18240.7	32603	13940.3	51258.2	18342.9	72592.3	21281	3374.83	27765.2	19043.8	94359.2	19066.7	4299.99	1	0.75684	1.94886	0.982094	0.336443	9948.23	1017.72	22634.7	4192.06	3378.19	0.336473	0.355191	0.53967	0.140105
742.3401++	AGGEEET[+80]DDGHSTK	119.49	0	756.778	2 or more uniq pep	AT1G56110	NOP56	NOP56-like pre RNA processing ribonucleoprotein	| NOP56-like pre RNA processing ribonucleoprotein | Chr1:20984544-20986893 REVERSE LENGTH=522 | 201606	nucleus,plasmodesma	17	Protein biosynthesis	AGGEEETDDGHSTK	AGGEEET[+80]DDGHSTK	T	505	29.91	0.00102094	0.00183559	0.9997	9365.11	12347.8	7217.41	4716.7	3732.75	7296.11	12436.6	5329.03	4718.94	5377.64	8751.59	12353.1	5035.12	4776.38	5737.13	1	1.47819	0.692134	0.565398	0.597063	613.533	28.7475	683.727	19.5324	617.002	0.0238196	0.104744	0.0259821	0.055968
712.8195++	QGKGQFVAEIIAIS[+80]SVLHR	113.73	1	534.036	2 or more uniq pep	AT1G56120	AT1G56120	Leucine-rich repeat transmembrane protein kinase	| Leucine-rich repeat transmembrane protein kinase | Chr1:20987288-20993072 REVERSE LENGTH=1047 | 201606	plasma membrane	18	Protein modification	QGKGQFVAEIIAISSVLHR	QGKGQFVAEIIAIS[+80]SVLHR	S	759	15.81	0.0262422	0.0272669	0.9042	22725.4	240740	19725.7	1.6483e+06	88754.8	26548.8	228356	24577.5	1.41831e+06	74247.9	25106.5	230029	25644.9	1.37898e+06	85641.8	1	9.45231	0.938399	60.293	3.37111	1114.74	3879.29	1821.4	83990.2	4409.35	0.000375454	0.560531	0.00330686	0.00607453
979.5272++	IPSQIMFSMLNVQT[+80]YGQGS[+80]NVLLEK	96.55	0	986.458	2 or more uniq pep	AT1G56120	AT1G56120	Leucine-rich repeat transmembrane protein kinase	| Leucine-rich repeat transmembrane protein kinase | Chr1:20987288-20993072 REVERSE LENGTH=1047 | 201606	plasma membrane	18	Protein modification	IPSQIMFSMLNVQTYGQGSNVLLEK	IPSQIMFSMLNVQT[+80]YGQGS[+80]NVLLEK	T;S	423	21.11	0.00774462	0.00963851	0.9055	5895.54	6590.15	7393.71	63926.7	18393.2	6163.45	6033.89	8250.75	48815.4	18820.9	6616.11	6074.89	8442.74	46940.7	25855.7	1	1.005	1.28962	8.61942	3.36049	210.278	178.978	322.475	5376.85	2419.37	0.979673	0.0426467	0.012854	0.0258897
593.2703++	VTDDSGAMISDS[+80]VQR	76.32	0	554.234	2 or more uniq pep	AT1G56230	AT1G56230	enolase (DUF1399)	| enolase (DUF1399) | Chr1:21046111-21048959 REVERSE LENGTH=752 | 201606	plasma membrane	35	unknown	VTDDSGAMISDSVQR	VTDDSGAMISDS[+80]VQR	S	466	22.61	0.00548277	0.0072327	0.9779	254181	23106.7	26152.2	10175.8	22712	225470	23241.5	22573.5	10253.4	26998.5	245352	23162.9	21959.2	10323.6	27601	1	0.0961313	0.097502	0.0425285	0.107198	8490.6	39.081	1307.36	42.6863	1539.12	0.00150665	0.00154778	0.00134345	0.00159362
940.4246++++	KQPLT[+80]SR	58.49	1	455.231	2 or more uniq pep	AT1G57700	AT1G57700	Protein kinase superfamily protein	| Protein kinase superfamily protein | Chr1:21371051-21373860 FORWARD LENGTH=692 | 201606	plasma membrane	18	Protein modification	KQPLTSR	KQPLT[+80]SR	T	304	28.22	0.00150661	0.00252669	0.9571	13840.6	33930.6	4447.45	8254.67	3602.91	12636.4	37513.1	3740.1	11181.1	3728.06	12022.3	37187.2	3610.74	11707.8	2636.13	1	2.83779	0.305883	0.818362	0.258204	534.031	1143.72	260.037	1074.08	345.016	0.00290276	0.00442423	0.177636	0.00443913
795.9218++	IGS[+80]VSNGDRAAK	76.08	1	627.796	2 or more uniq pep	AT1G57700	AT1G57700	Protein kinase superfamily protein	| Protein kinase superfamily protein | Chr1:21371051-21373860 FORWARD LENGTH=692 | 201606	plasma membrane	18	Protein modification	IGSVSNGDRAAK	IGS[+80]VSNGDRAAK	S	109	20.57	0.00877001	0.0106213	0.9883	72514.5	17883.3	32835	16767.4	44060.3	44141.7	20422.7	16650.7	24242.4	80761.6	55050.1	19998.4	14615	26118.3	58634.6	1	0.357518	0.365167	0.41829	1.16744	8263.07	785.355	5764.07	2856.11	10669.3	0.0449872	0.0706377	0.0575267	0.798962
717.8712++	TQRS[+80]YVQR	116.28	1	559.261	2 or more uniq pep	AT1G57700	AT1G57700	Protein kinase superfamily protein	| Protein kinase superfamily protein | Chr1:21371051-21373860 FORWARD LENGTH=692 | 201606	plasma membrane	18	Protein modification	TQRSYVQR	TQRS[+80]YVQR	S	557	43.02	4.98884e-05	0.000158396	0.984	35413.9	23053.8	12412.1	16319.8	21498.5	38971.5	22940.5	13962.5	16206.7	18731.2	36440.3	23003	14274.2	16116.7	18423.8	1	0.623628	0.366826	0.439656	0.531097	1057.18	32.7791	575.84	58.7447	977.692	0.00570543	0.00263796	0.00259925	0.0067863
675.8263++	IGS[+80]VSNGDR	118.1	0	492.711	2 or more uniq pep	AT1G57700	AT1G57700	Protein kinase superfamily protein	| Protein kinase superfamily protein | Chr1:21371051-21373860 FORWARD LENGTH=692 | 201606	plasma membrane	18	Protein modification	IGSVSNGDR	IGS[+80]VSNGDR	S	109	34.28	0.00037325	0.000810304	0.9187	1845.62	4979.71	2455.86	3223.27	8624.5	2225.41	6548.08	2577.92	7660.41	4944.78	1393.67	6464.44	2580.69	8549.46	1636.83	1	3.42632	1.44692	3.77439	2.6898	240.402	509.422	41.1561	1647.34	2018.12	0.0177144	0.0989487	0.107597	0.251205
576.6366+++	QTTAEGSANPEPDQILS[+80]PR	119.92	0	1045.97	2 or more uniq pep	AT1G57990	PUP18	purine permease 18	| purine permease 18 | Chr1:21441700-21442872 REVERSE LENGTH=390 | 201606	plasma membrane	24	Solute transport	QTTAEGSANPEPDQILSPR	QTTAEGSANPEPDQILS[+80]PR	S	25	84.31	3.70681e-09	8.85198e-08	1	4102.84	11037.4	4390.83	8949.8	9028.86	4998.55	10907.4	5603.57	8776.5	6806.59	4360.63	10970	5866.13	8670.05	6620.14	1	2.46267	1.17883	1.97515	1.6935	266.218	37.5349	454.373	81.5219	773.704	0.00171467	0.268282	0.00414427	0.0670846
745.2975++	QTTAEGSANPEPDQILS[+80]PRR	119.6	1	1124.02	2 or more uniq pep	AT1G57990	PUP18	purine permease 18	| purine permease 18 | Chr1:21441700-21442872 REVERSE LENGTH=390 | 201606	plasma membrane	24	Solute transport	QTTAEGSANPEPDQILSPRR	QTTAEGSANPEPDQILS[+80]PRR	S	25	100.95	8.03526e-11	4.62413e-09	0.8791	7818.51	41000.7	2955.85	11623.1	4730.47	6209.19	38758.3	2325.75	9568.17	7061.83	7913.91	38673.7	2227.77	9420.1	9511	1	5.45765	0.344708	1.40597	0.981388	553.026	761.979	228.123	710.948	1380.16	0.000855784	0.0151139	0.0849456	0.899328
1158.9865++	SSAS[+80]PGRNLPS[+80]SPSHSIKIEK	0	2	780.365	2 or more uniq pep	AT1G58250	SAB	HYPERSENSITIVE TO PI STARVATION 4	| HYPERSENSITIVE TO PI STARVATION 4 | Chr1:21587317-21601373 REVERSE LENGTH=2607 | 201606	plasma membrane	13	Cell cycle organization	SSASPGRNLPSSPSHSIKIEK	SSAS[+80]PGRNLPS[+80]SPSHSIKIEK	S;S	1759	20.17	0.00961612	0.0114524	0.965	3881.26	11139.7	10785.7	50725.1	10079.4	5246.48	9413.38	17231.8	30886.4	7624.81	5092.3	9587.96	18896.2	28437.1	12911.6	1	2.1824	3.25803	8.18021	2.19525	431.68	548.667	2473.23	7056.62	1527.46	0.0168684	0.0491905	0.0456569	0.074987
714.8114++	AVS[+80]ATKVITEGEDQA	96.05	1	799.869	2 or more uniq pep	AT1G58380	RPS2A	Ribosomal protein S5 family protein	| Ribosomal protein S5 family protein | Chr1:21689115-21690085 FORWARD LENGTH=284 | 201606	cytosol,plasma membrane	17	Protein biosynthesis	AVSATKVITEGEDQA	AVS[+80]ATKVITEGEDQA	S	272	84.22	3.78443e-09	8.96075e-08	0.9735	52932.2	22197.5	51806.5	7470.66	12093.9	57112.8	24197.5	53689.1	9827.94	9894.59	48645.6	24110	53912	10167.6	6940.44	1	0.44622	1.00902	0.174077	0.181467	2444.35	652.58	667.791	848.06	1493	0.00732628	0.933453	0.00348042	0.00435637
881.3919++	RYS[+80]DPAQNGEDSSGSGGSSRR	75.75	2	750.644	2 or more uniq pep	AT1G59610	DRP2B	dynamin-like 3	| dynamin-like 3 | Chr1:21893413-21900780 FORWARD LENGTH=920 | 201606	plasma membrane	22	Vesicle trafficking	RYSDPAQNGEDSSGSGGSSRR	RYS[+80]DPAQNGEDSSGSGGSSRR	S	883	17.83	0.0164816	0.0180233	0.9957	13843.5	15232.5	4096.34	14714.9	13004.2	14959.2	15290.6	4483.52	14990.5	11539.9	14036.9	15316.7	4559.11	14972.6	11055.1	1	1.07122	0.306805	1.0439	0.832791	344.226	24.8656	143.331	89.0191	585.845	0.101312	0.00141551	0.226921	0.0709351
845.0657+++	GQDAEQSLLNRATS[+80]PQPDGPSSTGGSLK	115.89	1	960.112	2 or more uniq pep	AT1G59610	DRP2B	dynamin-like 3	| dynamin-like 3 | Chr1:21893413-21900780 FORWARD LENGTH=920 | 201606	plasma membrane	22	Vesicle trafficking	GQDAEQSLLNRATSPQPDGPSSTGGSLK	GQDAEQSLLNRATS[+80]PQPDGPSSTGGSLK	S	533	34.32	0.000369828	0.000804124	0.7501	4023.58	5992.72	10333.3	200857	33637.5	3640.47	5199.45	10040.3	128175	45088.4	4651.16	5233.83	10027.9	121093	80084.6	1	1.34764	2.49405	37.0545	12.6545	294.593	258.882	99.7982	25489.7	13970.6	0.0730523	0.00265118	0.0291822	0.0730304
657.2975+++	RYS[+80]DPAQNGEDSSGSGGSSR	81.07	1	1047.41	2 or more uniq pep	AT1G59610	DRP2B	dynamin-like 3	| dynamin-like 3 | Chr1:21893413-21900780 FORWARD LENGTH=920 | 201606	plasma membrane	22	Vesicle trafficking	RYSDPAQNGEDSSGSGGSSR	RYS[+80]DPAQNGEDSSGSGGSSR	S	883	16.39	0.0229615	0.0241727	0.9014	5542.41	24984.9	21312.3	204238	62648.6	5600.88	23649.4	22354.6	172396	65202.5	5930.92	23739.1	22590.5	168346	79968.7	1	4.24433	3.88184	32.0049	12.1428	120.943	430.972	392.697	11349.3	5398.31	0.000589169	0.00062758	0.00413445	0.0071351
512.2366++	TVT[+80]LGHIQPQAPTYR	98	0	587.961	2 or more uniq pep	AT1G59820	ALA3	aminophospholipid ATPase 3	| aminophospholipid ATPase 3 | Chr1:22011599-22020023 FORWARD LENGTH=1213 | 201606	plasma membrane,Golgi apparatus	5	Lipid metabolism	TVTLGHIQPQAPTYR	TVT[+80]LGHIQPQAPTYR	T	24	40.27	9.39723e-05	0.000264676	0.9322	121731	22536.3	7276.91	54821.6	4114.74	135962	21888.9	8462.87	50566.7	3593.65	129370	21990.9	8711.74	49743.2	3853.05	1	0.172036	0.0631209	0.402257	0.0300054	4112.09	200.973	442.667	1573.62	150.426	0.00148042	0.00116876	0.00322771	0.001079
551.2524++	TTLM[+16]NAVVEDDVYGNQLM[+16]S[+80]KEVDVTK	93.33	1	1004.46	2 or more uniq pep	AT1G59870	ABCG36	ABC-2 and Plant PDR ABC-type transporter family protein	| ABC-2 and Plant PDR ABC-type transporter family protein | Chr1:22034661-22039844 FORWARD LENGTH=1469 | 201606	plasma membrane	24	Solute transport	TTLMNAVVEDDVYGNQLMSKEVDVTK	TTLM[+16]NAVVEDDVYGNQLM[+16]S[+80]KEVDVTK	S	87	20.04	0.00990832	0.0117454	0.9451	3452.76	7096.03	6372.21	13703.4	12263.3	3572.72	7154.85	6603	14100.7	11557.3	3446.89	7157.2	6645.32	14132.9	11061.8	1	2.04474	1.87388	4.00527	3.33195	40.9975	20.0093	84.8683	138.105	348.603	0.000156586	0.000953968	0.000188611	0.00185576
639.2615++	SLS[+80]TADGNRRGEVAMGR	83.68	2	928.925	2 or more uniq pep	AT1G59870	ABCG36	ABC-2 and Plant PDR ABC-type transporter family protein	| ABC-2 and Plant PDR ABC-type transporter family protein | Chr1:22034661-22039844 FORWARD LENGTH=1469 | 201606	plasma membrane	24	Solute transport	SLSTADGNRRGEVAMGR	SLS[+80]TADGNRRGEVAMGR	S	825	41.1	7.76247e-05	0.000227103	0.7553	47358.5	224265	175978	95939.3	109678	59442.6	213600	238299	84129.3	82097.3	52961.6	215496	252506	81725.8	90813.5	1	4.13259	4.16416	1.66141	1.80391	3491.45	3285.08	23502.2	4392.4	8139.49	0.000847873	0.0191973	0.0261548	0.0437481
531.6980++	DSAAEAS[+80]GGAGNKK	109.71	1	671.785	2 or more uniq pep	AT1G59870	ABCG36	ABC-2 and Plant PDR ABC-type transporter family protein	| ABC-2 and Plant PDR ABC-type transporter family protein | Chr1:22034661-22039844 FORWARD LENGTH=1469 | 201606	plasma membrane	24	Solute transport	DSAAEASGGAGNKK	DSAAEAS[+80]GGAGNKK	S	849	37.04	0.000197697	0.000482415	0.9991	25249.5	12889.9	51174.5	15028.7	16355.3	27646.7	13092.6	56474.1	15898.9	14062.1	25325.2	13109.3	57494.6	15952.3	12820.6	1	0.50057	2.11324	0.60006	0.554208	786.749	70.507	1958.88	299.37	1035.32	0.00364753	0.00526628	0.00642982	0.0122073
474.5708+++	DYS[+80]FGNLR	109.09	0	526.216	2 or more uniq pep	AT1G60160	POT12	Potassium transporter family protein	| Potassium transporter family protein | Chr1:22188330-22191395 REVERSE LENGTH=827 | 201606	vacuole,plasma membrane	24	Solute transport	DYSFGNLR	DYS[+80]FGNLR	S	47	24.49	0.00355631	0.00505152	0.9998	9899.5	5970.62	5143.18	2346.61	4829.13	8550.18	6382.36	4135.49	2849.32	5616.52	8832.91	6331.76	3963.12	2947	4604.82	1	0.688807	0.483963	0.30131	0.555343	410.84	129.638	368.006	186.001	306.76	0.0218579	0.0136054	0.0049597	0.0154476
1044.4866++	DYS[+80]FGNLRR	86.77	1	604.266	2 or more uniq pep	AT1G60160	POT12	Potassium transporter family protein	| Potassium transporter family protein | Chr1:22188330-22191395 REVERSE LENGTH=827 | 201606	vacuole,plasma membrane	24	Solute transport	DYSFGNLRR	DYS[+80]FGNLRR	S	47	28.31	0.00147571	0.00248831	0.9992	10027.3	6371.78	6347.92	6773.74	5597.41	9383.39	6847.35	5599.04	8419.72	5745.53	9061.55	6804.45	5458.14	8702.7	4482.9	1	0.705364	0.610701	0.84441	0.555081	283.899	151.881	276.123	601.398	398.492	0.0128201	0.0113294	0.148797	0.0132055
779.3527++++	SVDS[+80]GQSEIRDKNPIVFER	115.87	2	752.693	2 or more uniq pep	AT1G60890	AT1G60890	Phosphatidylinositol-4-phosphate 5-kinase family protein	| Phosphatidylinositol-4-phosphate 5-kinase family protein | Chr1:22412452-22416338 REVERSE LENGTH=769 | 201606	plasma membrane	27	Multi-process regulation	SVDSGQSEIRDKNPIVFER	SVDS[+80]GQSEIRDKNPIVFER	S	285	16.31	0.0233884	0.0245943	0.8044	25407	60783.2	14204	14174.2	31348.9	26383.1	66302.1	14054.7	18621.4	27139	23120.5	65996.1	13991.7	19297.1	19259.9	1	2.58663	0.565646	0.699442	1.03185	966.805	1790.83	62.9677	1606.89	3542.98	0.00265872	0.00782707	0.0557558	0.820849
704.2728++	SLS[+80]ELTTTSGLTR	87.39	0	723.348	2 or more uniq pep	AT1G60890	AT1G60890	Phosphatidylinositol-4-phosphate 5-kinase family protein	| Phosphatidylinositol-4-phosphate 5-kinase family protein | Chr1:22412452-22416338 REVERSE LENGTH=769 | 201606	plasma membrane	27	Multi-process regulation	SLSELTTTSGLTR	SLS[+80]ELTTTSGLTR	S	241	41.54	7.01455e-05	0.000208718	0.9822	9649.56	33108.3	15631.5	1.61879e+06	75501.1	11643.2	36654.5	18335.4	2.25623e+06	51471.2	8940.55	36588.4	18832.9	2.34015e+06	32676.4	1	3.55722	1.76705	207.762	5.29996	809.02	1171.22	994.634	227756	12393.2	0.00313271	0.0278438	0.0119855	0.0738249
1101.9994++	AFS[+80]VGEKEVDLILPGTAR	107.03	1	661.338	2 or more uniq pep	AT1G60890	AT1G60890	Phosphatidylinositol-4-phosphate 5-kinase family protein	| Phosphatidylinositol-4-phosphate 5-kinase family protein | Chr1:22412452-22416338 REVERSE LENGTH=769 | 201606	plasma membrane	27	Multi-process regulation	AFSVGEKEVDLILPGTAR	AFS[+80]VGEKEVDLILPGTAR	S	662	19.79	0.0104954	0.0123159	0.9917	95887.3	23338	20838	312752	13613.2	64994.9	22505.2	13393	270106	25224.7	91291.7	22338.3	12347.1	269734	33396.6	1	0.278114	0.186209	3.45737	0.298632	9623.41	309.209	2673.09	14277.6	5739.68	0.0237708	0.0205862	0.00732005	0.0331727
736.0094+++	IKS[+80]PSATTAAAPPAK	86.22	1	745.884	2 or more uniq pep	AT1G61730	AT1G61730	DNA-binding storekeeper protein-related transcriptional regulator	| DNA-binding storekeeper protein-related transcriptional regulator | Chr1:22793447-22794577 REVERSE LENGTH=376 | 201606	cytosol,endoplasmic reticulum,nucleus,mitochondrion	15	RNA biosynthesis	IKSPSATTAAAPPAK	IKS[+80]PSATTAAAPPAK	S	49	93.25	4.73151e-10	1.97228e-08	0.9622	65731.1	9636.17	8829.99	4931.19	9450.84	48904	10045.8	6035.31	5468.31	14083.7	58319.5	9944.81	5615.37	5626.1	13412.1	1	0.17418	0.118011	0.0944361	0.220581	4869.02	123.211	1008.86	210.33	1445.41	0.0102338	0.00943646	0.00856878	0.0123195
556.7710++	GWSESSS[+80]PNVR	114.12	0	643.264	2 or more uniq pep	AT1G62020	AT1G62020	Coatomer%2C alpha subunit	| Coatomer%2C alpha subunit | Chr1:22919814-22923728 FORWARD LENGTH=1216 | 201606	plasma membrane	22	Vesicle trafficking	GWSESSSPNVR	GWSESSS[+80]PNVR	S	986	32.17	0.000606736	0.0011913	0.915	68828.9	57657.6	12345.4	63395.8	3982.27	70718.7	54968.7	13148.3	54795.5	4014.04	73316.6	55174.9	13322.1	53639.8	4761.98	1	0.789179	0.182331	0.809173	0.0598563	1300.87	863.963	300.802	3077.52	254.775	0.0106362	0.00052923	0.0548114	0.00039471
851.7010+++	VQDLIHGGGGAS[+80]PVQSPTR	117.45	0	652.649	2 or more uniq pep	AT1G62330	OFUT15	O-fucosyltransferase family protein	| O-fucosyltransferase family protein | Chr1:23046965-23050053 FORWARD LENGTH=652 | 201606	Golgi apparatus,endomembrane system	35	unknown	VQDLIHGGGGASPVQSPTR	VQDLIHGGGGAS[+80]PVQSPTR	S	30	18.91	0.0128529	0.0146098	0.8869	40664.7	7800.24	3862.11	10162.1	17969.5	41597	7404.44	4102.93	8663.27	18312.4	43493.2	7433.44	4155.73	8466.33	22118.6	1	0.180244	0.0963862	0.217608	0.463561	832.18	127.374	90.3687	535.444	1329.58	0.000599355	0.000488014	0.000907787	0.00484544
1162.0514++++	LVGPT[+80]SPRR	103.61	1	531.776	2 or more uniq pep	AT1G63640	AT1G63640	P-loop nucleoside triphosphate hydrolases superfamily protein with CH (Calponin Homology) domain-containing protein	| P-loop nucleoside triphosphate hydrolases superfamily protein with CH (Calponin Homology) domain-containing protein | Chr1:23589234-23595139 REVERSE LENGTH=1071 | 201606	plasma membrane	20	Cytoskeleton organization	LVGPTSPRR	LVGPT[+80]SPRR	T	862	18.06	0.0156315	0.0172899	0.816	657431	18946.1	91854.2	92496.8	106800	594330	16957.3	87400.9	64997.3	138897	732270	17035	86875.2	62226.5	219375	1	0.0268712	0.135138	0.111678	0.231912	39867.8	650.379	1579.35	9661.46	33483	0.0038151	0.00481974	0.00483021	0.0104084
1234.8499+++	LVGPTS[+80]PR	93.57	0	453.726	2 or more uniq pep	AT1G63640	AT1G63640	P-loop nucleoside triphosphate hydrolases superfamily protein with CH (Calponin Homology) domain-containing protein	| P-loop nucleoside triphosphate hydrolases superfamily protein with CH (Calponin Homology) domain-containing protein | Chr1:23589234-23595139 REVERSE LENGTH=1071 | 201606	plasma membrane	20	Cytoskeleton organization	LVGPTSPR	LVGPTS[+80]PR	S	863	27.59	0.00174181	0.00284597	0.8845	45611.8	60254.2	50785.4	34823.1	7781.51	30523.1	56329.2	32789.1	27285	15166	44919.1	56004.7	30281.3	26902.5	22688.6	1	1.47109	0.953933	0.752097	0.390857	4918.19	1365.61	6457.44	2578.81	4303.36	0.0780895	0.795404	0.19434	0.0614172
1008.4756++++	GKASGLFGRGTSDVDNC[+57]SEYS[+80]SK	95.64	2	834.692	2 or more uniq pep	AT1G63640	AT1G63640	P-loop nucleoside triphosphate hydrolases superfamily protein with CH (Calponin Homology) domain-containing protein	| P-loop nucleoside triphosphate hydrolases superfamily protein with CH (Calponin Homology) domain-containing protein | Chr1:23589234-23595139 REVERSE LENGTH=1071 | 201606	plasma membrane	20	Cytoskeleton organization	GKASGLFGRGTSDVDNCSEYSSK	GKASGLFGRGTSDVDNC[+57]SEYS[+80]SK	S	898	18.87	0.0129718	0.014727	0.7527	34816.8	64155.4	56140.9	38768.2	177392	39223.4	64433.7	64566.6	39702.2	147855	35631.8	64609.1	66262.8	39604	139213	1	1.76621	1.70608	1.07906	4.25719	1353.63	132.08	3129.81	296.33	11558.4	0.00237773	0.0170678	0.180647	0.00954478
668.7887++++	AGGSTTGS[+80]PTR	41.72	0	536.227	2 or more uniq pep	AT1G63700	YDA	Protein kinase superfamily protein	| Protein kinase superfamily protein | Chr1:23625208-23629031 REVERSE LENGTH=883 | 201606	plasma membrane	18	Protein modification	AGGSTTGSPTR	AGGSTTGS[+80]PTR	S	343	59.14	1.21899e-06	8.03225e-06	0.9216	15478.5	30525	6606.84	8391.26	12674.1	25968.3	24760.2	14032.3	4585.72	7240.58	22441.4	25423.3	16245.5	4116.77	13222.5	1	1.35281	0.563703	0.300719	0.562281	3081.83	1821.17	2914.91	1353.46	1909.15	0.257788	0.167876	0.0435464	0.105633
1015.4888++	MTS[+80]PGPSSR	65.3	0	500.202	2 or more uniq pep	AT1G63700	YDA	Protein kinase superfamily protein	| Protein kinase superfamily protein | Chr1:23625208-23629031 REVERSE LENGTH=883 | 201606	plasma membrane	18	Protein modification	MTSPGPSSR	MTS[+80]PGPSSR	S	317	19.71	0.0106905	0.0125239	0.9627	7210.06	4875.42	1984.07	2419.38	4200.7	8913.73	4698.11	2618.77	2196.93	3178.41	7923.46	4734.46	2760.75	2145.99	3382.57	1	0.600262	0.3058	0.284287	0.455365	493.965	54.0733	238.775	83.9386	312.347	0.0226366	0.00959319	0.00747771	0.0169739
645.7808++++	S[+80]LPC[+57]LDSEDATNYQQK	86.42	0	974.903	2 or more uniq pep	AT1G63700	YDA	Protein kinase superfamily protein	| Protein kinase superfamily protein | Chr1:23625208-23629031 REVERSE LENGTH=883 | 201606	plasma membrane	18	Protein modification	SLPCLDSEDATNYQQK	S[+80]LPC[+57]LDSEDATNYQQK	S	692	26.31	0.00233884	0.00360834	1	9592.67	7777.51	9922.76	15808.3	19168.5	8449.81	8262.91	8200.94	18864.8	21784.3	8662.21	8204.68	7900.87	19446.6	18149	1	0.911946	0.972355	2.04184	2.22384	350.949	153.023	629.936	1128.36	1082.62	0.165548	0.782991	0.0163129	0.0109249
834.8012++	ILSAS[+80]PR	91.76	0	412.207	2 or more uniq pep	AT1G63700	YDA	Protein kinase superfamily protein	| Protein kinase superfamily protein | Chr1:23625208-23629031 REVERSE LENGTH=883 | 201606	plasma membrane	18	Protein modification	ILSASPR	ILSAS[+80]PR	S	206	32.07	0.000620869	0.00121308	0.8537	6174.99	5365.28	28136.2	4563.1	4947	5406.99	5581.49	23401.9	5098.73	5794.34	5709.05	5548.81	22586.1	5210.26	5239.06	1	0.957694	4.28025	0.864862	0.93015	223.379	67.2881	1730.16	199.743	248.51	0.373574	0.00837359	0.114814	0.32116
818.8063++	IQS[+80]GAVTPLHPR	13.17	0	678.345	2 or more uniq pep	AT1G63700	YDA	Protein kinase superfamily protein	| Protein kinase superfamily protein | Chr1:23625208-23629031 REVERSE LENGTH=883 | 201606	plasma membrane	18	Protein modification	IQSGAVTPLHPR	IQS[+80]GAVTPLHPR	S	326	40.48	8.95365e-05	0.00025475	0.9866	9357.94	17176.7	11169.7	8447.63	9029.17	10216.6	15260.8	13383.5	5898.13	8928.58	10996.4	15410.9	13889.8	5590.63	13528.5	1	1.5769	1.25557	0.662813	1.02302	473.164	615.163	835.206	905.446	1516.83	0.0176792	0.111821	0.0739624	0.86545
612.2608+++	LKRTES[+80]MSK	50.54	2	580.281	2 or more uniq pep	AT1G64500	AT1G64500	Glutaredoxin family protein	| Glutaredoxin family protein | Chr1:23953270-23954376 FORWARD LENGTH=368 | 201606	plasma membrane,polymeric cytoskeletal fiber	20	Cytoskeleton organization	LKRTESMSK	LKRTES[+80]MSK	S	146	26.03	0.00249459	0.00381285	0.9224	163818	13935.6	14954.3	45882.3	14619.8	157200	14917.6	13626.6	56470.9	14511.6	149616	14837.2	13366.1	58219.2	11384.8	1	0.093044	0.0891019	0.342812	0.0858837	4102.93	314.787	491.77	3854.11	1060.75	0.000835017	0.000835221	0.00295337	0.000872544
737.9611+++	LKPAAVKPPEVDSVKPPAT[+80]PPR	114.99	0	594.328	2 or more uniq pep	AT1G64500	AT1G64500	Glutaredoxin family protein	| Glutaredoxin family protein | Chr1:23953270-23954376 FORWARD LENGTH=368 | 201606	plasma membrane,polymeric cytoskeletal fiber	20	Cytoskeleton organization	LKPAAVKPPEVDSVKPPATPPR	LKPAAVKPPEVDSVKPPAT[+80]PPR	T	104	23.72	0.0042462	0.00583278	0.9971	8466.77	12819.7	1665.11	7082.97	7944.95	8730.73	12812.4	1728.05	7089.35	7593.76	8534.48	12822.8	1740.06	7079.74	7524.76	1	1.4947	0.199492	0.826035	0.89661	79.1526	3.07558	23.2431	2.82287	130.097	0.000348681	0.000144317	0.00280128	0.0280811
421.1944++	SAS[+80]FHTLDELEVR	116.51	0	792.359	2 or more uniq pep	AT1G64500	AT1G64500	Glutaredoxin family protein	| Glutaredoxin family protein | Chr1:23953270-23954376 FORWARD LENGTH=368 | 201606	plasma membrane,polymeric cytoskeletal fiber	20	Cytoskeleton organization	SASFHTLDELEVR	SAS[+80]FHTLDELEVR	S	115	69.02	1.25314e-07	1.41181e-06	0.9718	5935.03	43157.4	15025.8	17825.4	22180.2	5329.42	43056	13229.9	17530.8	26104.6	5801.54	42946.2	12920.7	17581.7	27401.6	1	7.58437	2.41376	3.10779	4.45285	183.706	60.985	656.247	90.9234	1569.61	2.68358e-05	0.00711342	0.00029373	0.00647735
419.2151+++	KS[+80]AS[+80]FHTLDELEVR	112.37	1	597.929	2 or more uniq pep	AT1G64500	AT1G64500	Glutaredoxin family protein	| Glutaredoxin family protein | Chr1:23953270-23954376 FORWARD LENGTH=368 | 201606	plasma membrane,polymeric cytoskeletal fiber	20	Cytoskeleton organization	KSASFHTLDELEVR	KS[+80]AS[+80]FHTLDELEVR	S;S	115	39.86	0.000103276	0.00028598	0.934	12620.3	9679.38	13440.8	28271.4	8162.43	9271.42	10409.7	8870.19	34488.9	12011.3	10758.7	10281.2	8191.81	35973.7	10215	1	0.948454	0.927719	3.10126	0.963916	968.751	225.099	1648.29	2359.23	1111.89	0.524602	0.744064	0.0131412	0.660039
902.9186++	S[+80]QEWSAEKEM[+16]TSEADPLNP	7.59	1	1122.95	2 or more uniq pep	AT1G64650	AT1G64650	Major facilitator superfamily protein	| Major facilitator superfamily protein | Chr1:24023805-24026336 REVERSE LENGTH=462 | 201606	Golgi apparatus,endomembrane system	24	Solute transport	SQEWSAEKEMTSEADPLNP	S[+80]QEWSAEKEM[+16]TSEADPLNP	S	444	32.89	0.000514044	0.00104151	0.9893	37382.7	78184.2	2434.68	5506.53	107387	94795	61120.1	8680.06	2781.93	34392.4	62461.9	63562.5	11079.3	2421.95	62047.1	1	1.25128	0.111357	0.0718077	1.4096	16617.5	5327.83	2576.49	973.756	21276.9	0.889557	0.0759601	0.0664525	0.92005
544.2834++++	ISAEDEM[+16]AGM[+16]DMT[+80]R	108.51	0	834.801	2 or more uniq pep	AT1G64780	AMT1-2	ammonium transporter 1%3B2	| ammonium transporter 1%3B2 | Chr1:24061021-24062565 REVERSE LENGTH=514 | 201606	plasma membrane	24	Solute transport	ISAEDEMAGMDMTR	ISAEDEM[+16]AGM[+16]DMT[+80]R	T	472	26.39	0.00229615	0.00355426	0.9372	15243.2	6487.8	12799.2	14890.9	7106.6	15406.5	5761.1	13988.5	10310.4	7888.39	17598.2	5806.72	14271.3	9798.1	12320.8	1	0.376506	0.852859	0.734293	0.559449	759.229	234.999	451.022	1618.97	1623.52	0.00617858	0.113207	0.132206	0.0600952
677.2828++	ISAEDEMAGMDMT[+80]R	98.74	0	818.806	2 or more uniq pep	AT1G64780	AMT1-2	ammonium transporter 1%3B2	| ammonium transporter 1%3B2 | Chr1:24061021-24062565 REVERSE LENGTH=514 | 201606	plasma membrane	24	Solute transport	ISAEDEMAGMDMTR	ISAEDEMAGMDMT[+80]R	T	472	62.97	5.04661e-07	4.05179e-06	1	8191.46	4365.99	6095.37	10242.6	8372.85	9180.24	3950.76	7447.83	7587.18	7816.12	9476.97	3987.57	7753.72	7241.12	10942.8	1	0.46137	0.791189	0.946981	1.00941	388.608	132.701	509.513	948.095	962.938	0.00709797	0.101902	0.621483	0.935877
503.5993+++	ISAEDEMAGMDM[+16]T[+80]R	86.58	0	826.804	2 or more uniq pep	AT1G64780	AMT1-2	ammonium transporter 1%3B2	| ammonium transporter 1%3B2 | Chr1:24061021-24062565 REVERSE LENGTH=514 | 201606	plasma membrane	24	Solute transport	ISAEDEMAGMDMTR	ISAEDEMAGMDM[+16]T[+80]R	T	472	31.11	0.000774462	0.00145225	0.9959	3189.59	38695.2	4807.22	15673	10114.1	3925.11	35769.5	6480.45	12505	8036.72	3678.61	36138.3	6867.04	12002.7	10028	1	10.3562	1.67498	3.78752	2.64817	216.142	919.925	632.105	1148.92	678.563	0.000805773	0.0667792	0.0139458	0.0147677
533.2254++	S[+80]FSDFLQTSFPGGEQNGTATNAKK	118.63	1	871.394	2 or more uniq pep	AT1G65320	CBSX6	Cystathionine beta-synthase (CBS) family protein	| Cystathionine beta-synthase (CBS) family protein | Chr1:24260168-24262644 REVERSE LENGTH=425 | 201606	vacuole	35	unknown	SFSDFLQTSFPGGEQNGTATNAKK	S[+80]FSDFLQTSFPGGEQNGTATNAKK	S	302	43.72	4.2462e-05	0.000139739	0.8658	9316.94	36859.6	4982.13	29674.1	31401.3	10472.3	31924.1	6282.92	19192.1	30509.1	11363	32314.6	6587.96	17976.2	50368.2	1	3.28282	0.57149	2.19987	3.57211	592.29	1584.12	492.377	3713.26	6476.14	0.00522046	0.0288856	0.0870537	0.0532544
630.2887++	LAPEGKGS[+80]IETR	90.32	1	669.327	2 or more uniq pep	AT1G66150	TMK1	transmembrane kinase 1	| transmembrane kinase 1 | Chr1:24631503-24634415 FORWARD LENGTH=942 | 201606	plasma membrane	18	Protein modification	LAPEGKGSIETR	LAPEGKGS[+80]IETR	S	748	51.05	7.85236e-06	3.5674e-05	0.9887	74167.6	35815.5	19725.3	25167.8	20651.9	67199.4	32097.2	18803.9	17759.9	26733.9	82527.6	32243.6	18696.5	17010.7	41982.9	1	0.450414	0.257442	0.269915	0.394997	4430.96	1215.76	326.529	2603.15	6344.43	0.0121832	0.00633489	0.00872645	0.0285141
516.2497++	EASFKKAIDT[+80]T[+80]IDLDEET[+80]LASVHTVAELAGHC[+57]C[+57]AR	115.83	2	1025.45	2 or more uniq pep	AT1G66150	TMK1	transmembrane kinase 1	| transmembrane kinase 1 | Chr1:24631503-24634415 FORWARD LENGTH=942 | 201606	plasma membrane	18	Protein modification	EASFKKAIDTTIDLDEETLASVHTVAELAGHCCAR	EASFKKAIDT[+80]T[+80]IDLDEET[+80]LASVHTVAELAGHC[+57]C[+57]AR	T;T;T	825	23.69	0.00427563	0.00586168	0.8195	6040.23	3932.21	10184.5	11759.5	9656.01	5884.36	4086.76	9630	13223.3	9655.69	5734.14	4073.99	9519.38	13454.9	8424.9	1	0.685332	1.66092	2.18017	1.56959	88.3645	49.5258	205.756	530.739	410.315	0.00296791	0.00329448	0.0059803	0.0152547
561.2329++	VM[+16]IHQPLGT[+80]AGGKATEM[+16]SIR	74.7	1	737.022	2 or more uniq pep	AT1G66670	CLPP3	CLP protease proteolytic subunit 3	| CLP protease proteolytic subunit 3 | Chr1:24863995-24865646 REVERSE LENGTH=309 | 201606	plastid	19	Protein homeostasis	VMIHQPLGTAGGKATEMSIR	VM[+16]IHQPLGT[+80]AGGKATEM[+16]SIR	T	194	24.51	0.00353997	0.00503087	0.9716	4669.42	4244.27	9034.87	48471.2	7765.94	5985.24	4091.02	12450.1	44190.5	5566.07	5173.98	4126.35	13230.8	43114.2	5839.35	1	0.796663	2.19074	8.69889	1.24057	383.27	46.331	1288.39	1636.05	692.254	0.100756	0.0426882	0.00176162	0.29441
755.3566++	TSVNMDWTALY[+80]R	76.69	0	512.89	2 or more uniq pep	AT1G66980	SNC4	suppressor of npr1-1 constitutive 4	| suppressor of npr1-1 constitutive 4 | Chr1:24997491-25001961 REVERSE LENGTH=1118 | 201606	plasma membrane	50	Enzyme classification	TSVNMDWTALYR	TSVNMDWTALY[+80]R	Y	903	21.2	0.00758578	0.00947036	0.9822	30551.8	24198.5	18437.2	50006.8	23394.6	32843.8	25176	19600.6	56900.2	20176.7	29652.6	25157.8	19802.6	57716.1	16911.3	1	0.802335	0.622691	1.77188	0.650124	950.02	322.828	425.495	2445.15	1871.59	0.0254251	0.00777566	0.0118741	0.0354119
650.7732++	DIS[+80]PTAAGLGLPVTGGK	25.21	0	817.413	2 or more uniq pep	AT1G67230	CRWN1	little nuclei1	| little nuclei1 | Chr1:25151561-25156032 REVERSE LENGTH=1132 | 201606	nucleus,endomembrane system	20	Cytoskeleton organization	DISPTAAGLGLPVTGGK	DIS[+80]PTAAGLGLPVTGGK	S	774	71.51	7.06318e-08	8.93045e-07	0.9998	100985	2073.67	4878.57	2242.23	5617.48	80358.3	2112.31	3667.93	2327.6	7752.15	93580.3	2097.72	3476.2	2365.47	7862.58	1	0.023079	0.0437005	0.0254821	0.0787055	6032.79	11.264	439.004	36.4468	730.657	0.00450812	0.00473041	0.00453007	0.00512441
693.3505++	ALYGESINLYEPNDS[+80]TENVDDSTK	25.21	0	918.727	2 or more uniq pep	AT1G67230	CRWN1	little nuclei1	| little nuclei1 | Chr1:25151561-25156032 REVERSE LENGTH=1132 | 201606	nucleus,endomembrane system	20	Cytoskeleton organization	ALYGESINLYEPNDSTENVDDSTK	ALYGESINLYEPNDS[+80]TENVDDSTK	S	932	54.61	3.45939e-06	1.88412e-05	0.8677	2454.8	5553.79	4396.6	14599.7	14154.2	2346.36	5311.3	4286.06	12661.6	15840.9	2560.91	5320.48	4271.32	12443.6	19072.6	1	2.20121	1.76186	5.40091	6.65492	61.9352	79.3429	39.5329	685.27	1442.99	0.00116913	0.00155028	0.00404853	0.0106222
1012.1315+++	AQEVAADS[+80]LSNLDVDGQSR	115.31	0	1027.95	2 or more uniq pep	AT1G67230	CRWN1	little nuclei1	| little nuclei1 | Chr1:25151561-25156032 REVERSE LENGTH=1132 | 201606	nucleus,endomembrane system	20	Cytoskeleton organization	AQEVAADSLSNLDVDGQSR	AQEVAADS[+80]LSNLDVDGQSR	S	883	77.67	1.71002e-08	3.03088e-07	0.9883	4185.81	3631.27	5659.55	36337.5	3175.82	3529.36	3468.68	4752.01	31059.1	4290.33	4244.56	3464	4605.87	30648.1	5433.37	1	0.88881	1.26121	8.23396	1.0848	229.235	54.9921	329.582	1831.82	651.717	0.187141	0.126395	0.00411354	0.694676
692.5537++++	TRS[+80]VKDVVDDAK	102.11	2	706.843	2 or more uniq pep	AT1G67230	CRWN1	little nuclei1	| little nuclei1 | Chr1:25151561-25156032 REVERSE LENGTH=1132 | 201606	nucleus,endomembrane system	20	Cytoskeleton organization	TRSVKDVVDDAK	TRS[+80]VKDVVDDAK	S	908	40.81	8.29851e-05	0.000239773	0.8942	12027	5585.35	38804.3	22123.1	20694.6	9936.25	5939.21	29685.6	26326	25855.2	10685.1	5887.53	28189.8	27211.4	21980.5	1	0.537711	2.95075	2.3452	2.12663	611.585	110.354	3317.08	1569.47	1550.97	0.014645	0.0240757	0.0135233	0.0188811
528.5835+++	TC[+57]TTEQDGNES[+80]DGKSDSVTGGAHQR	0	1	906.363	2 or more uniq pep	AT1G67230	CRWN1	little nuclei1	| little nuclei1 | Chr1:25151561-25156032 REVERSE LENGTH=1132 | 201606	nucleus,endomembrane system	20	Cytoskeleton organization	TCTTEQDGNESDGKSDSVTGGAHQR	TC[+57]TTEQDGNES[+80]DGKSDSVTGGAHQR	S	979	46.43	2.2751e-05	8.49816e-05	0.9617	5080.53	5031.56	115393	3617.81	32527.9	6366.04	5234.34	147370	4170.71	22324.2	5114.12	5250.78	154066	4206.93	17691.6	1	0.946437	25.3293	0.729951	4.4562	423.017	70.4948	11932.4	190.624	4382.37	0.50231	0.00791335	0.0817301	0.0514094
1071.5017++	RVES[+80]NNSEKVNGFVESK	65.37	2	668.313	2 or more uniq pep	AT1G67590	AT1G67590	Remorin family protein	| Remorin family protein | Chr1:25333137-25334472 REVERSE LENGTH=347 | 201606	nucleus,plasma membrane	35	unknown	RVESNNSEKVNGFVESK	RVES[+80]NNSEKVNGFVESK	S	210	59.31	1.1722e-06	7.8352e-06	0.9963	39457.6	200758	9138.59	14630.5	77280.4	51295.3	210469	12136.4	17330.9	49813.6	39700.9	211221	12777.7	17515.7	37823	1	4.83711	0.26335	0.383282	1.29413	3905.99	3369.17	1121.53	932.467	11678.8	0.000987855	0.0156198	0.021425	0.449376
795.0633+++	SNKPRNS[+80]NADDLR	116.67	1	522.906	2 or more uniq pep	AT1G67590	AT1G67590	Remorin family protein	| Remorin family protein | Chr1:25333137-25334472 REVERSE LENGTH=347 | 201606	nucleus,plasma membrane	35	unknown	SNKPRNSNADDLR	SNKPRNS[+80]NADDLR	S	83	23.36	0.00461318	0.00626602	0.9779	44350.7	41873.4	7024.45	7010.09	83607.9	45074.6	41482.8	7204.99	6818.82	82391.3	45019.9	41524.7	7241.12	6787.67	84860.9	1	0.92894	0.159691	0.15337	1.866	232.715	123.828	67.0175	69.5338	712.959	0.00676753	4.13526e-05	4.09731e-05	0.000373318
928.3820+++	LIASAS[+80]QRER	79.27	1	605.801	2 or more uniq pep	AT1G67590	AT1G67590	Remorin family protein	| Remorin family protein | Chr1:25333137-25334472 REVERSE LENGTH=347 | 201606	nucleus,plasma membrane	35	unknown	LIASASQRER	LIASAS[+80]QRER	S	95	41.26	7.4817e-05	0.000220738	0.9908	33587.7	25211.5	27843.3	20318.4	54033.4	29186.5	29568	21251.1	32909.1	56697.6	26882.3	29164.1	20114.2	35399.9	32650.5	1	0.949524	0.76844	1.01644	1.58863	1966.98	1389.75	2409.33	4667.76	7610.61	0.512	0.159771	0.952168	0.150384
1077.9908++	WSVSGLKS[+80]PK	117.91	1	584.792	2 or more uniq pep	AT1G67900	AT1G67900	Phototropic-responsive NPH3 family protein	| Phototropic-responsive NPH3 family protein | Chr1:25467737-25469888 FORWARD LENGTH=631 | 201606	plasma membrane	19	Protein homeostasis	WSVSGLKSPK	WSVSGLKS[+80]PK	S	567	29.72	0.0010666	0.00190298	0.9971	11660.5	45913.1	8181.51	20045.9	4395.18	11975.3	44427.1	8626.44	18142.9	4367.03	12202.2	44550.7	8720.33	17873.2	4898.19	1	3.76614	0.712217	1.5663	0.381006	157.062	476.073	166.186	683.725	172.552	0.000230448	0.00439811	0.0106566	0.00099473
1075.9695++	LLS[+80]INRNSSDKNC[+57]	119.49	2	800.861	2 or more uniq pep	AT1G67900	AT1G67900	Phototropic-responsive NPH3 family protein	| Phototropic-responsive NPH3 family protein | Chr1:25467737-25469888 FORWARD LENGTH=631 | 201606	plasma membrane	19	Protein homeostasis	LLSINRNSSDKNC	LLS[+80]INRNSSDKNC[+57]	S	621	26.85	0.00206538	0.00325292	0.7966	4696.95	45835.7	13478.7	1.95469e+06	30169.3	3932.78	38624.2	12161.8	1.1317e+06	46756.9	5518.72	38876.6	11990.6	1.05893e+06	95437.4	1	8.87473	2.71161	298.6	11.8685	457.922	2362.9	470.101	287226	19585.8	0.00434469	0.00695597	0.0408578	0.11473
479.7541++	S[+80]AENIDLEFQESRR	58.46	1	887.394	2 or more uniq pep	AT1G67900	AT1G67900	Phototropic-responsive NPH3 family protein	| Phototropic-responsive NPH3 family protein | Chr1:25467737-25469888 FORWARD LENGTH=631 | 201606	plasma membrane	19	Protein homeostasis	SAENIDLEFQESRR	S[+80]AENIDLEFQESRR	S	384	27.75	0.0016788	0.00275107	0.9984	15204.5	17341.5	14004.6	145100	9323.06	12838.9	15685.9	12198.5	104734	13280.6	16455.7	15720.2	11923.3	100970	20665.2	1	1.10586	0.865256	7.94553	0.967794	1060.45	546.248	652.76	14124.7	3323.64	0.357061	0.23015	0.0187073	0.917162
503.2055++	S[+80]AENIDLEFQESR	85.38	0	809.343	2 or more uniq pep	AT1G67900	AT1G67900	Phototropic-responsive NPH3 family protein	| Phototropic-responsive NPH3 family protein | Chr1:25467737-25469888 FORWARD LENGTH=631 | 201606	plasma membrane	19	Protein homeostasis	SAENIDLEFQESR	S[+80]AENIDLEFQESR	S	384	59.31	1.1722e-06	7.8352e-06	1	10842	43037.6	35724.4	7558.37	13590.7	9164.62	44257.9	28697.2	8123.44	16975.5	10077.7	43992.3	27527.1	8270.96	16244	1	4.38803	3.05261	0.801418	1.57257	484.843	370.529	2559.8	217.159	1028.25	0.000327044	0.0155894	0.0614067	0.0391507
758.3493+++	SKLS[+80]GTLR	0	1	471.244	2 or more uniq pep	AT1G67900	AT1G67900	Phototropic-responsive NPH3 family protein	| Phototropic-responsive NPH3 family protein | Chr1:25467737-25469888 FORWARD LENGTH=631 | 201606	plasma membrane	19	Protein homeostasis	SKLSGTLR	SKLS[+80]GTLR	S	573	32.21	0.000601174	0.00118371	0.9249	8113.44	17541	6706.73	9382.51	9747.14	9900.66	16027.5	9017.28	7215.76	7935.84	9468.46	16201.4	9553.74	6893.85	10379.5	1	1.83063	0.915467	0.871106	1.03304	538.365	478.155	873.432	781.449	732.271	0.00926354	0.548154	0.29604	0.851285
451.2050++	VRDDDMSS[+80]NR	119.35	1	637.745	2 or more uniq pep	AT1G67900	AT1G67900	Phototropic-responsive NPH3 family protein	| Phototropic-responsive NPH3 family protein | Chr1:25467737-25469888 FORWARD LENGTH=631 | 201606	plasma membrane	19	Protein homeostasis	VRDDDMSSNR	VRDDDMSS[+80]NR	S	191	35.45	0.000285102	0.000655617	0.9006	6061.53	5350.75	3373.9	4336.33	5333.14	6574.01	5390.22	3700.54	4467.82	4690.06	6125.68	5398.69	3764.01	4468.66	4427.15	1	0.86133	0.577993	0.708167	0.771993	161.202	14.7733	120.857	43.9722	269.104	0.0326449	0.00576984	0.00823889	0.0444994
1007.4781++++	DS[+80]QGAETAM[+16]LLTGAVIADLR	25.14	0	710.005	2 or more uniq pep	AT1G67950	AT1G67950	RNA-binding (RRM/RBD/RNP motifs) family protein	| RNA-binding (RRM/RBD/RNP motifs) family protein | Chr1:25478884-25480420 REVERSE LENGTH=278 | 201606	cytosol,plasma membrane	35	unknown	DSQGAETAMLLTGAVIADLR	DS[+80]QGAETAM[+16]LLTGAVIADLR	S	77	23.28	0.00469894	0.00636396	0.9357	204031	718258	74441.5	811493	68407.5	248605	591686	106767	452471	61992.3	269203	602071	114835	413649	120103	1	2.71229	0.406965	2.44464	0.343595	19233.3	40570.7	12341.6	126641	18394.4	0.0125673	0.0249578	0.1307	0.0275147
690.8422++	WIEVGAFY[+80]PFSR	93.57	0	517.906	2 or more uniq pep	AT1G68560	XYL1	alpha-xylosidase 1	| alpha-xylosidase 1 | Chr1:25734435-25737897 REVERSE LENGTH=915 | 201606	extracellular,plasmodesma	21	Cell wall organization	WIEVGAFYPFSR	WIEVGAFY[+80]PFSR	Y	615	14.9	0.0323594	0.0330574	0.9749	283217	25859.9	17331.6	67505.2	20919.7	202031	20831.1	13287.9	33513.9	43095.8	337968	20943.5	12725.9	30942.4	110662	1	0.0854618	0.0548737	0.165264	0.204871	39488.4	1657.85	1450.66	11782.4	26988.5	0.0237516	0.0223347	0.0305278	0.0456279
1062.9835++	AGS[+80]PDSSAKPAGR	118.77	0	640.785	2 or more uniq pep	AT1G68720	TADA	tRNA arginine adenosine deaminase	| tRNA arginine adenosine deaminase | Chr1:25804547-25808820 FORWARD LENGTH=1307 | 201606	plasma membrane	16	RNA processing	AGSPDSSAKPAGR	AGS[+80]PDSSAKPAGR	S	841	57.49	1.78238e-06	1.0921e-05	0.9992	131566	33346.4	33702.6	9651.77	5833.71	68885.1	41858.6	13431.9	18468.2	12165.6	86129.4	40587.1	11241.3	20828.3	6525.88	1	0.444117	0.193891	0.19443	0.0989054	18694.4	2651.02	7150.03	3401.1	2005.24	0.0946434	0.062783	0.0530098	0.0433391
874.0519+++	ITESEQAAGDS[+80]DEGVDSITTGGRR	90.97	1	844.368	2 or more uniq pep	AT1G68790	CRWN3	little nuclei3	| little nuclei3 | Chr1:25834932-25839157 REVERSE LENGTH=1085 | 201606	nucleus,plasmodesma	20	Cytoskeleton organization	ITESEQAAGDSDEGVDSITTGGRR	ITESEQAAGDS[+80]DEGVDSITTGGRR	S	910	30.86	0.000820352	0.00151092	0.9782	46085.5	8627.71	4414.59	3884.5	4310.6	36175.9	8596.39	3311.94	3760.77	6208.16	43700.7	8546.23	3139.58	3788.05	6880.49	1	0.206801	0.086395	0.0916429	0.140864	2986.19	23.7314	399.389	37.5296	769.456	0.00790078	0.00611029	0.0060639	0.00718345
549.7708++	KVPS[+80]PKETR	24.83	2	561.289	2 or more uniq pep	AT1G68790	CRWN3	little nuclei3	| little nuclei3 | Chr1:25834932-25839157 REVERSE LENGTH=1085 | 201606	nucleus,plasmodesma	20	Cytoskeleton organization	KVPSPKETR	KVPS[+80]PKETR	S	978	23.71	0.00425598	0.00584335	0.965	15433.9	18452.8	484809	28765.5	339591	14288	19535.7	426198	34102.6	359630	14161.2	19426.7	415397	35038.7	298123	1	1.31156	30.1914	2.24161	22.7416	404.763	344.254	21564	1953.83	18110.9	0.0135948	0.00253554	0.0120557	0.00323314
768.3700+++	AVS[+80]RDSKPSDGETPR	66.72	1	561.256	2 or more uniq pep	AT1G68790	CRWN3	little nuclei3	| little nuclei3 | Chr1:25834932-25839157 REVERSE LENGTH=1085 | 201606	nucleus,plasmodesma	20	Cytoskeleton organization	AVSRDSKPSDGETPR	AVS[+80]RDSKPSDGETPR	S	878	48.14	1.53462e-05	6.17827e-05	0.9686	12073.3	7610.89	4995.79	30436.3	14775.4	12029.6	7683.59	4943.97	31337.3	14713.2	11927.4	7678.21	4933	31468.6	14212	1	0.637619	0.412786	2.58811	1.21281	43.218	23.3874	19.3635	324.449	178.356	0.00012744	4.5088e-05	0.000294448	0.00511257
637.9459+++	DSKPS[+80]DGETPR	112.15	0	634.761	2 or more uniq pep	AT1G68790	CRWN3	little nuclei3	| little nuclei3 | Chr1:25834932-25839157 REVERSE LENGTH=1085 | 201606	nucleus,plasmodesma	20	Cytoskeleton organization	DSKPSDGETPR	DSKPS[+80]DGETPR	S	884	18.77	0.0132739	0.015003	0.9612	8078.53	10256.8	1664.44	43735.8	7781.83	7985.85	9839.27	1685.92	38406.6	8257.12	8464.22	9862.67	1692	37748.7	9705.51	1	1.22232	0.205682	4.89431	1.04796	146.475	135.454	8.35747	1895.59	578.519	0.0119317	0.00050979	0.00355826	0.567112
717.3190++	ITESEQAAGDS[+80]DEGVDSITTGGR	9.49	0	1188	2 or more uniq pep	AT1G68790	CRWN3	little nuclei3	| little nuclei3 | Chr1:25834932-25839157 REVERSE LENGTH=1085 | 201606	nucleus,plasmodesma	20	Cytoskeleton organization	ITESEQAAGDSDEGVDSITTGGR	ITESEQAAGDS[+80]DEGVDSITTGGR	S	910	60.04	9.90832e-07	6.88653e-06	0.9997	3397.65	4576.6	28885.6	4004.17	2634.22	3752.7	4331.46	33701.6	3404.89	2401.46	3713.87	4357.65	34739.7	3314.04	2851.86	1	1.22485	8.94545	0.992724	0.72771	112.438	77.7176	1803.42	216.497	130.045	0.0279386	0.00390762	0.86491	0.0287315
1101.1136+++	RENPFVGLEASSS[+80]FGSSGR	95.28	1	688.644	2 or more uniq pep	AT1G69420	PAT22	DHHC-type zinc finger family protein	| DHHC-type zinc finger family protein | Chr1:26093690-26096736 FORWARD LENGTH=596 | 201606	plasma membrane,endomembrane system	35	unknown	RENPFVGLEASSSFGSSGR	RENPFVGLEASSS[+80]FGSSGR	S	429	76.48	2.24905e-08	3.78546e-07	0.9028	41763.8	57908.6	7797.61	7662.45	6809.92	37459.1	59453	6731.42	8235.95	7798.91	39446.5	59190.7	6544.47	8361.68	7347.3	1	1.49142	0.177438	0.205104	0.185839	1243.89	477.139	390.306	215.205	285.853	0.00473399	0.00160206	0.00160522	0.00156373
502.7002++	DIKDGC[+57]GS[+80]ATGGAK	68.91	1	708.795	2 or more uniq pep	AT1G69420	PAT22	DHHC-type zinc finger family protein	| DHHC-type zinc finger family protein | Chr1:26093690-26096736 FORWARD LENGTH=596 | 201606	plasma membrane,endomembrane system	35	unknown	DIKDGCGSATGGAK	DIKDGC[+57]GS[+80]ATGGAK	S	100	22.75	0.00530884	0.00703315	0.849	21743	26393.7	6095.49	6527.98	12023.7	23311.4	28481.2	6309.95	8317	10033.5	20194	28392.2	6336.7	8569.33	7330.8	1	1.28055	0.288271	0.360454	0.448807	899.907	681.493	76.3381	642.536	1359.92	0.033555	0.00337694	0.00622907	0.0181068
662.2825++	ISS[+80]PGSILDAEKVEK	98.47	1	826.911	2 or more uniq pep	AT1G69870	NPF2.13	nitrate transporter 1.7	| nitrate transporter 1.7 | Chr1:26316208-26320097 FORWARD LENGTH=620 | 201606	plasma membrane	24	Solute transport	ISSPGSILDAEKVEK	ISS[+80]PGSILDAEKVEK	S	38	26.07	0.00247172	0.00378411	0.8546	4118.63	14135.9	4368.76	19159.4	7884.01	4503.57	14253.2	4836.05	19810.6	6842.84	4165.78	14277.7	4927.32	19816.2	6417.53	1	3.34148	1.10579	4.60255	1.65806	121.22	43.7697	172.993	218.032	435.6	0.000167408	0.167977	0.000264607	0.0253519
470.2184++	ISS[+80]PGSILDAEK	115.86	0	648.808	2 or more uniq pep	AT1G69870	NPF2.13	nitrate transporter 1.7	| nitrate transporter 1.7 | Chr1:26316208-26320097 FORWARD LENGTH=620 | 201606	plasma membrane	24	Solute transport	ISSPGSILDAEK	ISS[+80]PGSILDAEK	S	38	23.99	0.00399025	0.00554113	0.919	8258.74	12609.2	9909.66	9702.57	14354.3	11945.8	11024.7	16797.4	6605.97	9482.58	10574	11223.7	18605.7	6155.94	13765.2	1	1.17037	1.4552	0.769998	1.27789	1075.92	498.295	2649.22	1114.8	1535.17	0.370176	0.232286	0.215551	0.348868
662.3188++	ALTAELKELDSSNS[+80]DAIER	79.46	1	1071.5	2 or more uniq pep	AT1G70410	BCA4	beta carbonic anhydrase 4	| beta carbonic anhydrase 4 | Chr1:26534167-26536505 REVERSE LENGTH=258 | 201606	plasma membrane	35	unknown	ALTAELKELDSSNSDAIER	ALTAELKELDSSNS[+80]DAIER	S	46	17.24	0.0188799	0.0203043	0.982	43176.9	42221.8	12191.3	36192	15692.6	32591	34297.5	9947.45	18532.2	29462.9	51702.3	34512.9	9635.56	17136.3	71784.5	1	0.899257	0.257982	0.579433	0.885296	5527.64	2606.27	804.985	6132.49	16877.1	0.464551	0.0293234	0.153863	0.861588
461.7071++	IKALTAELKELDSSNS[+80]DAIER	93.73	2	795.063	2 or more uniq pep	AT1G70410	BCA4	beta carbonic anhydrase 4	| beta carbonic anhydrase 4 | Chr1:26534167-26536505 REVERSE LENGTH=258 | 201606	plasma membrane	35	unknown	IKALTAELKELDSSNSDAIER	IKALTAELKELDSSNS[+80]DAIER	S	46	28.33	0.00146893	0.00248137	0.7964	14954	27337.5	21715.9	8479.13	4696.68	15272.7	25459.8	23309.7	6812.11	4891.18	16354.8	25589.8	23668.3	6603.76	6354.18	1	1.68659	1.4752	0.472275	0.34095	423.913	605.386	600.038	593.454	523.105	0.0048243	0.0097892	0.00776361	0.00431802
578.2865++	QC[+57]LENASAS[+80]VVK	97.74	0	693.31	2 or more uniq pep	AT1G70520	CRK2	cysteine-rich RLK (RECEPTOR-like protein kinase) 2	| cysteine-rich RLK (RECEPTOR-like protein kinase) 2 | Chr1:26584888-26587334 REVERSE LENGTH=649 | 201606	plasma membrane	18	Protein modification	QCLENASASVVK	QC[+57]LENASAS[+80]VVK	S	218	20.33	0.0092683	0.0111188	0.9696	12245.3	2.11761e+06	13767.1	52580.5	37772.2	18551.3	1.91734e+06	24119.2	40058.3	22478.6	15206.9	1.94985e+06	26853.3	37825.3	28104.8	1	134.836	1.39676	2.98022	2.04817	1821.52	62050.4	3985.31	4591.71	4465.94	0.000981901	0.29014	0.0294335	0.0995892
765.3494+++	M[+16]TAIDS[+80]DDDGVVR	119.32	0	745.297	2 or more uniq pep	AT1G70770	AT1G70770	transmembrane protein (Protein of unknown function DUF2359%2C transmembrane)	| transmembrane protein (Protein of unknown function DUF2359%2C transmembrane) | Chr1:26688622-26691185 REVERSE LENGTH=610 | 201606	endoplasmic reticulum,plasma membrane	35	unknown	MTAIDSDDDGVVR	M[+16]TAIDS[+80]DDDGVVR	S	87	102.13	6.1235e-11	3.80202e-09	0.9967	4637.15	9839.74	5872.98	4293.18	6771.91	4720.29	9771.74	6025.92	4208.32	6641.23	4695.27	9780.45	6056.07	4193.21	6773.51	1	2.09171	1.27764	0.903477	1.43665	24.6272	21.3632	56.6787	31.1138	43.828	4.06533e-05	0.00224953	0.00759682	0.000604007
589.3207++	SNGYGDDGYDFDGS[+80]DDEIATLK	119.63	0	1217.47	2 or more uniq pep	AT1G70770	AT1G70770	transmembrane protein (Protein of unknown function DUF2359%2C transmembrane)	| transmembrane protein (Protein of unknown function DUF2359%2C transmembrane) | Chr1:26688622-26691185 REVERSE LENGTH=610 | 201606	endoplasmic reticulum,plasma membrane	35	unknown	SNGYGDDGYDFDGSDDEIATLK	SNGYGDDGYDFDGS[+80]DDEIATLK	S	112	50.55	8.81049e-06	3.92608e-05	1	2280.28	5463.95	2363.58	6022.51	7504.04	2721.53	5073.25	3062.97	4858.64	6213.38	2597.16	5120.16	3221.5	4677.46	7710.34	1	2.07725	1.13413	2.07579	2.84755	131.357	123.163	263.555	421.412	468.402	0.00446368	0.35694	0.0265798	0.0109549
629.2946+++	M[+16]TAIDS[+80]DDDGVVRSK	107.45	1	852.861	2 or more uniq pep	AT1G70770	AT1G70770	transmembrane protein (Protein of unknown function DUF2359%2C transmembrane)	| transmembrane protein (Protein of unknown function DUF2359%2C transmembrane) | Chr1:26688622-26691185 REVERSE LENGTH=610 | 201606	endoplasmic reticulum,plasma membrane	35	unknown	MTAIDSDDDGVVRSK	M[+16]TAIDS[+80]DDDGVVRSK	S	87	24.33	0.00368978	0.00520406	0.8161	13586.1	35085.9	78176.3	37496.5	7348.73	7919.09	36744.9	39784.2	41287.4	15686.9	11314.2	36142.4	35031.6	42939.6	16061.7	1	3.47232	4.62474	3.92292	1.3138	1646.59	484.867	13658.5	1611.23	2843.92	0.00466208	0.100487	0.00598906	0.589417
687.6318+++	SNGYGDDGYDFDGS[+80]DDEIATLKVEEVK	95.43	1	1006.75	2 or more uniq pep	AT1G70770	AT1G70770	transmembrane protein (Protein of unknown function DUF2359%2C transmembrane)	| transmembrane protein (Protein of unknown function DUF2359%2C transmembrane) | Chr1:26688622-26691185 REVERSE LENGTH=610 | 201606	endoplasmic reticulum,plasma membrane	35	unknown	SNGYGDDGYDFDGSDDEIATLKVEEVK	SNGYGDDGYDFDGS[+80]DDEIATLKVEEVK	S	112	35.48	0.000283139	0.000653142	0.98	3994.85	3854.02	2408.62	9508.19	5565.5	4443.52	3680.39	2817.8	8317.94	4975.37	4327.69	3701.17	2905.3	8124.85	5696.79	1	0.882746	0.636132	2.04315	1.27641	134.474	54.7443	153.074	432.537	221.855	0.0723195	0.0169557	0.0104557	0.046762
504.2288+++	MTAIDS[+80]DDDGVVR	119.93	0	737.3	2 or more uniq pep	AT1G70770	AT1G70770	transmembrane protein (Protein of unknown function DUF2359%2C transmembrane)	| transmembrane protein (Protein of unknown function DUF2359%2C transmembrane) | Chr1:26688622-26691185 REVERSE LENGTH=610 | 201606	endoplasmic reticulum,plasma membrane	35	unknown	MTAIDSDDDGVVR	MTAIDS[+80]DDDGVVR	S	87	110.38	9.1622e-12	1.08396e-09	0.9804	8539.9	6848.73	7185.43	5957.53	6026.66	6599.51	7300.89	5066.56	7103.15	8297.18	7445.62	7224.06	4738.37	7367.69	7160.96	1	0.959497	0.748503	0.921154	0.974905	561.669	139.688	766.862	432.755	655.443	0.557593	0.188788	0.417347	0.712272
677.7891++	MTAIDS[+80]DDDGVVRSK	119.25	1	844.863	2 or more uniq pep	AT1G70770	AT1G70770	transmembrane protein (Protein of unknown function DUF2359%2C transmembrane)	| transmembrane protein (Protein of unknown function DUF2359%2C transmembrane) | Chr1:26688622-26691185 REVERSE LENGTH=610 | 201606	endoplasmic reticulum,plasma membrane	35	unknown	MTAIDSDDDGVVRSK	MTAIDS[+80]DDDGVVRSK	S	87	66	2.51189e-07	2.39529e-06	0.9875	14134.7	26861.3	8492.6	7978.84	16082.6	18950.5	28046.1	11732.8	9358.01	9941.66	14395.7	28175.5	12445.5	9430.83	7579.47	1	1.77919	0.694831	0.571138	0.729645	1563.57	418.178	1216.37	472.329	2534.15	0.0180975	0.130288	0.0516654	0.260531
754.4015+++	GPTPRPSNFEENC[+57]AMASS[+80]PR	86.87	0	762.321	2 or more uniq pep	AT1G70940	PIN3	Auxin efflux carrier family protein	| Auxin efflux carrier family protein | Chr1:26743170-26745871 FORWARD LENGTH=640 | 201606	plasma membrane	11	Phytohormone action	GPTPRPSNFEENCAMASSPR	GPTPRPSNFEENC[+57]AMASS[+80]PR	S	294	48.49	1.41579e-05	5.80019e-05	0.8819	42426	7772.51	6168.03	8876.4	7014.67	29781.9	8469.62	3822.54	11234.9	10900.9	35224.5	8348.5	3487.75	11803.9	8968.98	1	0.234866	0.12425	0.307189	0.261995	3661.8	215.045	843.187	896.182	1121.85	0.0171915	0.0140923	0.0217012	0.0197456
676.2855++	S[+80]FC[+57]GPNMTPRPSNLTGAEIYSLSTTPR	116.64	0	1012.13	2 or more uniq pep	AT1G70940	PIN3	Auxin efflux carrier family protein	| Auxin efflux carrier family protein | Chr1:26743170-26745871 FORWARD LENGTH=640 | 201606	plasma membrane	11	Phytohormone action	SFCGPNMTPRPSNLTGAEIYSLSTTPR	S[+80]FC[+57]GPNMTPRPSNLTGAEIYSLSTTPR	S	215	36.64	0.00021677	0.000522118	0.755	7097.06	2554.33	2794.09	9494.36	22658.2	9357.18	2840.14	3634.16	13515.1	13474.5	6681.11	2840.56	3804.85	13998.4	8145.76	1	0.362867	0.450524	1.62579	1.95062	831.414	95.3404	312.383	1427.63	4238.35	0.0272352	0.0401	0.107458	0.24432
546.2659++	SNSHDAKELHMFVWSSNGS[+80]PVSDR	0	1	692.554	2 or more uniq pep	AT1G70940	PIN3	Auxin efflux carrier family protein	| Auxin efflux carrier family protein | Chr1:26743170-26745871 FORWARD LENGTH=640 | 201606	plasma membrane	11	Phytohormone action	SNSHDAKELHMFVWSSNGSPVSDR	SNSHDAKELHMFVWSSNGS[+80]PVSDR	S	366	31.13	0.000770903	0.00145044	0.8958	7255.91	9041.97	2426.43	3707.66	2933.36	10916.1	7953.86	4294.3	2581.11	1816.27	9309.81	8102.3	4794.15	2408.05	2539.72	1	0.948362	0.414252	0.335364	0.281153	1059.23	340.668	720.528	407.436	327.128	0.549258	0.053342	0.0313145	0.0260712
991.9173++	S[+80]FC[+57]GPNM[+16]TPRPSNLTGAEIYSLSTTPR	110.36	0	1017.46	2 or more uniq pep	AT1G70940	PIN3	Auxin efflux carrier family protein	| Auxin efflux carrier family protein | Chr1:26743170-26745871 FORWARD LENGTH=640 | 201606	plasma membrane	11	Phytohormone action	SFCGPNMTPRPSNLTGAEIYSLSTTPR	S[+80]FC[+57]GPNM[+16]TPRPSNLTGAEIYSLSTTPR	S	215	32.43	0.000571479	0.00113969	0.8777	4591.84	3948.04	3119.55	5193.52	16033.2	5005.24	4402.82	3225.21	7338.5	12625.5	4117.37	4381.62	3235.01	7663.23	8094.51	1	0.934539	0.703144	1.48613	2.66002	256.509	148.187	36.9605	774.805	2299.34	0.384328	0.0335866	0.118001	0.0800192
446.1712++	ELHM[+16]FVWSSNGS[+80]PVSDR	115.38	0	1022.44	2 or more uniq pep	AT1G70940	PIN3	Auxin efflux carrier family protein	| Auxin efflux carrier family protein | Chr1:26743170-26745871 FORWARD LENGTH=640 | 201606	plasma membrane	11	Phytohormone action	ELHMFVWSSNGSPVSDR	ELHM[+16]FVWSSNGS[+80]PVSDR	S	366	53.56	4.40555e-06	2.27839e-05	0.9937	11310.8	29613.1	5825.83	13765.2	510589	19990.4	25285.3	12743.1	8860.67	256237	15620.9	25911.1	14811.9	8114.93	377989	1	1.84724	0.700245	0.726577	27.3857	2505.6	1350.44	2717.01	1772.26	73447.4	0.0580249	0.346407	0.220912	0.0380395
574.2482++	VQS[+80]FDSAIR	117.68	0	551.75	2 or more uniq pep	AT1G71010	FAB1C	FORMS APLOID AND BINUCLEATE CELLS 1C	| FORMS APLOID AND BINUCLEATE CELLS 1C | Chr1:26782839-26788712 FORWARD LENGTH=1648 | 201606	cytosol,endomembrane system	27	Multi-process regulation	VQSFDSAIR	VQS[+80]FDSAIR	S	1184	28.82	0.0013122	0.00225479	0.9975	10560.9	31426	8919.25	7951.13	13668.7	11688.8	29621.8	10459.6	6677.43	12473.6	11605.5	29810.3	10793.3	6487.51	15031.8	1	2.69284	0.889802	0.627718	1.21888	362.889	572.59	577.15	459.502	739.024	0.00127043	0.213534	0.0184871	0.097517
613.2948++	T[+80]TIGISVAR	112.44	0	499.258	2 or more uniq pep	AT1G71090	PILS2	Auxin efflux carrier family protein	| Auxin efflux carrier family protein | Chr1:26812551-26813924 FORWARD LENGTH=457 | 201606	plasma membrane,endomembrane system	11	Phytohormone action	TTIGISVAR	T[+80]TIGISVAR	T	356	16.56	0.02208	0.0233504	0.813	258078	88279.7	8068	31526.9	138977	210213	91480.4	6169.49	34586.2	182040	235632	90802.2	5862.55	35376.7	171542	1	0.387533	0.0284969	0.145608	0.710831	13826.3	973.736	689.71	1173.91	12963.8	0.0090814	0.00366816	0.00474085	0.0653536
727.3593+++	STTTSAS[+80]SKGLAQQK	71.91	1	787.875	2 or more uniq pep	AT1G71820	SEC6	SEC6	| SEC6 | Chr1:27010022-27016745 FORWARD LENGTH=752 | 201606	plasma membrane	22	Vesicle trafficking	STTTSASSKGLAQQK	STTTSAS[+80]SKGLAQQK	S	254	26.2	0.00239883	0.00368058	0.833	54081.7	45984.6	49772.9	35987.1	109918	44581.9	53348.9	35915	56100.9	126150	43301.1	52587	33650.4	60183.9	77173.3	1	1.08713	0.834349	1.10456	2.21477	3400.25	2338.16	5039.31	7478.56	14403.7	0.505681	0.340526	0.716421	0.0611023
883.0910+++	RLWGC[+57]VNFILAIGLAMTVLVT[+80]K	89.38	1	639.596	2 or more uniq pep	AT1G71890	SUC5	Major facilitator superfamily protein	| Major facilitator superfamily protein | Chr1:27058492-27060573 FORWARD LENGTH=512 | 201606	plasma membrane	24	Solute transport	RLWGCVNFILAIGLAMTVLVTK	RLWGC[+57]VNFILAIGLAMTVLVT[+80]K	T	383	16.29	0.0234963	0.0246893	0.7825	6465.31	7653.55	6550.3	4416.07	40077.9	4001.92	7027.31	3897.01	3250	89361.2	6385.51	6981.2	3546.37	3188.96	147284	1	1.34435	0.847435	0.664852	17.1979	808.157	216.839	948.289	399.253	30981.2	0.195446	0.52426	0.156822	0.107714
834.3854++	QES[+80]LRSP	95.01	1	448.697	2 or more uniq pep	AT1G71900	AT1G71900	magnesium transporter%2C putative (DUF803)	| magnesium transporter%2C putative (DUF803) | Chr1:27061754-27064053 FORWARD LENGTH=343 | 201606	plasma membrane	35	unknown	QESLRSP	QES[+80]LRSP	S	339	22.12	0.00613762	0.00793913	0.9834	4205.01	14766.7	10301.8	6208.44	2188.8	1710.21	14095.8	3616.65	4969.43	8778.34	3589.5	13821.8	2979.76	5033.5	14574.6	1	5.2015	1.79826	1.92816	3.23793	750.358	280.691	2341.76	402.749	3577.93	0.00520611	0.421796	0.119628	0.281182
800.3397++	RQES[+80]LRSP	118.57	2	526.748	2 or more uniq pep	AT1G71900	AT1G71900	magnesium transporter%2C putative (DUF803)	| magnesium transporter%2C putative (DUF803) | Chr1:27061754-27064053 FORWARD LENGTH=343 | 201606	plasma membrane	35	unknown	RQESLRSP	RQES[+80]LRSP	S	339	19.92	0.0101859	0.0120082	0.9712	16557.1	16982.9	1979.17	16858.7	5101.38	20466.8	16021.1	2647.71	14331.8	3944.58	18660	16167.1	2800	13873.4	4549.94	1	0.891636	0.132985	0.820649	0.248224	1129.71	299.248	252.093	928.191	334.058	0.204342	0.0051381	0.136513	0.00697751
688.6443+++	KSM[+16]IPQNLGS[+80]FKEESSK	119.59	2	669.315	2 or more uniq pep	AT1G72160	PATL3	Sec14p-like phosphatidylinositol transfer family protein	| Sec14p-like phosphatidylinositol transfer family protein | Chr1:27153823-27155609 REVERSE LENGTH=490 | 201606	plasma membrane	24	Solute transport	KSMIPQNLGSFKEESSK	KSM[+16]IPQNLGS[+80]FKEESSK	S	108	64.17	3.82825e-07	3.24125e-06	0.9589	8061.1	62975.4	5117.67	14315.4	15521.6	11444.5	50078.8	9014.81	7250.08	11605.6	11501.2	51269.9	10084.9	6493.09	24294.3	1	5.54862	0.766472	0.991309	1.68397	1137.37	4114.75	1509.34	2490.89	3751.27	0.00910271	0.353791	0.754027	0.2247
708.7949++	SMIPQNLGS[+80]FKEESSK	95.88	1	931.424	2 or more uniq pep	AT1G72160	PATL3	Sec14p-like phosphatidylinositol transfer family protein	| Sec14p-like phosphatidylinositol transfer family protein | Chr1:27153823-27155609 REVERSE LENGTH=490 | 201606	plasma membrane	24	Solute transport	SMIPQNLGSFKEESSK	SMIPQNLGS[+80]FKEESSK	S	108	24.4	0.00363078	0.00514422	0.968	8177.64	48666.5	9037.75	9268.55	15793.5	7294.41	49272.8	7820.2	9536.03	18495.8	7842.61	49092.4	7609.41	9626.23	18406.6	1	6.32191	1.04917	1.22271	2.27131	257.431	179.725	445.16	107.395	886.254	5.79561e-05	0.532849	0.0257246	0.00876312
648.8190++	SM[+16]IPQNLGS[+80]FKEESSK	93.33	1	939.421	2 or more uniq pep	AT1G72160	PATL3	Sec14p-like phosphatidylinositol transfer family protein	| Sec14p-like phosphatidylinositol transfer family protein | Chr1:27153823-27155609 REVERSE LENGTH=490 | 201606	plasma membrane	24	Solute transport	SMIPQNLGSFKEESSK	SM[+16]IPQNLGS[+80]FKEESSK	S	108	54.35	3.67282e-06	1.97344e-05	0.8336	15406.6	17104.8	4658.48	6302.18	7155.79	13824.6	18823.8	3848.54	8402.5	7633.72	13400.8	18657.7	3703.64	8786.63	5528	1	1.28804	0.285709	0.557509	0.476386	610.344	547.413	297.091	772.133	637.365	0.0398217	0.00445116	0.0229797	0.0137852
628.9580+++	SM[+16]IPQNLGS[+80]FKEESSKLSDLSNSEK	25.21	2	951.107	2 or more uniq pep	AT1G72160	PATL3	Sec14p-like phosphatidylinositol transfer family protein	| Sec14p-like phosphatidylinositol transfer family protein | Chr1:27153823-27155609 REVERSE LENGTH=490 | 201606	plasma membrane	24	Solute transport	SMIPQNLGSFKEESSKLSDLSNSEK	SM[+16]IPQNLGS[+80]FKEESSKLSDLSNSEK	S	108	87.41	1.81552e-09	5.33953e-08	0.9999	2957.24	13726.2	7756.97	22203.7	11241.6	3023.07	14229.4	7782.43	24875.5	10489	2848.24	14204.5	7779.03	25239.7	9078.25	1	4.77853	2.64285	8.19944	3.48611	50.979	163.755	7.98024	957.082	634.059	0.000238199	0.000114113	0.00204466	0.00745345
794.3873+++	TPMS[+80]PQQVNQR	103.34	0	683.303	2 or more uniq pep	AT1G72390	PHL	nuclear receptor coactivator	| nuclear receptor coactivator | Chr1:27245455-27251218 FORWARD LENGTH=1325 | 201606	nucleus,Plasma membrane	15	RNA biosynthesis	TPMSPQQVNQR	TPMS[+80]PQQVNQR	S	1259	68.13	1.53815e-07	1.63916e-06	0.7875	69564.1	66283.5	28423	9273.2	45086.4	76261.5	76678.7	28900.5	14688.5	33919.9	59799	76141.3	28867.8	15576.5	18888.7	1	1.0772	0.423433	0.195464	0.469594	4779.75	3379.06	154.017	1969.86	7590	0.522982	0.0141245	0.00860753	0.0570994
672.8120++++	ISTELATPDS[+80]PK	93.1	0	669.813	2 or more uniq pep	AT1G72390	PHL	nuclear receptor coactivator	| nuclear receptor coactivator | Chr1:27245455-27251218 FORWARD LENGTH=1325 | 201606	nucleus,Plasma membrane	15	RNA biosynthesis	ISTELATPDSPK	ISTELATPDS[+80]PK	S	27	21.6	0.00691831	0.00875839	0.8283	8815.3	161811	89341.2	14116.8	110243	7979.94	188198	71991.7	22361	109755	7195.06	185918	68849.4	23932.8	64255.6	1	22.5931	9.57512	2.57661	11.7301	467.798	8441.23	6371.77	3044.04	15248.4	0.00244544	0.00853038	0.0587434	0.0295583
750.6438+++	LSAGGPPQS[+80]PLSSK	118.57	0	703.34	2 or more uniq pep	AT1G72390	PHL	nuclear receptor coactivator	| nuclear receptor coactivator | Chr1:27245455-27251218 FORWARD LENGTH=1325 | 201606	nucleus,Plasma membrane	15	RNA biosynthesis	LSAGGPPQSPLSSK	LSAGGPPQS[+80]PLSSK	S	547	51.62	6.88652e-06	3.19617e-05	0.9896	16033.6	6688.14	31897.7	15680.2	7024.62	16463.7	6683.65	32938.5	15683.7	6757.26	16147.5	6688.38	33136.8	15664.2	6708.82	1	0.412434	2.01408	0.966886	0.421342	128.659	1.53958	384.269	6.01129	98.1958	0.000182307	0.000606837	0.0526591	0.000297301
696.2907+++	ISTELATPDS[+80]PKAIVLSGKPK	119.22	1	744.734	2 or more uniq pep	AT1G72390	PHL	nuclear receptor coactivator	| nuclear receptor coactivator | Chr1:27245455-27251218 FORWARD LENGTH=1325 | 201606	nucleus,Plasma membrane	15	RNA biosynthesis	ISTELATPDSPKAIVLSGKPK	ISTELATPDS[+80]PKAIVLSGKPK	S	27	62.74	5.32108e-07	4.22361e-06	0.9997	6004.14	4201.57	5983.36	5400.88	6485.23	5390.13	4638.99	4935.45	7274.65	6890.7	5202.76	4597.13	4747.81	7617.72	4927.59	1	0.814672	0.941579	1.23777	1.10188	242.021	139.354	384.413	688.924	598.352	0.0636807	0.565237	0.233596	0.471121
765.3551++	NLS[+80]DLSLTDDSKGK	92.82	1	786.861	2 or more uniq pep	AT1G72410	AT1G72410	COP1-interacting protein-like protein	| COP1-interacting protein-like protein | Chr1:27251949-27256246 REVERSE LENGTH=1163 | 201606	plasma membrane	35	unknown	NLSDLSLTDDSKGK	NLS[+80]DLSLTDDSKGK	S	649	64.82	3.2961e-07	2.94227e-06	0.9965	30035.4	525861	25329.4	28964.1	6702.9	23771.8	539244	18840.3	30681.1	9262.09	27578	535219	17816.4	31275.2	9177.91	1	19.8666	0.760634	1.12968	0.315197	1822.07	3964.32	2352.31	692.919	839.387	7.42479e-05	0.161839	0.244575	0.0112576
529.2284++	KYQS[+80]EEDEDISEQKPR	119.32	1	687.632	2 or more uniq pep	AT1G72410	AT1G72410	COP1-interacting protein-like protein	| COP1-interacting protein-like protein | Chr1:27251949-27256246 REVERSE LENGTH=1163 | 201606	plasma membrane	35	unknown	KYQSEEDEDISEQKPR	KYQS[+80]EEDEDISEQKPR	S	741	64.57	3.4914e-07	3.05799e-06	0.9977	47944	12361.9	51282.1	46285.3	38628.6	43989.4	12109.2	46878.6	43088.4	44849	48141.4	12099.1	46128.6	42844.5	50057.7	1	0.26148	1.03117	0.944965	0.955016	1352.32	85.9808	1607.5	1108.52	3303.6	0.00153897	0.572502	0.272921	0.603579
696.2907+++	NLS[+80]DLSLTDDSKGKFYEK	113.8	2	714	2 or more uniq pep	AT1G72410	AT1G72410	COP1-interacting protein-like protein	| COP1-interacting protein-like protein | Chr1:27251949-27256246 REVERSE LENGTH=1163 | 201606	plasma membrane	35	unknown	NLSDLSLTDDSKGKFYEK	NLS[+80]DLSLTDDSKGKFYEK	S	649	25.23	0.00299916	0.00441035	0.9857	47379.8	8470.29	66988	56465.1	53295.9	30026.2	8755.5	37996.2	60137.3	101764	40878.6	8637.32	34153.3	62008.1	106169	1	0.22722	1.17159	1.57049	2.3704	5061.77	82.7345	10363.9	1628.05	16938	0.0259566	0.607973	0.0633473	0.114491
875.8882++	YQS[+80]EEDEDISEQKPR	24.77	0	966.897	2 or more uniq pep	AT1G72410	AT1G72410	COP1-interacting protein-like protein	| COP1-interacting protein-like protein | Chr1:27251949-27256246 REVERSE LENGTH=1163 | 201606	plasma membrane	35	unknown	YQSEEDEDISEQKPR	YQS[+80]EEDEDISEQKPR	S	741	37.05	0.000197242	0.000481726	0.9997	13835.2	48409.5	75072.4	31395.7	35427.2	15023.8	48822.2	82404.2	32465.8	31061.2	13966.9	48896.8	83826.9	32486.1	29180.3	1	3.41653	5.63764	2.25205	2.23912	376.171	151.558	2712.34	360.14	1850.28	0.000138685	0.0017087	0.000850995	0.0112961
507.7218++	Y[+80]QSEEDEDISEQKPR	24.77	0	966.897	2 or more uniq pep	AT1G72410	AT1G72410	COP1-interacting protein-like protein	| COP1-interacting protein-like protein | Chr1:27251949-27256246 REVERSE LENGTH=1163 | 201606	plasma membrane	35	unknown	YQSEEDEDISEQKPR	Y[+80]QSEEDEDISEQKPR	Y	739	47.29	1.86638e-05	7.19264e-05	1	14471.1	48857.4	73991.6	35236.1	38302.5	15993.4	48714.6	83555.7	35223.2	33092.2	14870.3	48846.4	85477.3	35052	32252.2	1	3.23565	5.36188	2.33149	2.29495	455.698	45.8748	3551.88	59.3371	1892.37	0.000184712	0.0029401	0.000524447	0.00987967
991.4518+++	LSLGGGS[+80]ADFSK	119.32	0	609.774	2 or more uniq pep	AT1G72410	AT1G72410	COP1-interacting protein-like protein	| COP1-interacting protein-like protein | Chr1:27251949-27256246 REVERSE LENGTH=1163 | 201606	plasma membrane	35	unknown	LSLGGGSADFSK	LSLGGGS[+80]ADFSK	S	624	28.42	0.0014388	0.00243637	0.911	15794.3	10973.9	11311.6	72645.3	12549.3	13120.2	11221.3	8931.51	76599.4	16179.8	14719	11153.1	8541.3	77851.7	15920.1	1	0.769268	0.659073	5.24231	1.03645	776.847	73.7757	865.769	1568.97	1169.28	0.0480996	0.0510366	0.000818587	0.831887
541.9357+++	QKAPVSSDPAISKDVVLSSSS[+80]FLR	112.41	2	866.777	2 or more uniq pep	AT1G72710	CKL2	casein kinase 1-like protein 2	| casein kinase 1-like protein 2 | Chr1:27372553-27376178 FORWARD LENGTH=465 | 201606	plasma membrane	18	Protein modification	QKAPVSSDPAISKDVVLSSSSFLR	QKAPVSSDPAISKDVVLSSSS[+80]FLR	S	379	68.15	1.53109e-07	1.63916e-06	0.8437	3338.89	782.907	6539.31	2388.56	6278.66	2744.67	923.436	4653.22	3918.64	7115.93	2619.55	909.22	4346.4	4233.98	4093.19	1	0.306006	1.77104	1.25313	2.01188	221.885	44.6624	685.577	569.902	901.056	0.0122138	0.0871355	0.421948	0.087456
667.7779++	NSGQIFNS[+80]GSLAK	92.94	0	701.822	2 or more uniq pep	AT1G72710	CKL2	casein kinase 1-like protein 2	| casein kinase 1-like protein 2 | Chr1:27372553-27376178 FORWARD LENGTH=465 | 201606	plasma membrane	18	Protein modification	NSGQIFNSGSLAK	NSGQIFNS[+80]GSLAK	S	353	37.15	0.000192752	0.000472827	0.9161	21393.9	40551.3	18523.6	35583.8	37904.8	17187.4	46977.2	12972.6	55099.2	45272.6	17054.2	46280.7	12087.6	59127.9	28113.7	1	2.44748	0.776462	2.7787	2.0181	1424.87	2035.85	2014.11	7270.21	4969.78	0.00897176	0.24501	0.0514373	0.069646
586.5962+++	SVSS[+80]YPDLR	95.68	0	552.242	2 or more uniq pep	AT1G72790	AT1G72790	hydroxyproline-rich glycoprotein family protein	| hydroxyproline-rich glycoprotein family protein | Chr1:27394848-27396533 FORWARD LENGTH=561 | 201606	plasma membrane	35	unknown	SVSSYPDLR	SVSS[+80]YPDLR	S	161	35.96	0.000253513	0.000594224	0.8133	12664	24269.7	9341.29	5377.21	7833.77	10221.8	24843.4	7121.51	5674.55	10531	11706.7	24673	6765.79	5775.96	10429.7	1	2.15149	0.670755	0.491046	0.846584	710.443	170.105	805.784	119.65	882.683	0.00311208	0.0718646	0.0144815	0.230186
1007.3693++	FSTSPS[+80]IIDRR	87.72	1	679.827	2 or more uniq pep	AT1G72790	AT1G72790	hydroxyproline-rich glycoprotein family protein	| hydroxyproline-rich glycoprotein family protein | Chr1:27394848-27396533 FORWARD LENGTH=561 | 201606	plasma membrane	35	unknown	FSTSPSIIDRR	FSTSPS[+80]IIDRR	S	118	17.05	0.0197242	0.0211067	0.8692	8124.56	3.31018e+06	30790.2	42223.6	60034.4	11640	2.80596e+06	52631.9	26092.4	41509.6	10767.7	2.86161e+06	58442	24004.6	67993	1	304.75	4.57964	3.22266	5.75663	1056.87	159609	8417.7	5756.66	7845.32	0.00285192	0.0484919	0.0721266	0.0279699
1015.3668++	SC[+57]S[+80]SDSVR	116.77	0	489.173	2 or more uniq pep	AT1G73080	PEPR1	PEP1 receptor 1	| PEP1 receptor 1 | Chr1:27484513-27488021 FORWARD LENGTH=1123 | 201606	plasma membrane	18	Protein modification	SCSSDSVR	SC[+57]S[+80]SDSVR	S	1118	24.85	0.00327341	0.00471681	0.9107	6613.25	13786.3	5503.97	7549.03	26107.6	4834.89	15147.9	3562.01	9838.75	37865.7	5489.54	14938.6	3275.58	10358.3	29743.6	1	2.64632	0.721896	1.68779	5.73259	519.289	423.328	699.959	862.964	3475.65	0.00552224	0.220853	0.0700371	0.0183375
758.2913+++	ASLGS[+80]GKVYAVKR	107.29	2	472.585	2 or more uniq pep	AT1G73080	PEPR1	PEP1 receptor 1	| PEP1 receptor 1 | Chr1:27484513-27488021 FORWARD LENGTH=1123 | 201606	plasma membrane	18	Protein modification	ASLGSGKVYAVKR	ASLGS[+80]GKVYAVKR	S	848	51.74	6.69885e-06	3.14037e-05	0.9938	8824.84	6688.92	7344.61	7289.78	7570.11	7332.04	8202.53	5163.05	13506.1	8118.16	6627.62	8058.29	4806.25	14831	4014.29	1	1.03085	0.753875	1.63529	0.856908	647.75	482.3	793.368	2324.62	1286.38	0.951829	0.216964	0.218071	0.549668
1190.0776++	HPWLSYPYEPIS[+80]A	94.53	0	820.363	2 or more uniq pep	AT1G73450	AT1G73450	Protein kinase superfamily protein	| Protein kinase superfamily protein | Chr1:27613856-27618635 FORWARD LENGTH=1152 | 201606	plasma membrane	18	Protein modification	HPWLSYPYEPISA	HPWLSYPYEPIS[+80]A	S	1151	17.87	0.0163305	0.0178931	0.9996	13444.6	1.07132e+06	95977.3	216462	927344	31085.6	919080	288668	144739	310240	19679.6	947923	356002	131537	407244	1	52.4727	11.5049	9.1468	33.2164	5164.94	46688.5	77916	26384.7	191591	0.00239538	0.101926	0.0336479	0.110771
845.7545+++	KRPSAAEALKHPWLSYPYEPIS[+80]A	115.71	2	897.783	2 or more uniq pep	AT1G73450	AT1G73450	Protein kinase superfamily protein	| Protein kinase superfamily protein | Chr1:27613856-27618635 FORWARD LENGTH=1152 | 201606	plasma membrane	18	Protein modification	KRPSAAEALKHPWLSYPYEPISA	KRPSAAEALKHPWLSYPYEPIS[+80]A	S	1151	24.54	0.0035156	0.00500897	1	8236.35	33975.3	18369.6	92242.3	1.24858e+06	9764.46	29739.5	24524.2	61940	1.10845e+06	10045.7	30123.2	25981.4	58165.9	1.72385e+06	1	3.38979	2.44274	7.77766	145.572	562.13	1352.53	2332.64	10785	186224	0.00443101	0.029705	0.0295404	0.018477
699.1100++++	VIDLGSSC[+57]FETDHLC[+57]SY[+80]VQSR	111.35	0	851.698	2 or more uniq pep	AT1G73450	AT1G73450	Protein kinase superfamily protein	| Protein kinase superfamily protein | Chr1:27613856-27618635 FORWARD LENGTH=1152 | 201606	plasma membrane	18	Protein modification	VIDLGSSCFETDHLCSYVQSR	VIDLGSSC[+57]FETDHLC[+57]SY[+80]VQSR	Y	1005	48.17	1.52405e-05	6.15347e-05	0.998	13061.4	58765.7	320570	36920.7	13550	16025.7	50684.5	450170	23751.9	11600.9	16345.5	51431.5	481641	22137.1	18840.5	1	3.60281	27.3667	1.88772	0.971316	1045.49	2578.26	49289.9	4681.99	2162.82	0.0051861	0.0146867	0.121766	0.859992
771.8855++	YLHGGVSKS[+80]YTNPR	119.46	1	553.594	2 or more uniq pep	AT1G73980	TTM1	Phosphoribulokinase / Uridine kinase family	| Phosphoribulokinase / Uridine kinase family | Chr1:27820292-27823527 REVERSE LENGTH=643 | 201606	#N/A	6	Nucleotide metabolism	YLHGGVSKSYTNPR	YLHGGVSKS[+80]YTNPR	S	461	21.82	0.00657658	0.00841344	0.9031	13412.2	10561.5	3810.01	4826.48	4933.55	20465	9441.12	6787.7	3536.14	2942.74	16939.8	9610.81	7583.58	3320.02	3851.78	1	0.60538	0.354474	0.242879	0.246339	2035.97	348.643	1148.43	470.29	575.419	0.0758254	0.0432013	0.0247121	0.0253675
644.2957++	ASVDS[+80]RMKY[+80]LHGGVSK	65.63	2	632.281	2 or more uniq pep	AT1G73980	TTM1	Phosphoribulokinase / Uridine kinase family	| Phosphoribulokinase / Uridine kinase family | Chr1:27820292-27823527 REVERSE LENGTH=643 | 201606	#N/A	6	Nucleotide metabolism	ASVDSRMKYLHGGVSK	ASVDS[+80]RMKY[+80]LHGGVSK	S;Y	449	22.76	0.00529663	0.00702363	0.8587	17684.7	16242.5	11113.8	36293.2	151617	37053.9	16315.2	26854.6	39247.9	50079.1	20966.7	16616.6	31649.1	38282.3	37510.7	1	0.717094	0.954227	1.64577	3.90464	5984.86	114.525	6202.43	869.842	36123.3	0.277614	0.835782	0.170432	0.275047
600.2946++	EALSRAS[+80]VDSR	84.12	1	635.793	2 or more uniq pep	AT1G73980	TTM1	Phosphoribulokinase / Uridine kinase family	| Phosphoribulokinase / Uridine kinase family | Chr1:27820292-27823527 REVERSE LENGTH=643 | 201606	#N/A	6	Nucleotide metabolism	EALSRASVDSR	EALSRAS[+80]VDSR	S	446	25.1	0.0030903	0.0045182	0.8121	6217.09	14847.8	17964	31470.5	6450.86	3931.78	15060.6	10287.7	31603.9	12594.2	5483.03	14874.5	9268.88	32328.5	14124.5	1	2.97717	2.39883	6.33204	2.27228	673.627	66.9188	2744.39	266.558	2344.82	0.00481828	0.122944	0.000741454	0.138803
556.7402++	LSLDDDTVSS[+80]PKEALSR	113.05	1	956.949	2 or more uniq pep	AT1G73980	TTM1	Phosphoribulokinase / Uridine kinase family	| Phosphoribulokinase / Uridine kinase family | Chr1:27820292-27823527 REVERSE LENGTH=643 | 201606	#N/A	6	Nucleotide metabolism	LSLDDDTVSSPKEALSR	LSLDDDTVSS[+80]PKEALSR	S	437	54.31	3.70681e-06	1.97649e-05	0.9545	8244.31	4543.89	5198.95	4101.57	10740.2	7862.23	5490.41	4351.2	7346.5	9518.28	6510.82	5417.72	4186.12	7976.61	4731.27	1	0.693864	0.608997	0.88568	1.08002	525.848	304.116	313.736	1200.52	1833.56	0.0590162	0.0402203	0.502074	0.718692
640.9302+++	SGGM[+16]LETQNVGPEEIS[+80]DDEIELPEGK	8.18	0	957.083	2 or more uniq pep	AT1G74690	IQD31	IQ-domain 31	| IQ-domain 31 | Chr1:28061498-28063924 REVERSE LENGTH=587 | 201606	plasma membrane	35	unknown	SGGMLETQNVGPEEISDDEIELPEGK	SGGM[+16]LETQNVGPEEIS[+80]DDEIELPEGK	S	79	66.54	2.2182e-07	2.16701e-06	1	9581.43	20765	4859.33	5484.17	6138.96	11598.9	21985.5	5888.31	6657.13	4357.2	9368.2	22010.6	6092.74	6773.93	3271.59	1	2.1374	0.555062	0.623132	0.455198	710.708	411.084	381.653	411.836	835.832	0.00514316	0.0297825	0.0420594	0.0363851
552.7579++	SGGMLETQNVGPEEIS[+80]DDEIELPEGK	25.21	0	951.751	2 or more uniq pep	AT1G74690	IQD31	IQ-domain 31	| IQ-domain 31 | Chr1:28061498-28063924 REVERSE LENGTH=587 | 201606	plasma membrane	35	unknown	SGGMLETQNVGPEEISDDEIELPEGK	SGGMLETQNVGPEEIS[+80]DDEIELPEGK	S	79	24.95	0.0031989	0.00463574	0.9869	3926.61	11442.8	2466.06	2629.74	40077.2	3901.16	11540.3	2433.69	2698.31	40121.9	3881.26	11532.1	2427.11	2708.71	38947	1	2.94786	0.625739	0.686429	10.1753	13.1257	31.2133	12.0393	24.7731	384.387	1.9839e-05	0.000148642	0.000524142	0.00011532
638.6350+++	S[+80]KVTSNEVTR	63.96	1	600.785	2 or more uniq pep	AT1G75100	JAC1	J-domain protein required for chloroplast accumulation response 1	| J-domain protein required for chloroplast accumulation response 1 | Chr1:28191108-28193769 REVERSE LENGTH=651 | 201606	cytosol,vesicle	20	Cytoskeleton organization	SKVTSNEVTR	S[+80]KVTSNEVTR	S	45	19.59	0.0109901	0.012821	0.9745	9021.52	64169.9	14518.6	14604.9	47828.1	12218.3	66736.5	20353.9	16935.9	29238.9	9253.52	67078.4	21651.7	17032.8	22543.1	1	6.60798	1.87167	1.61523	3.37692	1029.11	917.835	2193.63	793.642	7563.52	0.000609474	0.069902	0.0434886	0.0944733
647.3136++	S[+80]LNKNKETVSSSPLSR	31.47	2	609.638	2 or more uniq pep	AT1G75100	JAC1	J-domain protein required for chloroplast accumulation response 1	| J-domain protein required for chloroplast accumulation response 1 | Chr1:28191108-28193769 REVERSE LENGTH=651 | 201606	cytosol,vesicle	20	Cytoskeleton organization	SLNKNKETVSSSPLSR	S[+80]LNKNKETVSSSPLSR	S	155	52.42	5.72796e-06	2.78329e-05	0.9997	13230.9	8433.52	16015.8	116756	169975	13581	8424.47	16535.7	116633	163657	13330.1	8430.58	16635	116469	162753	1	0.630056	1.22532	8.71658	12.3689	104.199	2.6677	192.001	83.1765	2271.52	0.000442902	0.00520949	1.66779e-06	0.000223485
436.2053++	ETVSSSPLS[+80]R	106.48	0	571.758	2 or more uniq pep	AT1G75100	JAC1	J-domain protein required for chloroplast accumulation response 1	| J-domain protein required for chloroplast accumulation response 1 | Chr1:28191108-28193769 REVERSE LENGTH=651 | 201606	cytosol,vesicle	20	Cytoskeleton organization	ETVSSSPLSR	ETVSSSPLS[+80]R	S	169	30.86	0.000820352	0.00151092	0.9848	8737.96	7423.78	11739.7	57680.5	9650.64	9681.2	7134.73	13613.7	51452.1	8622.15	9385.67	7171.39	14010.9	50401.7	9650.42	1	0.783549	1.41418	5.76195	1.00776	278.543	90.8576	700.327	2271.52	342.794	0.020299	0.0361958	0.00270537	0.936953
561.7576++	RPFIHTGS[+80]WYR	119.09	0	750.351	2 or more uniq pep	AT1G75220	AT1G75220	Major facilitator superfamily protein	| Major facilitator superfamily protein | Chr1:28229412-28232606 REVERSE LENGTH=487 | 201606	vacuole,plasma membrane	24	Solute transport	RPFIHTGSWYR	RPFIHTGS[+80]WYR	S	23	44.67	3.41193e-05	0.000116968	0.9197	12174.4	10394.3	12523.1	16893.5	65237.3	12261.3	11861.9	11605.5	25463.5	56471	10424.2	11763.9	11398.2	26929.5	34159.3	1	0.983243	1.02286	2.01591	4.4137	598.433	473.699	345.648	3129.74	9251.11	0.748951	0.778232	0.0691952	0.0489744
594.3278++++	NDLRRPFIHTGS[+80]WYR	119.25	1	666.655	2 or more uniq pep	AT1G75220	AT1G75220	Major facilitator superfamily protein	| Major facilitator superfamily protein | Chr1:28229412-28232606 REVERSE LENGTH=487 | 201606	vacuole,plasma membrane	24	Solute transport	NDLRRPFIHTGSWYR	NDLRRPFIHTGS[+80]WYR	S	23	19.3	0.011749	0.0135703	0.9216	8643.36	13650.3	12627.9	10727.7	57332.5	7709.21	14423.1	10630.9	12600.2	64309.7	7879.17	14331	10278.8	12952.8	54448.4	1	1.75634	1.38151	1.5065	7.29516	287.279	243.713	731.455	690.453	2927.31	0.00384548	0.0585966	0.0329651	0.00335945
770.3568++	KQGS[+80]KTEVDFENIFAR	94.36	2	650.31	2 or more uniq pep	AT1G75310	AUL1	auxin-like 1 protein	| auxin-like 1 protein | Chr1:28261004-28266124 FORWARD LENGTH=1448 | 201606	nucleus,vesicle	22	Vesicle trafficking	KQGSKTEVDFENIFAR	KQGS[+80]KTEVDFENIFAR	S	225	69.61	1.09396e-07	1.28967e-06	0.9741	21121.8	11776.4	28535.7	10594.6	55737.5	18589.2	12231	23904.2	11783.5	64898.1	19589.6	12162.2	23102.7	12030.7	58932.8	1	0.612122	1.27209	0.583208	3.04614	736.451	141.454	1693.29	443.285	2684.43	0.00932761	0.0992991	0.0105626	0.0047867
651.9703+++	HNS[+80]ALNSFSR	73.02	0	606.762	2 or more uniq pep	AT1G75370	AT1G75370	Sec14p-like phosphatidylinositol transfer family protein	| Sec14p-like phosphatidylinositol transfer family protein | Chr1:28276657-28279798 REVERSE LENGTH=612 | 201606	cytosol,plasma membrane	24	Solute transport	HNSALNSFSR	HNS[+80]ALNSFSR	S	361	26.31	0.00233884	0.00360834	0.9946	144222	29326.7	15225.3	17128.6	8432.58	103879	30664.5	9991.58	19116.3	13149.1	126532	30325.7	9225.33	19715.9	12530.4	1	0.246069	0.0915542	0.152869	0.0946932	11675.3	401.538	1885.32	781.91	1479.87	0.0148569	0.0107028	0.0119184	0.0105798
700.3037++	AALNM[+16]GIS[+80]KLVFPVYR	111.45	1	937.984	2 or more uniq pep	AT1G75500	WAT1	Walls Are Thin 1	| Walls Are Thin 1 | Chr1:28338282-28340091 REVERSE LENGTH=389 | 201606	vacuole,plasma membrane	24	Solute transport	AALNMGISKLVFPVYR	AALNM[+16]GIS[+80]KLVFPVYR	S	47	18.03	0.0157398	0.017396	0.9877	4871.01	2706.77	9489.39	9373.63	4365.02	5646.24	2658.49	11455.1	8979.33	3566.42	5153.8	2671.46	11870.3	8863.2	3616.09	1	0.51496	2.09338	1.74481	0.743135	226.502	14.4277	734.281	154.469	258.318	0.00786063	0.0176053	0.00503691	0.0571696
919.4260+++	VHIS[+80]EPEPEVKHESLLEK	87.46	1	727.359	2 or more uniq pep	AT1G76180	ERD14	Dehydrin family protein	| Dehydrin family protein | Chr1:28587013-28587657 REVERSE LENGTH=185 | 201606	peroxisome,plasma membrane	26	External stimuli response	VHISEPEPEVKHESLLEK	VHIS[+80]EPEPEVKHESLLEK	S	59	16.78	0.0209894	0.0223152	0.9763	20769.3	24653.1	8677.98	19426	17895.1	29556.7	23154.4	13779.4	16490.4	11265.7	24330.3	23454.8	15046.8	15851.8	12546.8	1	0.978134	0.500823	0.714924	0.586151	2551.82	457.788	1946.4	1100.5	2030.25	0.705155	0.0610738	0.111018	0.0779831
933.0577+++	SDS[+80]SSSSSSEEEGSDGEKRK	101.37	2	718.948	2 or more uniq pep	AT1G76180	ERD14	Dehydrin family protein	| Dehydrin family protein | Chr1:28587013-28587657 REVERSE LENGTH=185 | 201606	peroxisome,plasma membrane	26	External stimuli response	SDSSSSSSSEEEGSDGEKRK	SDS[+80]SSSSSSEEEGSDGEKRK	S	79	81.41	7.2277e-09	1.46335e-07	0.8437	12641	7001.06	6086.3	7938.61	10281.1	14100.2	7004.97	6933.73	8028.38	8730.42	12964.4	7023.98	7104.11	7998.55	8368.89	1	0.530808	0.507063	0.604783	0.69267	442.435	7.07813	314.743	26.3952	586.511	0.00501449	0.00684884	0.00706079	0.0305209
826.9002++	DFGNLRQES[+80]DGEEPVSLSQQPK	113.44	1	847.382	2 or more uniq pep	AT1G76380	AT1G76380	DNA-binding bromodomain-containing protein	| DNA-binding bromodomain-containing protein | Chr1:28651416-28654536 REVERSE LENGTH=579 | 201606	nucleus,plasmodesma	35	unknown	DFGNLRQESDGEEPVSLSQQPK	DFGNLRQES[+80]DGEEPVSLSQQPK	S	248	34.53	0.000352371	0.000773389	0.999	14659.7	8210.54	57425.5	98942.9	12003	13978.2	8116.3	54648.3	95067.3	13037.8	14695.2	8112.6	54164	94764.5	13861	1	0.564258	3.83753	6.66636	0.898244	233.32	32.0477	1016.14	1345.18	537.492	0.00139548	0.000647001	0.000278353	0.127868
678.2976++	KDFGNLRQES[+80]DGEEPVSLSQQPK	116.19	2	890.08	2 or more uniq pep	AT1G76380	AT1G76380	DNA-binding bromodomain-containing protein	| DNA-binding bromodomain-containing protein | Chr1:28651416-28654536 REVERSE LENGTH=579 | 201606	nucleus,plasmodesma	35	unknown	KDFGNLRQESDGEEPVSLSQQPK	KDFGNLRQES[+80]DGEEPVSLSQQPK	S	248	62.95	5.06991e-07	4.05883e-06	0.9996	15015.4	12109.8	26138	13398.8	11755.5	13431.6	12691.3	22197.1	15347.5	13238	13830.9	12617.8	21502	15720.4	11547.9	1	0.887885	1.64933	1.0572	0.867806	475.562	182.815	1443.51	719.824	532.163	0.0863254	0.0262968	0.486783	0.115637
1163.1813+++	AHDS[+80]EPEAEKPTAKPAGTGKPLIAAVK	55.83	0	699.11	2 or more uniq pep	AT1G76810	AT1G76810	eukaryotic translation initiation factor 2 (eIF-2) family protein	| eukaryotic translation initiation factor 2 (eIF-2) family protein | Chr1:28831366-28836310 REVERSE LENGTH=1294 | 201606	cytosol,plasma membrane	17	Protein biosynthesis	AHDSEPEAEKPTAKPAGTGKPLIAAVK	AHDS[+80]EPEAEKPTAKPAGTGKPLIAAVK	S	641	37.93	0.000161065	0.000410223	0.9967	13474.8	13608.1	3861.88	30740.2	6314.24	12100.1	11847.9	3710.37	19816.6	8529.38	15484.5	11921.3	3697.67	18754.6	14992.7	1	0.919646	0.277346	1.71007	0.713913	982.687	574.871	52.7465	3830.5	2603.4	0.393757	0.00967954	0.140187	0.311012
455.2195+++	KGGNSFAASAFDALGS[+80]DDDDTEEVHEDEEEESPITFSGK	96.17	1	1053.94	2 or more uniq pep	AT1G76810	AT1G76810	eukaryotic translation initiation factor 2 (eIF-2) family protein	| eukaryotic translation initiation factor 2 (eIF-2) family protein | Chr1:28831366-28836310 REVERSE LENGTH=1294 | 201606	cytosol,plasma membrane	17	Protein biosynthesis	KGGNSFAASAFDALGSDDDDTEEVHEDEEEESPITFSGK	KGGNSFAASAFDALGS[+80]DDDDTEEVHEDEEEESPITFSGK	S	170	41.98	6.3387e-05	0.000191878	0.9869	2507.81	4564.27	2329.19	3180.87	13668.6	2881.99	4414.1	2810.53	2902.25	11490.7	2697.05	4439.07	2913.49	2846.81	12392.2	1	1.66584	0.994742	1.11031	4.67741	108.02	46.4586	180.075	103.362	631.799	0.00435082	0.962259	0.200908	0.004232
469.7208++	GSQSSGS[+80]PINARPR	74.73	0	747.346	2 or more uniq pep	AT1G76850	SEC5A	exocyst complex component sec5	| exocyst complex component sec5 | Chr1:28848013-28854282 FORWARD LENGTH=1090 | 201606	plasma membrane	22	Vesicle trafficking	GSQSSGSPINARPR	GSQSSGS[+80]PINARPR	S	1081	15.7	0.0269153	0.0278937	0.8184	15900.3	112372	25439.7	39969.8	55277.8	23416.4	105766	42027.7	34257.9	32994.3	18730.8	107216	46230.5	32920.4	35993	1	5.76936	1.9543	1.91144	2.26905	2191.62	2004.25	6346.84	2161.65	6981.91	0.00110912	0.109851	0.0336017	0.0945794
561.2530++	GSM[+16]DS[+80]PSR	39.17	0	466.663	2 or more uniq pep	AT1G76850	SEC5A	exocyst complex component sec5	| exocyst complex component sec5 | Chr1:28848013-28854282 FORWARD LENGTH=1090 | 201606	plasma membrane	22	Vesicle trafficking	GSMDSPSR	GSM[+16]DS[+80]PSR	S	1068	30.89	0.000814704	0.00150648	0.9887	2359.18	5611.8	1315.31	1561.26	7048.98	2425.83	5503.52	1376.98	1473.26	6896.74	2430.44	5514.26	1389.58	1459.62	7349.08	1	2.30542	0.565633	0.623221	2.95157	23.0249	34.443	22.9469	31.8521	132.884	0.000174262	0.000967125	0.00187203	0.000824773
598.2753+++	GSMDSPS[+80]RNYR	58.17	1	675.269	2 or more uniq pep	AT1G76850	SEC5A	exocyst complex component sec5	| exocyst complex component sec5 | Chr1:28848013-28854282 FORWARD LENGTH=1090 | 201606	plasma membrane	22	Vesicle trafficking	GSMDSPSRNYR	GSMDSPS[+80]RNYR	S	1070	23.37	0.00460257	0.00625465	0.8291	7838.88	12526.2	4660.74	4469.35	6193.1	7037.21	12964	4007.11	4925.46	7025.66	7335.17	12900.4	3891.96	5017.62	6418.43	1	1.73295	0.564857	0.651373	0.88781	233.95	136.577	239.39	169.497	248.626	0.00251361	0.0106524	0.012126	0.128495
649.3100+++	VALTSLQS[+80]LPRGM[+16]EC[+57]IDPLKLGIIDNK	0	2	1026.53	2 or more uniq pep	AT1G76850	SEC5A	exocyst complex component sec5	| exocyst complex component sec5 | Chr1:28848013-28854282 FORWARD LENGTH=1090 | 201606	plasma membrane	22	Vesicle trafficking	VALTSLQSLPRGMECIDPLKLGIIDNK	VALTSLQS[+80]LPRGM[+16]EC[+57]IDPLKLGIIDNK	S	180	33.21	0.000477529	0.000984662	0.8272	5341.35	6078.71	2743.5	3710.01	6007.86	5522.85	5885.83	2915.02	3366.64	5905.43	5594.13	5902.97	2950.92	3316.71	6590.81	1	1.08633	0.522983	0.632353	1.12407	75.246	61.6362	64.0014	123.621	213.446	0.0403044	0.00142254	0.00508537	0.0947527
877.9455++	GSEDTVSDDKQS[+80]VSADDLLALTK	112.64	1	825.378	2 or more uniq pep	AT1G76850	SEC5A	exocyst complex component sec5	| exocyst complex component sec5 | Chr1:28848013-28854282 FORWARD LENGTH=1090 | 201606	plasma membrane	22	Vesicle trafficking	GSEDTVSDDKQSVSADDLLALTK	GSEDTVSDDKQS[+80]VSADDLLALTK	S	1010	77.46	1.79473e-08	3.15376e-07	0.9074	47770.7	47846.8	35936	70720.2	41712.3	34996.6	49613.3	24195.6	77022.2	63956.3	42499.8	49112.4	22452.5	79107.6	62513.6	1	1.19162	0.657309	1.84754	1.39053	3706.3	525.615	4234	2521.18	7186.29	0.198247	0.127241	0.0170769	0.21889
748.3794++	HRLS[+80]FSNEK	92.1	1	599.274	2 or more uniq pep	AT1G77130	GUX3	plant glycogenin-like starch initiation protein 2	| plant glycogenin-like starch initiation protein 2 | Chr1:28979066-28981228 REVERSE LENGTH=618 | 201606	Golgi apparatus,endomembrane system	21	Cell wall organization	HRLSFSNEK	HRLS[+80]FSNEK	S	15	41.27	7.46449e-05	0.000220463	0.9794	11126.2	30239.8	42434.4	30045.3	98145.1	9723.4	29654.5	36569.6	27947.7	122393	11029.1	29591.2	35590.2	27851.8	138493	1	2.8169	3.60061	2.69999	11.3219	452.286	206.45	2136.96	715.721	11726.3	0.0006697	0.00621767	0.00220786	0.0113827
632.7676++	REFS[+80]EDLTKLYA	25.11	2	776.358	2 or more uniq pep	AT1G77590	LACS9	long chain acyl-CoA synthetase 9	| long chain acyl-CoA synthetase 9 | Chr1:29148501-29151776 REVERSE LENGTH=691 | 201606	plastid,endomebrane system	50	Enzyme classification	REFSEDLTKLYA	REFS[+80]EDLTKLYA	S	683	26.81	0.00208449	0.00327747	0.9706	10941.2	68177.8	38812.4	221674	254271	15247.5	63195.1	60612	180311	167374	12954.7	64035.4	66007.2	172490	197457	1	5.10631	4.20594	15.1337	16.4863	1243.98	1540.08	8312.93	15259.2	25477.7	0.00144142	0.0376335	0.0072807	0.0169683
903.7591+++	S[+80]APAKSWLEER	25.27	1	677.314	2 or more uniq pep	AT1G78110	AT1G78110	nucleolar GTP-binding protein	| nucleolar GTP-binding protein | Chr1:29391879-29392907 FORWARD LENGTH=342 | 201606	plasma membrane	35	unknown	SAPAKSWLEER	S[+80]APAKSWLEER	S	250	29.84	0.00103753	0.00186063	0.9963	14941.6	672033	232862	25388.5	28807.9	8933.09	745684	117719	33518.7	55845.4	11687.6	731211	103354	35695.6	45514.1	1	63.6716	12.5352	2.83517	4.0246	1736.5	22529	40985.7	3136.48	7877.03	0.00102726	0.076705	0.0316197	0.0596331
652.2423++	SVVGSAS[+80]PSVHHR	85.48	0	700.328	2 or more uniq pep	AT1G78230	AT1G78230	Outer arm dynein light chain 1 protein	| Outer arm dynein light chain 1 protein | Chr1:29430226-29432516 FORWARD LENGTH=681 | 201606	vacuole	35	unknown	SVVGSASPSVHHR	SVVGSAS[+80]PSVHHR	S	647	40.46	8.99498e-05	0.000255147	0.8772	20570.6	23017.4	28463.8	30657	31406.1	25899.7	22938	37581.4	30945	22351.8	21815.9	23076.3	39582.6	30642.5	20806.1	1	1.02079	1.54972	1.36324	1.11449	1609.47	40.0771	3421.85	98.4799	3305.98	0.891505	0.0812101	0.0384331	0.626669
724.3333++	IT[+80]MQILGSEGLK	109.65	0	685.343	2 or more uniq pep	AT1G78490	CYP708A3	cytochrome P450%2C family 708%2C subfamily A%2C polypeptide 3	| cytochrome P450%2C family 708%2C subfamily A%2C polypeptide 3 | Chr1:29528349-29530391 FORWARD LENGTH=479 | 201606	endoplasmic reticulum,endoplasmic reticulum	50	Enzyme classification	ITMQILGSEGLK	IT[+80]MQILGSEGLK	T	136	19.22	0.0119674	0.0137884	0.9906	9030.93	106010	11073.5	28711.8	52213	8456.44	113045	9823.06	34845.8	53963.6	8237.63	112395	9588.22	35897.9	43343.7	1	12.9168	1.18391	3.8859	5.80821	236.553	2244.74	460.953	2240.69	3287.28	0.000490218	0.0921384	0.00830027	0.00631858
495.2137++	RDS[+80]RSNTNNNDDGEVVK	63.32	2	667.287	2 or more uniq pep	AT1G78610	MSL6	mechanosensitive channel of small conductance-like 6	| mechanosensitive channel of small conductance-like 6 | Chr1:29569226-29572126 REVERSE LENGTH=856 | 201606	plasma membrane	24	Solute transport	RDSRSNTNNNDDGEVVK	RDS[+80]RSNTNNNDDGEVVK	S	139	32.26	0.000594292	0.00117264	0.7758	22064.3	8662.21	33405.5	22619.3	37587.8	17938.6	8745.95	25915.6	22888.2	50688.4	20767.8	8695.19	24711.2	23155.2	52742	1	0.432942	1.38286	1.13868	2.35627	1218.09	24.3547	2719.68	154.7	4746.32	0.0109337	0.121391	0.165424	0.031958
621.7612++	EKPPTM[+16]SSVAM[+16]PYTGGDIKKS[+80]GELGK	76.32	2	705.835	2 or more uniq pep	AT1G78880	AT1G78880	Ubiquitin-specific protease family C19-related protein	| Ubiquitin-specific protease family C19-related protein | Chr1:29653068-29654819 REVERSE LENGTH=468 | 201606	plasma membrane	21	Cell wall organization	EKPPTMSSVAMPYTGGDIKKSGELGK	EKPPTM[+16]SSVAM[+16]PYTGGDIKKS[+80]GELGK	S	45	32.88	0.000515229	0.0010424	0.8695	33245	12849.7	12981.4	13143.6	17631.6	36392.3	12462.3	14751.9	12047.4	15891.3	35224.4	12515.2	15121	11852.4	17260.5	1	0.361418	0.40837	0.354294	0.485678	918.545	121.283	660.315	401.863	529.192	0.00171488	0.00298217	0.00196124	0.00344055
519.7400++	VTPLVDDSVVIDFKPGNEQAS[+80]PDFVR	119.39	0	975.474	2 or more uniq pep	AT1G78880	AT1G78880	Ubiquitin-specific protease family C19-related protein	| Ubiquitin-specific protease family C19-related protein | Chr1:29653068-29654819 REVERSE LENGTH=468 | 201606	plasma membrane	21	Cell wall organization	VTPLVDDSVVIDFKPGNEQASPDFVR	VTPLVDDSVVIDFKPGNEQAS[+80]PDFVR	S	381	67.31	1.8578e-07	1.89879e-06	1	5636.83	6719.27	1269.34	1620.94	3007.69	6931.59	6549.42	1652.55	1524.39	2267.53	6103.16	6594.37	1737.12	1496.6	2315.39	1	1.07246	0.249407	0.2509	0.413361	378.607	50.8084	143.918	37.679	239.142	0.40768	0.00743588	0.0065542	0.0143821
558.7397++	QNS[+80]GPIPILPTTGLITSGPITSGPLNSSGAPR	115.79	0	1060.88	2 or more uniq pep	AT1G78880	AT1G78880	Ubiquitin-specific protease family C19-related protein	| Ubiquitin-specific protease family C19-related protein | Chr1:29653068-29654819 REVERSE LENGTH=468 | 201606	plasma membrane	21	Cell wall organization	QNSGPIPILPTTGLITSGPITSGPLNSSGAPR	QNS[+80]GPIPILPTTGLITSGPITSGPLNSSGAPR	S	131	69.46	1.1324e-07	1.31586e-06	0.9864	2565.71	2648.89	1680.42	1474.33	6195.19	2233.8	2832.9	1363.76	1794.06	7116.42	2292.33	2810.92	1309.16	1855.4	5806.95	1	1.17561	0.612189	0.729057	2.71121	102.286	58.022	115.731	118.136	388.307	0.07653	0.0274559	0.0523269	0.00988456
573.2894++	S[+80]GELGKM[+16]FDIPTDGTK	109.06	1	896.397	2 or more uniq pep	AT1G78880	AT1G78880	Ubiquitin-specific protease family C19-related protein	| Ubiquitin-specific protease family C19-related protein | Chr1:29653068-29654819 REVERSE LENGTH=468 | 201606	plasma membrane	21	Cell wall organization	SGELGKMFDIPTDGTK	S[+80]GELGKM[+16]FDIPTDGTK	S	45	20.59	0.00872971	0.0105909	0.9863	3251.19	62263.2	14236.4	7087.88	6676.73	2774.01	65800.3	11364.2	8297.6	7999.96	2932.07	65306.5	10879.4	8544.15	6879.91	1	21.7148	4.06198	2.6951	2.42799	140.34	1105.95	1047.59	449.997	411.416	0.00032874	0.0130144	0.00880296	0.0105439
703.5973++++	EKPPTMSSVAMPYTGGDIKKS[+80]GELGK	80.08	2	930.115	2 or more uniq pep	AT1G78880	AT1G78880	Ubiquitin-specific protease family C19-related protein	| Ubiquitin-specific protease family C19-related protein | Chr1:29653068-29654819 REVERSE LENGTH=468 | 201606	plasma membrane	21	Cell wall organization	EKPPTMSSVAMPYTGGDIKKSGELGK	EKPPTMSSVAMPYTGGDIKKS[+80]GELGK	S	45	52.9	5.12861e-06	2.55881e-05	0.9952	3944.16	10609.6	35592.8	31780.3	16965.6	3364	11408.9	28084.7	39263.7	19984.7	3484.04	11310.5	26815.1	40731.2	16094.5	1	3.10926	8.35644	10.4734	4.9539	176.809	251.634	2738.95	2771.61	1178.69	0.00167175	0.0105053	0.00673854	0.00708541
1114.0176++	S[+80]GELGKMFDIPTDGTK	24.9	1	888.4	2 or more uniq pep	AT1G78880	AT1G78880	Ubiquitin-specific protease family C19-related protein	| Ubiquitin-specific protease family C19-related protein | Chr1:29653068-29654819 REVERSE LENGTH=468 | 201606	plasma membrane	21	Cell wall organization	SGELGKMFDIPTDGTK	S[+80]GELGKMFDIPTDGTK	S	45	31.71	0.000674528	0.00129617	0.9964	3468.38	13345.8	7138.85	9908.51	13528.1	3194.39	12345.7	6800.41	7725.95	16549.7	3731.09	12381.9	6754.43	7496.22	22910.2	1	3.67707	1.99914	2.42818	5.07388	154.942	327.506	121.204	768.674	2764.96	0.00153843	0.00326688	0.0245466	0.0360016
1119.2225+++	QNS[+80]GPIPILPTTGLITSGPITSGPLNSS[+80]GAPR	96.41	0	1087.54	2 or more uniq pep	AT1G78880	AT1G78880	Ubiquitin-specific protease family C19-related protein	| Ubiquitin-specific protease family C19-related protein | Chr1:29653068-29654819 REVERSE LENGTH=468 | 201606	plasma membrane	21	Cell wall organization	QNSGPIPILPTTGLITSGPITSGPLNSSGAPR	QNS[+80]GPIPILPTTGLITSGPITSGPLNSS[+80]GAPR	S;S	131	21.21	0.00756833	0.00945703	0.8098	5436.06	6846.27	3801.9	3745.79	6762.48	6174.14	6880.38	4413.48	3846.4	5564.84	5569.83	6900.24	4537.22	3836.8	5211.26	1	1.20422	0.742942	0.666967	1.02698	227.037	15.7578	227.308	32.0566	469.376	0.0370675	0.0442665	0.0140061	0.840006
1171.2562+++	SSDLS[+80]PAVVPGR	25.11	0	632.8	2 or more uniq pep	AT1G79280	NUA	nuclear pore anchor	| nuclear pore anchor | Chr1:29819176-29832809 REVERSE LENGTH=2093 | 201606	endomembrane system	23	Protein translocation	SSDLSPAVVPGR	SSDLS[+80]PAVVPGR	S	663	66.89	2.04644e-07	2.06418e-06	0.9841	143373	27517.2	7114.49	17773.1	13908.3	135717	28653.2	6491.88	20053.5	14488.9	134877	28539.6	6374.52	20442.5	12684.6	1	0.204883	0.0482393	0.141096	0.0992705	2702.77	361.221	229.61	832.569	531.769	0.000616703	0.000426327	0.000568456	0.000490776
687.8243++	VPSSTPLIKS[+80]PVATTQQLPK	2.42	1	724.727	2 or more uniq pep	AT1G79280	NUA	nuclear pore anchor	| nuclear pore anchor | Chr1:29819176-29832809 REVERSE LENGTH=2093 | 201606	endomembrane system	23	Protein translocation	VPSSTPLIKSPVATTQQLPK	VPSSTPLIKS[+80]PVATTQQLPK	S	1666	16.52	0.0222844	0.0235397	0.989	6116.9	20947.1	19954.5	11869.2	9755.4	6423.07	21790.8	20627.1	13473.1	8714.59	5904.61	21762.4	20731	13677.3	7370.69	1	3.5009	3.32819	2.11813	1.39996	150.483	276.622	243.357	571.733	690.256	0.000420495	0.000400707	0.00734904	0.0732118
535.2555++	QLAELSGKGVT[+80]T[+80]IIGGGDSVAAVEK	115.87	1	854.082	2 or more uniq pep	AT1G79550	PGK3	phosphoglycerate kinase	| phosphoglycerate kinase | Chr1:29924347-29926295 REVERSE LENGTH=401 | 201606	plasma membrane	2	Cellular respiration	QLAELSGKGVTTIIGGGDSVAAVEK	QLAELSGKGVT[+80]T[+80]IIGGGDSVAAVEK	T;T	352	62.39	5.76766e-07	4.42716e-06	0.7944	20493.2	44700	6601.65	3809.92	7192.1	18591.2	47145.5	5678.22	4456.47	7880.13	18797.1	46869.8	5512.45	4574.83	6675.8	1	2.40352	0.306941	0.223	0.376655	602.638	773.312	338.833	237.712	348.835	0.0013213	0.00266599	0.00185672	0.00332558
687.9978+++	M[+16]S[+80]LVVGQS[+80]LGLTLVGDGLSLR	0	0	764.375	2 or more uniq pep	AT1G79600	ABC1K3	Protein kinase superfamily protein	| Protein kinase superfamily protein | Chr1:29950105-29952516 REVERSE LENGTH=711 | 201606	plastid,plasma membrane	18	Protein modification	MSLVVGQSLGLTLVGDGLSLR	M[+16]S[+80]LVVGQS[+80]LGLTLVGDGLSLR	S;S	8	25.65	0.0027227	0.00409211	0.9526	7703.2	21071.6	11294.1	13262.3	10876.6	9861.73	23878.4	14010	19972.6	6629.83	7040.64	23835.2	14531	20877.2	3770.55	1	2.84738	1.65023	2.23739	0.873259	851.69	928.488	1003.46	2401.75	2064.33	0.00724043	0.0611208	0.0610456	0.668533
538.2784+++	MS[+80]LVVGQS[+80]LGLTLVGDGLSLR	79.14	0	759.044	2 or more uniq pep	AT1G79600	ABC1K3	Protein kinase superfamily protein	| Protein kinase superfamily protein | Chr1:29950105-29952516 REVERSE LENGTH=711 | 201606	plastid,plasma membrane	18	Protein modification	MSLVVGQSLGLTLVGDGLSLR	MS[+80]LVVGQS[+80]LGLTLVGDGLSLR	S;S	8	19.76	0.0105682	0.0123909	0.8984	16813.1	6309.09	8738.46	41350.1	21312.8	18079.2	5917.11	9931.46	34104.2	20408.4	18459.7	5952.36	10190.1	33098.1	25333.2	1	0.341662	0.540364	2.04625	1.25627	497.729	125.198	447.062	2599.26	1513.54	0.00191071	0.00664868	0.0200665	0.103191
913.1075+++	YM[+16]TSYDDEDT[+80]PPGSGFR	65.5	0	1017.38	2 or more uniq pep	AT1G79610	NHX6	Na+/H+ antiporter 6	| Na+/H+ antiporter 6 | Chr1:29953089-29957070 REVERSE LENGTH=535 | 201606	vacuole,plasma membrane	24	Solute transport	YMTSYDDEDTPPGSGFR	YM[+16]TSYDDEDT[+80]PPGSGFR	T	470	48.27	1.48936e-05	6.05717e-05	0.9962	5598.45	6269.23	3196.23	3852.93	3955.23	4435.76	6465.56	2371.82	4154.6	5425.08	5106.99	6415.14	2241.55	4245.18	5258.79	1	1.27785	0.514845	0.818692	0.986414	336.973	58.8669	298.891	118.572	464.721	0.0597242	0.0323318	0.114491	0.798082
495.5666+++	YMTSYDDEDT[+80]PPGSGFR	25.27	0	1009.38	2 or more uniq pep	AT1G79610	NHX6	Na+/H+ antiporter 6	| Na+/H+ antiporter 6 | Chr1:29953089-29957070 REVERSE LENGTH=535 | 201606	vacuole,plasma membrane	24	Solute transport	YMTSYDDEDTPPGSGFR	YMTSYDDEDT[+80]PPGSGFR	T	470	20.86	0.00820352	0.0100706	0.9995	7380.22	5009.74	7352.34	7860.63	15598.9	8206.14	4789.56	8591.3	6901.1	13936	7983.47	4816.21	8855.84	6744.31	15889.2	1	0.621912	1.05081	0.916949	1.93404	246.717	69.3778	463.412	348.924	608.468	0.00729217	0.516694	0.248727	0.00802594
758.0270+++	QNS[+80]AFENGSLPR	93.33	0	700.304	2 or more uniq pep	AT1G79830	GC5	Golgi apparatusn Putative 5	| Golgi apparatusn Putative 5 | Chr1:30028110-30033508 REVERSE LENGTH=956 | 201606	Golgi apparatus,endomembrane system	22	Vesicle trafficking	QNSAFENGSLPR	QNS[+80]AFENGSLPR	S	793	36.7	0.000213796	0.000515398	0.9996	273489	615105	127511	178771	54602.5	411812	591515	213372	164095	30851.4	315720	599133	235124	159008	30775	1	1.86105	0.576362	0.518592	0.124014	40926.9	6950.83	32851.4	5924.86	7929.78	0.0231227	0.114194	0.0565827	0.0194
587.3106++	SSS[+80]DEISER	61.21	0	545.208	2 or more uniq pep	AT1G79830	GC5	Golgi apparatusn Putative 5	| Golgi apparatusn Putative 5 | Chr1:30028110-30033508 REVERSE LENGTH=956 | 201606	Golgi apparatus,endomembrane system	22	Vesicle trafficking	SSSDEISER	SSS[+80]DEISER	S	296	34.6	0.000346737	0.000764627	0.9385	20931.7	16822.5	14131.2	637611	28923.4	22804.2	15956.8	16195.9	545281	26851.9	22745.4	16045.5	16638.3	531498	31780.8	1	0.736285	0.705609	25.9134	1.31885	614.608	274.973	772.606	33312.2	1428.87	0.0128364	0.0222651	0.00365883	0.0456919
829.0705+++	TKS[+80]FVALPVIAR	112.93	1	691.384	2 or more uniq pep	AT1G79850	RPS17	ribosomal protein S17	| ribosomal protein S17 | Chr1:30041473-30041922 REVERSE LENGTH=149 | 201606	plastid	17	Protein biosynthesis	TKSFVALPVIAR	TKS[+80]FVALPVIAR	S	117	35.21	0.000301301	0.000683307	0.9014	10718.3	7517.21	4217	6364.33	3931.84	9958.72	7715.97	3797.9	6856.97	4273.03	10211.4	7688.85	3721.7	6952.09	3977.06	1	0.743035	0.379756	0.654379	0.395127	223.332	62.2285	153.98	182.149	106.992	0.00753637	0.00180073	0.00644771	0.00157349
796.6457++++	QGS[+80]SGIVWDDRLIAELSQQAANDR	74.19	1	903.759	2 or more uniq pep	AT1G80180	AT1G80180	hypothetical protein	| hypothetical protein | Chr1:30157057-30157473 REVERSE LENGTH=138 | 201606	plasma membrane	35	unknown	QGSSGIVWDDRLIAELSQQAANDR	QGS[+80]SGIVWDDRLIAELSQQAANDR	S	16	89	1.25893e-09	4.04303e-08	0.9251	18774.3	8961.24	4432.46	3152.63	11328.8	26558	11471.3	5730.45	6989.98	5259.56	15202.2	11389.9	5968.35	7667.97	1817.48	1	0.552825	0.281487	0.31184	0.307004	3352.45	823.445	477.278	1405.81	2780.36	0.1092	0.0485612	0.0594115	0.0842183
541.5981+++	NT[+80]GRVSPAVDPPS[+80]PR	80.51	1	855.374	2 or more uniq pep	AT1G80180	AT1G80180	hypothetical protein	| hypothetical protein | Chr1:30157057-30157473 REVERSE LENGTH=138 | 201606	plasma membrane	35	unknown	NTGRVSPAVDPPSPR	NT[+80]GRVSPAVDPPS[+80]PR	T;S	105	28.78	0.00132434	0.00227425	0.8727	14081.5	12891.6	38598.9	46447.1	20127.5	12761.3	11256.9	37423.2	30238.1	26740.7	16160.8	11327.2	37355.2	28643.7	46331.8	1	0.832841	2.66171	2.48013	2.13058	989.477	533.58	403.722	5687.4	7867.69	0.155275	0.002069	0.0692845	0.169315
1134.5421++++	AS[+80]SVKIPVVSQDESGNGSLGESPSSSPEK	107.16	1	980.455	2 or more uniq pep	AT1G80300	AATP1	nucleotide transporter 1	| nucleotide transporter 1 | Chr1:30191954-30194280 FORWARD LENGTH=624 | 201606	extracellular,plastid,mitochondrion,plasma membrane	24	Solute transport	ASSVKIPVVSQDESGNGSLGESPSSSPEK	AS[+80]SVKIPVVSQDESGNGSLGESPSSSPEK	S	591	69.05	1.24451e-07	1.40776e-06	0.8788	5534.98	11857.4	6833.94	11842.8	13274.2	5527.98	11982.5	6777.88	12233.2	13158.8	5464.78	11974	6765.42	12288.6	12652.2	1	2.167	1.23293	2.20043	2.36462	22.326	40.3535	21.0717	140.282	191.037	5.14578e-05	0.000571907	0.000461173	0.000653673
620.7590++	AAS[+80]PPINTK	100.93	0	489.736	2 or more uniq pep	AT1G80350	AAA1	P-loop containing nucleoside triphosphate hydrolases superfamily protein	| P-loop containing nucleoside triphosphate hydrolases superfamily protein | Chr1:30205499-30208050 REVERSE LENGTH=523 | 201606	cytosol,cytoskeleton	13	Cell cycle organization	AASPPINTK	AAS[+80]PPINTK	S	92	36.95	0.000201837	0.000490375	0.9889	19234	6665.37	3946.01	11732.9	4256.04	28035.3	6065.93	6579.43	9050.99	2669.14	23524.7	6160.78	7256.93	8577.05	3320.08	1	0.274932	0.249441	0.432483	0.152539	2540.99	186.03	1009.84	982.525	460.556	0.0210062	0.0231168	0.0367774	0.0159797
1183.8505+++	RAAS[+80]PPINTK	112.12	1	567.787	2 or more uniq pep	AT1G80350	AAA1	P-loop containing nucleoside triphosphate hydrolases superfamily protein	| P-loop containing nucleoside triphosphate hydrolases superfamily protein | Chr1:30205499-30208050 REVERSE LENGTH=523 | 201606	cytosol,cytoskeleton	13	Cell cycle organization	RAASPPINTK	RAAS[+80]PPINTK	S	92	43.6	4.36516e-05	0.000142475	0.984	49783.3	841699	47029	59938.4	29502.7	53132.9	733669	55516.8	39364.5	30766.2	59520.7	741374	57489.5	37040.6	50531.3	1	14.3904	0.985138	0.855723	0.673546	2856.2	34797	3208.99	7276.3	6808.73	0.00235555	0.869361	0.38165	0.145028
709.8285++	SVTTKPTVHKIDS[+80]VRK	109.42	2	469.757	2 or more uniq pep	AT1G80640	AT1G80640	Protein kinase superfamily protein	| Protein kinase superfamily protein | Chr1:30311979-30314238 FORWARD LENGTH=427 | 201606	plasma membrane	18	Protein modification	SVTTKPTVHKIDSVRK	SVTTKPTVHKIDS[+80]VRK	S	128	32.94	0.000508159	0.00103333	0.9948	15898	23799.3	5187.07	15248.9	6078.19	13275.8	25525.2	3997.32	18652.6	7408.9	14016.6	25296	3800.13	19343	6073.26	1	1.74147	0.299495	1.24806	0.457897	780.473	541.153	433.204	1265.44	444.395	0.00811781	0.00776831	0.152912	0.0127531
493.7043++	SVTTKPTVHKIDS[+80]VR	70.66	1	583.308	2 or more uniq pep	AT1G80640	AT1G80640	Protein kinase superfamily protein	| Protein kinase superfamily protein | Chr1:30311979-30314238 FORWARD LENGTH=427 | 201606	plasma membrane	18	Protein modification	SVTTKPTVHKIDSVR	SVTTKPTVHKIDS[+80]VR	S	128	33.56	0.000440555	0.00091859	0.9703	19926	11771.4	18696.5	32562.4	65292.9	23035.3	11495	22580.3	30632.7	53875	21214.2	11554.5	23404.7	30165.3	55885.8	1	0.54481	1.00727	1.46197	2.74998	901.968	83.9966	1451.63	733.642	3519.04	0.00846217	0.930374	0.0139844	0.00952344
957.4183++	SSSVLYATPLSMKEET[+80]K	59.04	1	650.976	2 or more uniq pep	AT2G01320	AT2G01320	ABC-2 type transporter family protein	| ABC-2 type transporter family protein | Chr2:154669-158063 REVERSE LENGTH=725 | 201606	plasma membrane	24	Solute transport	SSSVLYATPLSMKEETK	SSSVLYATPLSMKEET[+80]K	T	372	39.68	0.000107647	0.000294578	0.9716	122741	173229	31294.6	390927	9617.47	110203	170625	27776.9	369500	11468.9	121814	170329	27178.5	368562	12636.9	1	1.45263	0.243377	3.18783	0.0953884	4033.94	921.313	1283.99	7303.75	879.045	0.00600814	0.00222968	0.00104361	0.00148517
726.0692++++	M[+16]VVSDQPRKS[+80]NAR	57.94	2	528.584	2 or more uniq pep	AT2G01420	PIN4	Auxin efflux carrier family protein	| Auxin efflux carrier family protein | Chr2:180478-183199 REVERSE LENGTH=616 | 201606	plasma membrane	11	Phytohormone action	MVVSDQPRKSNAR	M[+16]VVSDQPRKS[+80]NAR	S	395	45.5	2.81838e-05	0.000101086	0.9994	161613	32557.9	21500.9	36343.2	44396.7	171982	31879.5	23476.5	34230	41335.8	168170	31972.6	23878.8	33848.1	43754.1	1	0.192314	0.137179	0.208394	0.258412	3028.14	212.335	734.823	775.934	931.855	0.000504341	0.000465958	0.000556566	0.000651221
726.0240+++	M[+16]VVS[+80]DQPRKSNAR	58.39	2	528.584	2 or more uniq pep	AT2G01420	PIN4	Auxin efflux carrier family protein	| Auxin efflux carrier family protein | Chr2:180478-183199 REVERSE LENGTH=616 | 201606	plasma membrane	11	Phytohormone action	MVVSDQPRKSNAR	M[+16]VVS[+80]DQPRKSNAR	S	389	21.18	0.00762079	0.00950557	0.9865	159906	134392	41366.6	37249	38250.6	166028	124868	45355.2	29750.8	38960.2	176061	125576	46238.7	28794.8	50757.8	1	0.768596	0.264833	0.191895	0.254054	4709.07	3063.68	1498.64	2673.02	4055.99	0.0200732	0.00161	0.00159548	0.00247575
777.8692++	MVVSDQPRKS[+80]NAR	71.87	2	784.374	2 or more uniq pep	AT2G01420	PIN4	Auxin efflux carrier family protein	| Auxin efflux carrier family protein | Chr2:180478-183199 REVERSE LENGTH=616 | 201606	plasma membrane	11	Phytohormone action	MVVSDQPRKSNAR	MVVSDQPRKS[+80]NAR	S	395	46.68	2.14783e-05	8.12048e-05	0.9755	16762.8	224256	179603	576462	656608	24395.4	185242	318049	329207	455276	22994.9	189304	355760	299377	817766	1	9.73467	13.0743	20.3011	31.132	2345.89	12383.4	53552	87813.3	104856	0.00496428	0.039095	0.049433	0.0272892
945.8070+++	KS[+80]GGDDIGGLDSGEGEREIEK	94.06	2	743.329	2 or more uniq pep	AT2G01420	PIN4	Auxin efflux carrier family protein	| Auxin efflux carrier family protein | Chr2:180478-183199 REVERSE LENGTH=612 | 201606	plasma membrane	11	Phytohormone action	KSGGDDIGGLDSGEGEREIEK	KS[+80]GGDDIGGLDSGEGEREIEK	S	395	31.87	0.00065013	0.00125881	0.9993	4861.35	7417.22	4592.66	26457.3	5744.57	5048.83	7273.78	4865.9	24984.2	5537.74	5020.34	7289.82	4921.38	24743.4	5880.34	1	1.47283	0.962929	5.10651	1.14994	58.3268	45.3778	101.595	535.689	99.6058	0.000987341	0.257709	0.000695758	0.0232311
726.0692++++	IIM[+16]DPEKSEDDDES[+80]SSSSSSSR	96.89	1	828.658	2 or more uniq pep	AT2G01470	STL2P	SEC12P-like 2 protein	| SEC12P-like 2 protein | Chr2:212215-214435 REVERSE LENGTH=393 | 201606	endoplasmic reticulum,plasma membrane	22	Vesicle trafficking	IIMDPEKSEDDDESSSSSSSSR	IIM[+16]DPEKSEDDDES[+80]SSSSSSSR	S	49	43.2	4.7863e-05	0.000153359	0.8566	15526	12521.4	7340.03	4690.45	10988.4	14122	14268.1	6027.12	6975.17	11089.6	12999.2	14115.4	5787.77	7399.36	7003.66	1	0.967562	0.448262	0.45508	0.677262	730.92	558.503	482.5	841.23	1345.43	0.592326	0.0122788	0.0195121	0.0980789
552.2130++	IIM[+16]DPEKS[+80]EDDDESSSSSSSSR	96.72	1	828.658	2 or more uniq pep	AT2G01470	STL2P	SEC12P-like 2 protein	| SEC12P-like 2 protein | Chr2:212215-214435 REVERSE LENGTH=393 | 201606	endoplasmic reticulum,plasma membrane	22	Vesicle trafficking	IIMDPEKSEDDDESSSSSSSSR	IIM[+16]DPEKS[+80]EDDDESSSSSSSSR	S	43	50.67	8.57038e-06	3.84978e-05	0.9971	14433	12409	9081.92	5577.17	10690.8	11786.8	14301.1	6507.87	8510.33	12525.9	11621.5	14099.5	6090.8	9107.05	7884.85	1	1.09544	0.568493	0.630694	0.8273	910.863	599.936	935.31	1090.86	1349.49	0.460061	0.0540221	0.0752868	0.301644
559.7475++	M[+16]S[+80]EKLKLTENLLDS[+80]K	115.79	2	962.941	2 or more uniq pep	AT2G01750	MAP70-3	microtubule-associated proteins 70-3	| microtubule-associated proteins 70-3 | Chr2:328351-331848 FORWARD LENGTH=629 | 201606	plasma membrane	20	Cytoskeleton organization	MSEKLKLTENLLDSK	M[+16]S[+80]EKLKLTENLLDS[+80]K	S;S	125	16.99	0.0199986	0.0213512	0.7804	8804.02	31368.9	6911.48	110393	36306.1	7161.36	30575.9	5487.52	100146	50699.6	8641.89	30467.6	5260.52	99804.2	60270.1	1	3.78605	0.720009	12.6907	6.0592	522.63	284.125	516.659	3474.11	6964.35	0.000692005	0.0876578	0.0013578	0.0279551
776.0285+++	LAPDGKYS[+80]IETR	79.53	1	715.34	2 or more uniq pep	AT2G01820	TMK3	Leucine-rich repeat protein kinase family protein	| Leucine-rich repeat protein kinase family protein | Chr2:357664-360681 REVERSE LENGTH=943 | 201606	plasma membrane	18	Protein modification	LAPDGKYSIETR	LAPDGKYS[+80]IETR	S	745	24	0.00398107	0.00553389	0.8396	5652.48	25741	4509.34	5588.64	5643.71	5271.58	24499	4281.71	4764.75	6584.13	5896.11	24533.8	4246.68	4677.27	8146.46	1	4.4541	0.776746	0.895281	1.2097	181.73	408.346	82.3377	290.312	729.877	0.000534894	0.0241373	0.223701	0.255919
843.6832+++	NVTNNFS[+80]EENILGR	59.1	0	843.878	2 or more uniq pep	AT2G01820	TMK3	Leucine-rich repeat protein kinase family protein	| Leucine-rich repeat protein kinase family protein | Chr2:357664-360681 REVERSE LENGTH=943 | 201606	plasma membrane	18	Protein modification	NVTNNFSEENILGR	NVTNNFS[+80]EENILGR	S	586	17.02	0.0198609	0.0212205	0.9977	7513.84	7646.52	14928.3	3728	12487.5	7772.3	8768.69	14239.2	5717.97	10336.3	6437.17	8699.41	14058.3	6053.86	6078.23	1	1.16576	2.00091	0.724097	1.31202	408.833	363.06	265.045	725.813	1883.23	0.174623	0.00458922	0.130436	0.340208
655.2940+++	RGSVGTTTPDVLLT[+80]PR	101.84	1	583.968	2 or more uniq pep	AT2G01910	MAP65-6	Microtubule associated protein (MAP65/ASE1) family protein	| Microtubule associated protein (MAP65/ASE1) family protein | Chr2:417191-420182 FORWARD LENGTH=608 | 201606	cytosol,microtubule cytoskeleton	26	External stimuli response	RGSVGTTTPDVLLTPR	RGSVGTTTPDVLLT[+80]PR	T	554	21.04	0.00787046	0.00974737	0.971	10078	19679.1	12728.9	9262.07	10088.3	8882.69	19850.7	10883.3	9410.91	12072.1	9680.17	19776.8	10567.6	9489.1	12236.9	1	2.07682	1.19331	0.986255	1.20806	351.431	49.7041	673.995	66.5859	690.361	0.00120347	0.135805	0.699105	0.131579
526.7479++	SVS[+80]FGGIYNNKLQDNLLYK	74.23	1	751.703	2 or more uniq pep	AT2G01980	NHX7	sodium proton exchanger%2C putative (NHX7) (SOS1)	| sodium proton exchanger%2C putative (NHX7) (SOS1) | Chr2:457070-463145 FORWARD LENGTH=1146 | 201606	plasma membrane	24	Solute transport	SVSFGGIYNNKLQDNLLYK	SVS[+80]FGGIYNNKLQDNLLYK	S	1054	36.89	0.000204644	0.000496334	0.9384	36514.9	4101.11	4336.62	5853.28	8276.58	31721.5	4035.09	3702.82	5498.11	10378.7	36003	4025.03	3597.08	5488.17	11622.8	1	0.117105	0.111801	0.16202	0.292224	1519.7	23.8596	230.916	120.082	976.491	0.00244321	0.00247066	0.00272686	0.00532567
813.0868+++	SVS[+80]FGGIYNNK	65.53	0	633.282	2 or more uniq pep	AT2G01980	NHX7	sodium proton exchanger%2C putative (NHX7) (SOS1)	| sodium proton exchanger%2C putative (NHX7) (SOS1) | Chr2:457070-463145 FORWARD LENGTH=1146 | 201606	plasma membrane	24	Solute transport	SVSFGGIYNNK	SVS[+80]FGGIYNNK	S	1054	62.64	5.44503e-07	4.28547e-06	0.9898	34848.4	25538.3	11695	5761.86	28688.3	39255.1	26015.6	13326.9	6166.16	23574	35067.2	26062.7	13647.9	6188.21	21035.8	1	0.712932	0.354762	0.166296	0.674546	1433.81	167.492	604.611	138.587	2250.42	0.0183207	0.00435585	0.00224492	0.0463622
987.8056+++	ASLQTSKS[+80]VSEAR	93.01	1	722.346	2 or more uniq pep	AT2G02170	AT2G02170	Remorin family protein	| Remorin family protein | Chr2:556595-558610 REVERSE LENGTH=486 | 201606	plasma membrane	35	unknown	ASLQTSKSVSEAR	ASLQTSKS[+80]VSEAR	S	371	73.76	4.20727e-08	6.1869e-07	0.8947	81714.8	451870	92317.2	1.84128e+06	628400	118202	424164	149532	1.56255e+06	386306	96160.3	429859	163894	1.5008e+06	428562	1	4.52952	1.3664	17.1199	5.13837	10608.7	8447.92	21862	104730	74658.6	0.00161923	0.271404	0.00466276	0.0367569
783.7394+++	WIAS[+80]PTANRPK	2.63	0	660.827	2 or more uniq pep	AT2G02170	AT2G02170	Remorin family protein	| Remorin family protein | Chr2:556595-558610 REVERSE LENGTH=486 | 201606	plasma membrane	35	unknown	WIASPTANRPK	WIAS[+80]PTANRPK	S	148	15.24	0.0299226	0.0307254	0.8393	24569.3	21390.6	17331.6	43542.7	44695.9	30201.1	21348.3	22214.8	44061.2	32919.3	25863.3	21462	23267.9	43695.9	30742.2	1	0.802439	0.780209	1.64022	1.36594	1703.09	33.2	1828.71	153.783	4334.17	0.0846136	0.140607	0.010097	0.185633
645.2817++	LSTMS[+80]PR	88.85	0	436.191	2 or more uniq pep	AT2G02790	IQD29	IQ-domain 29	| IQ-domain 29 | Chr2:788708-790946 FORWARD LENGTH=636 | 201606	plasma membrane	35	unknown	LSTMSPR	LSTMS[+80]PR	S	559	55.05	3.12608e-06	1.72956e-05	0.9381	4751.87	3897.89	13153.4	7814.4	14613.6	5197.35	3834.24	14797.5	7483.48	13000.2	4949.89	3846.95	15133	7407.1	13387.9	1	0.778398	2.8908	1.52692	2.76045	128.862	19.4484	611.681	124.997	486.244	0.0135853	0.00439796	0.0047268	0.00332575
1160.5553+++	LSTM[+16]S[+80]PR	61.14	0	444.188	2 or more uniq pep	AT2G02790	IQD29	IQ-domain 29	| IQ-domain 29 | Chr2:788708-790946 FORWARD LENGTH=636 | 201606	plasma membrane	35	unknown	LSTMSPR	LSTM[+16]S[+80]PR	S	559	40.36	9.2045e-05	0.000259771	0.9899	6678.26	3667.13	5424.55	6080.4	5022.24	6487.22	3761.89	5154.46	6564.55	5110.71	6434.42	3753	5101.85	6643.23	4689.92	1	0.570758	0.799908	0.984949	0.756239	74.0654	30.2135	99.9611	175.968	128.09	0.000811685	0.00894815	0.640828	0.00852401
1012.4121++	GSNGSIVQKS[+80]PR	70.7	1	655.317	2 or more uniq pep	AT2G02800	PBL3	protein kinase 2B	| protein kinase 2B | Chr2:796889-799250 REVERSE LENGTH=426 | 201606	cytosol,plasma membrane	18	Protein modification	GSNGSIVQKSPR	GSNGSIVQKS[+80]PR	S	396	20.85	0.00822243	0.0100894	0.9977	15976.2	13640.3	20026.2	31687.4	11348.7	16654.9	12949.1	21761.6	27063.9	11242.5	17163.1	13005.9	22134.7	26431.2	13481.7	1	0.796358	1.28327	1.71614	0.723628	343.808	221.564	649.645	1656.7	729.329	0.0141685	0.0235029	0.0199603	0.0297004
615.8101++	LVNSC[+57]NS[+80]SFKEK	86.29	1	746.829	2 or more uniq pep	AT2G02950	PKS1	phytochrome kinase substrate 1	| phytochrome kinase substrate 1 | Chr2:855149-856468 REVERSE LENGTH=439 | 201606	cytosol,plasma membrane	26	External stimuli response	LVNSCNSSFKEK	LVNSC[+57]NS[+80]SFKEK	S	155	21.37	0.00729458	0.00915179	0.9049	36206.7	7178.28	28483.3	57564.2	140016	31235.1	7505.8	23196.2	65264	166816	33154.8	7456.61	22296.5	66872.8	148753	1	0.221154	0.733937	1.89877	4.5648	1447.55	101.968	1929.87	2872.53	7891.19	0.00306484	0.0666111	0.0115263	0.00456552
660.8028++	SLEVFGS[+80]PVAIEK	25.21	0	728.36	2 or more uniq pep	AT2G02950	PKS1	phytochrome kinase substrate 1	| phytochrome kinase substrate 1 | Chr2:855149-856468 REVERSE LENGTH=439 | 201606	cytosol,plasma membrane	26	External stimuli response	SLEVFGSPVAIEK	SLEVFGS[+80]PVAIEK	S	244	53.66	4.30527e-06	2.2442e-05	0.9996	4074.14	3175.26	6069.13	4.78996e+06	34020.7	3944.06	3249.16	5752.56	5.12984e+06	34885.6	3933.87	3241.73	5691.6	5.18645e+06	32358.8	1	0.809079	1.46501	1264.92	8.47373	45.1553	23.4952	117.014	123812	741.44	0.00443296	0.00454669	0.000604994	0.000621968
707.3297++	SLEVFGS[+80]PVAIEKK	109.94	1	792.408	2 or more uniq pep	AT2G02950	PKS1	phytochrome kinase substrate 1	| phytochrome kinase substrate 1 | Chr2:855149-856468 REVERSE LENGTH=439 | 201606	cytosol,plasma membrane	26	External stimuli response	SLEVFGSPVAIEKK	SLEVFGS[+80]PVAIEKK	S	244	46.67	2.15278e-05	8.12821e-05	0.9999	3521.51	1561.65	2700.57	39943.9	3621.54	3183.67	1565.99	2389.3	39936.7	4197.63	3426.91	1561.74	2335.2	40130.3	4310.78	1	0.46369	0.732932	11.8658	1.2016	100.624	1.43021	113.849	63.368	213.402	0.0030627	0.0272031	1.05409e-05	0.105942
797.8723++	AFS[+80]GLISTSPK	116.9	0	594.289	2 or more uniq pep	AT2G03240	PHO1-H5	EXS (ERD1/XPR1/SYG1) family protein	| EXS (ERD1/XPR1/SYG1) family protein | Chr2:973693-977337 REVERSE LENGTH=823 | 201606	Golgi apparatus,plasma membrane	24	Solute transport	AFSGLISTSPK	AFS[+80]GLISTSPK	S	63	22.46	0.00567545	0.00745169	0.8851	7768.48	12161	19749.1	14071.7	8052.06	8868.48	11310.7	24240.3	11368.3	7112.07	8737.48	11401.3	25236.9	10969.9	8913.48	1	1.38189	2.72129	1.44959	0.952865	346.9	269.626	1687.87	974.351	520.188	0.0187174	0.0136135	0.0707648	0.560801
637.2975+++	GATGDVKTSSLNT[+80]MRGARPAPIEVLDHIK	106.03	2	779.4	2 or more uniq pep	AT2G03260	PHO1-H2	EXS (ERD1/XPR1/SYG1) family protein	| EXS (ERD1/XPR1/SYG1) family protein | Chr2:988106-992332 REVERSE LENGTH=807 | 201606	vacuole,plasma membrane	24	Solute transport	GATGDVKTSSLNTMRGARPAPIEVLDHIK	GATGDVKTSSLNT[+80]MRGARPAPIEVLDHIK	T	248	19.47	0.011298	0.0131254	0.9421	7477.48	50003.1	8145.34	11123.3	47022.8	6877.74	50505.2	7322.87	11390.2	52731.7	7244.09	50366.9	7176.96	11473.4	52359.8	1	6.99442	1.04826	1.57583	7.06118	174.54	149.725	301.431	105.615	1844.11	2.8477e-05	0.422317	0.00243206	0.00180796
622.7399++	VNS[+80]PGPAS[+80]SSNTFKIAAR	115.06	1	655.294	2 or more uniq pep	AT2G04305	AT2G04305	Magnesium transporter CorA-like family protein	| Magnesium transporter CorA-like family protein | Chr2:1501679-1503448 REVERSE LENGTH=434 | 201606	cytosol,plasma membrane	24	Solute transport	VNSPGPASSSNTFKIAAR	VNS[+80]PGPAS[+80]SSNTFKIAAR	S;S	124	18.14	0.0153462	0.017008	0.8171	33630.9	12893.8	8534.98	13023.6	27249.3	31441.9	13063.6	7808.81	13483.9	29730.2	32587.3	13030.6	7677.56	13592.4	29001.9	1	0.399581	0.245914	0.41107	0.881927	632.129	51.997	266.638	174.368	736.233	0.00105011	0.000780278	0.001166	0.0568847
608.3159++	RSWS[+80]LNRR	75.24	2	577.783	2 or more uniq pep	AT2G04305	AT2G04305	Magnesium transporter CorA-like family protein	| Magnesium transporter CorA-like family protein | Chr2:1501679-1503448 REVERSE LENGTH=434 | 201606	cytosol,plasma membrane	24	Solute transport	RSWSLNRR	RSWS[+80]LNRR	S	412	24.28	0.0037325	0.00524314	0.9689	2653.95	19484.8	12387.5	73380.3	62994.7	4541.37	16628.9	26076.3	47029.2	33191.3	3639.42	17027.2	30094.5	43112.4	49641.6	1	5.22734	6.22619	16.617	14.8949	545.029	893.031	5359.67	9504	8618.97	0.00545893	0.0702346	0.0332496	0.0349175
772.1784++++	IDSLWTRT[+80]K	101.33	1	600.295	2 or more uniq pep	AT2G04780	FLA7	FASCICLIN-like arabinoogalactan 7	| FASCICLIN-like arabinoogalactan 7 | Chr2:1677488-1678252 FORWARD LENGTH=254 | 201606	extracellular,plasma membrane	21	Cell wall organization	IDSLWTRTK	IDSLWTRT[+80]K	T	165	17.78	0.0166725	0.0181893	0.9742	57733.7	16766.1	25954.7	55834.5	18995.6	47742.2	16374.7	20991	51037.9	25830.2	56758.5	16321.4	20190.8	50876.4	30291.8	1	0.306981	0.414988	0.977501	0.467917	3180.44	140.192	1802.77	1626.44	3284.83	0.00709601	0.0130411	0.716202	0.0239057
452.7124++	KQSS[+80]FQR	53.31	1	480.719	2 or more uniq pep	AT2G05940	RIPK	Protein kinase superfamily protein	| Protein kinase superfamily protein | Chr2:2287514-2289270 REVERSE LENGTH=462 | 201606	plasma membrane	18	Protein modification	KQSSFQR	KQSS[+80]FQR	S	42	21.28	0.00744732	0.0093225	0.7872	37474.4	7506.01	6374.42	9751.98	5412.3	38414.6	7169.97	6761.8	8478.55	5463.46	39803.4	7195.54	6845.67	8307.33	6439.17	1	0.18924	0.172703	0.229884	0.149475	676.49	108.005	145.139	455.702	334.091	0.000479497	0.000469986	0.000752462	0.000528949
547.2555++	RPS[+80]M[+16]SSPSKILK	85.74	1	476.242	2 or more uniq pep	AT2G05990	MOD1	NAD(P)-binding Rossmann-fold superfamily protein	| NAD(P)-binding Rossmann-fold superfamily protein | Chr2:2322876-2324867 FORWARD LENGTH=390 | 201606	plastid	5	Lipid metabolism	RPSMSSPSKILK	RPS[+80]M[+16]SSPSKILK	S	17	17.26	0.0187932	0.0202265	0.7894	11033.7	40517.2	7846.49	6928.91	12960.3	10539.1	45014.7	6943.13	9566.3	12475.1	9631.33	44660.3	6765.91	10021.5	8516.71	1	4.19343	0.690807	0.858724	1.08086	410.659	1443.72	334.591	963.988	1407.31	0.00206295	0.0260696	0.274408	0.595883
716.3092++	TSS[+80]ISAGPGR	112.93	0	506.727	2 or more uniq pep	AT2G07360	AT2G07360	SH3 domain-containing protein	| SH3 domain-containing protein | Chr2:3047623-3057099 REVERSE LENGTH=1196 | 201606	plasma membrane	22	Vesicle trafficking	TSSISAGPGR	TSS[+80]ISAGPGR	S	541	45.07	3.11172e-05	0.000109086	0.7502	21144.4	13207	4727.91	7622.54	12763.3	21782.6	13564.5	4816.07	8302.41	11883.9	20629.1	13551.4	4828.92	8388.32	10624.1	1	0.634747	0.226261	0.382758	0.554734	333.609	117.034	31.7462	242.216	620.785	0.00207757	0.000417569	0.00099182	0.00554095
1015.0037++	SYES[+80]DDEEPRKSTGTR	76.93	2	646.269	2 or more uniq pep	AT2G07360	AT2G07360	SH3 domain-containing protein	| SH3 domain-containing protein | Chr2:3047623-3057099 REVERSE LENGTH=1196 | 201606	plasma membrane	22	Vesicle trafficking	SYESDDEEPRKSTGTR	SYES[+80]DDEEPRKSTGTR	S	1125	34.95	0.00031989	0.000718466	0.954	32583.7	18662.5	13380.7	14604.5	11469	28365.9	18915.7	11238	15045.1	13912.2	31028.5	18833.6	10874.1	15207.9	13911.8	1	0.615527	0.385764	0.489579	0.430266	1231.49	74.5716	781.964	180.243	814.346	0.0106569	0.00594923	0.00622042	0.00699348
683.3027++	SYES[+80]DDEEPRK	78.78	1	717.775	2 or more uniq pep	AT2G07360	AT2G07360	SH3 domain-containing protein	| SH3 domain-containing protein | Chr2:3047623-3057099 REVERSE LENGTH=1196 | 201606	plasma membrane	22	Vesicle trafficking	SYESDDEEPRK	SYES[+80]DDEEPRK	S	1125	24.12	0.00387258	0.00540729	0.9989	25612.8	29621.6	17837	14753.6	11694.1	21880.9	34255	13460.1	22842.1	12766.7	20760.8	33803.1	12718.2	24439.3	7802.8	1	1.45008	0.641388	0.932379	0.47196	1466.75	1474.94	1597.05	2998.04	1508	0.0421519	0.0650727	0.597856	0.0293984
1084.4510+++	YAMS[+80]PRPSR	91.37	0	572.752	2 or more uniq pep	AT2G11520	CRCK3	calmodulin-binding receptor-like cytoplasmic kinase 3	| calmodulin-binding receptor-like cytoplasmic kinase 3 | Chr2:4619145-4621448 FORWARD LENGTH=510 | 201606	plasma membrane	18	Protein modification	YAMSPRPSR	YAMS[+80]PRPSR	S	202	23.67	0.00429536	0.00588296	0.9584	13678.6	41193.4	26817	19382.3	8877.28	14720.4	42469.2	28712.4	21442.5	7714.77	13423.6	42464.5	29054.3	21665.1	6690.2	1	3.02	2.02515	1.49586	0.557156	396.656	424.486	695.842	726.665	631.774	0.000427138	0.00314277	0.0141358	0.0142588
874.3421++	YAM[+16]S[+80]PRPSR	102.25	0	580.75	2 or more uniq pep	AT2G11520	CRCK3	calmodulin-binding receptor-like cytoplasmic kinase 3	| calmodulin-binding receptor-like cytoplasmic kinase 3 | Chr2:4619145-4621448 FORWARD LENGTH=510 | 201606	plasma membrane	18	Protein modification	YAMSPRPSR	YAM[+16]S[+80]PRPSR	S	202	16.2	0.0239883	0.0251495	0.9042	10803	11546.9	28774.7	28470.9	33345.5	9212.89	11512.7	23828.4	27821.3	42410.9	10439.2	11468.9	23007.4	27946.9	45477.5	1	1.13905	2.48465	2.77747	4.01552	480.999	22.5859	1801.28	198.928	3642.12	0.106118	0.0149983	0.000841874	0.0144217
600.2494++	LMNYNDS[+80]HVTTAVR	58.81	0	850.877	2 or more uniq pep	AT2G13790	SERK4	somatic embryogenesis receptor-like kinase 4	| somatic embryogenesis receptor-like kinase 4 | Chr2:5741979-5746581 FORWARD LENGTH=620 | 201606	plasma membrane	11	Phytohormone action	LMNYNDSHVTTAVR	LMNYNDS[+80]HVTTAVR	S	451	27	0.00199526	0.00316209	0.8913	19328.9	222250	111877	17670.5	57411.7	19546	215043	115803	15968.3	58379.4	20154.3	215559	116661	15739.3	65869.9	1	11.0652	5.83369	0.837365	3.07509	247.029	2321.3	1472.54	609.178	2672.77	0.000139057	0.000246393	0.0393073	0.00428406
471.1955++	ISDC[+57]IDNSSTTVS[+80]DNGDGNEDLSPGEGR	94.32	0	997.731	2 or more uniq pep	AT2G16070	PDV2	plastid division2	| plastid division2 | Chr2:6984072-6985356 REVERSE LENGTH=307 | 201606	plastid,extracellular,mitochondrion,nucleus,cytosol	13	Cell cycle organization	ISDCIDNSSTTVSDNGDGNEDLSPGEGR	ISDC[+57]IDNSSTTVS[+80]DNGDGNEDLSPGEGR	S	33	63.02	4.98884e-07	4.04024e-06	0.9427	3845.71	9433.8	5202.12	2545.05	4657.68	4002.83	9712.88	5356.46	2795.69	4260.05	3750.26	9704.5	5381.16	2826.51	3759.02	1	2.48909	1.37525	0.704635	1.09258	73.63	91.6629	56.0194	89.1278	259.991	0.000417724	0.00406322	0.0100611	0.314986
658.8341++	SEIIGNQDKDFDSIS[+80]SEDVDEAEAER	112.44	1	993.419	2 or more uniq pep	AT2G16070	PDV2	plastid division2	| plastid division2 | Chr2:6984072-6985356 REVERSE LENGTH=307 | 201606	plastid,extracellular,mitochondrion,nucleus,cytosol	13	Cell cycle organization	SEIIGNQDKDFDSISSEDVDEAEAER	SEIIGNQDKDFDSIS[+80]SEDVDEAEAER	S	64	102.9	5.12861e-11	3.39436e-09	0.9423	11195.8	8920.29	7790.01	12374.8	13668.8	7178.37	8755.87	4631.6	11237.3	27028.1	10300.2	8668.93	4206.19	11329.7	34151.5	1	0.952714	0.583125	1.2569	2.76724	1217.63	73.701	1130.39	364.738	6003.49	0.589594	0.136902	0.241976	0.128556
865.8727++	ISDC[+57]IDNSSTTVS[+80]DNGDGNEDLSPGEGRK	113.76	1	1040.43	2 or more uniq pep	AT2G16070	PDV2	plastid division2	| plastid division2 | Chr2:6984072-6985356 REVERSE LENGTH=307 | 201606	plastid,extracellular,mitochondrion,nucleus,cytosol	13	Cell cycle organization	ISDCIDNSSTTVSDNGDGNEDLSPGEGRK	ISDC[+57]IDNSSTTVS[+80]DNGDGNEDLSPGEGRK	S	33	21.28	0.00744732	0.0093225	0.963	4391.94	6383.86	7726.29	8888.54	7964.49	4956.97	5921.08	9371.37	7112.49	7175.46	4942.62	5967.85	9735.89	6858.04	9125.76	1	1.28515	1.87318	1.6154	1.70244	185.997	147.086	618.136	638.662	566.408	0.0304753	0.0230205	0.0502029	0.030681
583.2709++++	TVPLS[+80]PNSMADR	84.35	0	684.305	2 or more uniq pep	AT2G16900	AT2G16900	phospholipase-like protein (PEARLI 4) family protein	| phospholipase-like protein (PEARLI 4) family protein | Chr2:7323857-7325374 REVERSE LENGTH=382 | 201606	plasma membrane	35	unknown	TVPLSPNSMADR	TVPLS[+80]PNSMADR	S	135	71.14	7.6913e-08	9.55089e-07	0.8026	32134.2	26360.1	17221.2	48211.1	75662.1	38763.8	22776.8	23669.5	31145.5	66316	39965.5	23099.9	25221.7	29068.6	107628	1	0.661962	0.592536	1.01037	2.25278	2434.97	1144.39	2449.49	6064.37	12507.4	0.0409979	0.0496506	0.912392	0.068234
536.7497++	KKTESQPPS[+80]PLSTR	95.84	2	545.942	2 or more uniq pep	AT2G16900	AT2G16900	phospholipase-like protein (PEARLI 4) family protein	| phospholipase-like protein (PEARLI 4) family protein | Chr2:7323857-7325374 REVERSE LENGTH=382 | 201606	plasma membrane	35	unknown	KKTESQPPSPLSTR	KKTESQPPS[+80]PLSTR	S	63	14.66	0.0341979	0.0348211	0.913	6824.4	27041	15253.1	30346.7	17983.6	6109.76	27637.4	13176.6	32160.1	20746.2	6477.51	27522.1	12814	32590.7	19894.6	1	4.24492	2.12332	4.91396	3.03403	206.326	182.639	759.852	687.554	816.799	0.000173286	0.0115043	0.000808625	0.00412845
784.0440+++	ILSLPGS[+80]FGK	95.58	0	549.783	2 or more uniq pep	AT2G16900	AT2G16900	phospholipase-like protein (PEARLI 4) family protein	| phospholipase-like protein (PEARLI 4) family protein | Chr2:7323857-7325374 REVERSE LENGTH=382 | 201606	plasma membrane	35	unknown	ILSLPGSFGK	ILSLPGS[+80]FGK	S	51	14.5	0.0354813	0.0360098	0.9997	8797.74	11148.1	11012.5	13253.6	16481.5	7885.43	12427	9011.04	18386.7	17384.7	7534.52	12306.8	8653.07	19333.4	11996.9	1	1.49217	1.18098	2.13473	1.8901	376.472	407.739	734.113	1888.7	1665.92	0.0197707	0.213411	0.0436012	0.0517251
815.4475++	NSLNIS[+80]M[+16]RDV	80.08	1	622.771	2 or more uniq pep	AT2G17290	CPK6	Calcium-dependent protein kinase family protein	| Calcium-dependent protein kinase family protein | Chr2:7517005-7519239 FORWARD LENGTH=544 | 201606	cytosol,plasma membrane	18	Protein modification	NSLNISMRDV	NSLNIS[+80]M[+16]RDV	S	540	18.55	0.0139637	0.0156496	0.989	52862.5	188017	89416.2	44953.5	64758.2	53060.1	174179	94324.5	35474	69580.7	57939.6	175051	95480.6	34333.2	92812.8	1	3.28689	1.7057	0.703838	1.37942	1660.43	4474.29	1859	3366.11	8660.41	0.00146708	0.00417547	0.0487732	0.139157
755.8485++	NSLNIS[+80]MRDV	116.54	1	614.773	2 or more uniq pep	AT2G17290	CPK6	Calcium-dependent protein kinase family protein	| Calcium-dependent protein kinase family protein | Chr2:7517005-7519239 FORWARD LENGTH=544 | 201606	cytosol,plasma membrane	18	Protein modification	NSLNISMRDV	NSLNIS[+80]MRDV	S	540	24.01	0.00397192	0.00552391	0.9998	9477.03	50919.1	15153.4	59468.3	113439	8724.18	50485.5	13799.8	57495.4	129461	9387.58	50408.2	13564.6	57458.6	137856	1	5.50981	1.5419	6.32869	13.8314	237.45	158.99	495.058	663.866	7162.22	4.76223e-05	0.0119557	0.000207444	0.0036851
604.3031+++	NSLNIS[+80]M[+16]R	117.68	0	515.723	2 or more uniq pep	AT2G17290	CPK6	Calcium-dependent protein kinase family protein	| Calcium-dependent protein kinase family protein | Chr2:7517005-7519239 FORWARD LENGTH=544 | 201606	cytosol,plasma membrane	18	Protein modification	NSLNISMR	NSLNIS[+80]M[+16]R	S	540	13.94	0.0403645	0.0404804	0.9897	14391.6	7078.3	10888.1	12367.5	8496.97	13002.9	8161.51	8802.33	19067.2	8558.33	11862.7	8066.71	8425.37	20333.8	5181.27	1	0.599837	0.714583	1.34661	0.561789	731.221	346.354	765.837	2471.51	1115.6	0.0223829	0.0725546	0.247053	0.051077
663.3161++	NSLNIS[+80]MR	119.73	0	507.726	2 or more uniq pep	AT2G17290	CPK6	Calcium-dependent protein kinase family protein	| Calcium-dependent protein kinase family protein | Chr2:7517005-7519239 FORWARD LENGTH=544 | 201606	cytosol,plasma membrane	18	Protein modification	NSLNISMR	NSLNIS[+80]MR	S	540	27.99	0.00158855	0.0026372	0.9968	15731.9	13818.5	20845.6	15847.5	12640.8	12908	14484.1	15962.8	18024.3	16189.9	14194.4	14368.8	15167.6	18521.3	14571	1	1.00425	1.21009	1.23618	1.0281	816.259	205.372	1775.04	821.061	1025.86	0.954423	0.259186	0.110559	0.89851
620.2690++	FVAS[+80]RPSTADSKTM[+16]R	116.41	1	583.938	2 or more uniq pep	AT2G18730	DGK3	diacylglycerol kinase 3	| diacylglycerol kinase 3 | Chr2:8118976-8121689 FORWARD LENGTH=488 | 201606	plasma membrane	5	Lipid metabolism	FVASRPSTADSKTMR	FVAS[+80]RPSTADSKTM[+16]R	S	18	24.39	0.00363915	0.00514564	0.7785	13744.8	107402	35167.7	27511.4	16028.7	12324.8	103912	31525.9	24597.3	19500.8	13929.7	103848	30919.8	24349.8	23003.3	1	7.9001	2.44542	1.91513	1.4666	506.947	1174.13	1326.55	1015.12	2013.38	0.000194359	0.0054236	0.00860461	0.096822
872.6892+++	IIVPGGDNEEEKETLVAQIEAT[+80]PK	115.5	1	887.44	2 or more uniq pep	AT2G18860	AT2G18860	Syntaxin/t-SNARE family protein	| Syntaxin/t-SNARE family protein | Chr2:8164358-8165650 FORWARD LENGTH=296 | 201606	Golgi apparatus	22	Vesicle trafficking	IIVPGGDNEEEKETLVAQIEATPK	IIVPGGDNEEEKETLVAQIEAT[+80]PK	T	235	45.53	2.79898e-05	0.000100778	0.9998	32744.4	19262.8	17308.7	12562.7	12532	38420.9	21574.5	19490.1	18106.2	8803.04	29725.9	21504.5	19860.4	18891.7	5403.93	1	0.624411	0.567998	0.496816	0.264545	2548.82	759.197	796.035	1991.71	2058.43	0.0402658	0.0312692	0.0339319	0.0171188
790.3507++	LKGLDIDTAGHHYT[+80]V	110.71	1	860.409	2 or more uniq pep	AT2G18960	AHA1	H[+]-ATPase 1	| H[+]-ATPase 1 | Chr2:8221858-8227268 FORWARD LENGTH=949 | 201606	plasma membrane	24	Solute transport	LKGLDIDTAGHHYTV	LKGLDIDTAGHHYT[+80]V	T	948	75.54	2.79254e-08	4.56279e-07	0.9849	29229	29148.3	9747.02	25195.4	86160.9	23049.2	32286.5	6870.41	33891.8	110717	24466.7	31884.5	6417.81	35706.1	82037.8	1	1.23373	0.297951	1.26393	3.70145	1869.01	985.91	1042.52	3243.74	8952.17	0.120427	0.01399	0.249296	0.0179222
617.2395++	GLDIDTAGHHYT[+80]V	72.14	0	739.819	2 or more uniq pep	AT2G18960	AHA1	H[+]-ATPase 1	| H[+]-ATPase 1 | Chr2:8221858-8227268 FORWARD LENGTH=949 | 201606	plasma membrane	24	Solute transport	GLDIDTAGHHYTV	GLDIDTAGHHYT[+80]V	T	948	55.64	2.72898e-06	1.54661e-05	1	13626.1	20394.8	62132.4	8635.31	207371	13982.3	20285.3	64302.3	8511.4	200632	13797.7	20305.5	64725.1	8483.97	202829	1	1.47307	4.61656	0.619115	14.756	102.848	33.6467	803.097	46.5533	1984.33	0.000274792	0.000262976	0.000460597	0.00010957
553.5944+++	T[+80]LHGLQPKEDVNIFPEKGSYR	4.3	2	836.748	2 or more uniq pep	AT2G18960	AHA1	H[+]-ATPase 1	| H[+]-ATPase 1 | Chr2:8221858-8227268 FORWARD LENGTH=949 | 201606	plasma membrane	24	Solute transport	TLHGLQPKEDVNIFPEKGSYR	T[+80]LHGLQPKEDVNIFPEKGSYR	T	881	44.4	3.63078e-05	0.000122962	0.9885	8712.22	25347.2	5834.1	50076.1	94643	17233.4	22448.3	14264.5	36458.8	38693.2	11833.1	23015.1	16910.1	33775.7	47686.1	1	2.05232	0.975476	3.57258	5.7128	2489.03	887.062	3339.58	5046.07	17346.5	0.0530513	0.95647	0.0393755	0.112433
1048.8637+++	EDVNIFPEKGS[+80]YRELSEIAEQAK	115.12	2	911.432	2 or more uniq pep	AT2G18960	AHA1	H[+]-ATPase 1	| H[+]-ATPase 1 | Chr2:8221858-8227268 FORWARD LENGTH=949 | 201606	plasma membrane	24	Solute transport	EDVNIFPEKGSYRELSEIAEQAK	EDVNIFPEKGS[+80]YRELSEIAEQAK	S	899	26.22	0.00238781	0.00366972	0.9457	4847.97	6176.3	25138.8	7925.03	227731	4138.46	5840.5	21560.8	6572.06	305139	4989.92	5838.21	20986.8	6454.38	399672	1	1.28509	4.86705	1.50541	66.9343	263.368	112.315	1298.93	471.827	49717	0.0457065	0.00543562	0.0499969	0.025367
729.8425++	TVGYVY[+80]VGER	78.53	0	611.779	2 or more uniq pep	AT2G19110	HMA4	heavy metal atpase 4	| heavy metal atpase 4 | Chr2:8279478-8286255 FORWARD LENGTH=1172 | 201606	plasma membrane	24	Solute transport	TVGYVYVGER	TVGYVY[+80]VGER	Y	516	17.88	0.016293	0.017866	0.9748	12539.6	31505.4	13933.8	19110.4	20397.4	14902.6	31235.4	17226	18888.8	15904.7	13198.3	31388.5	17925	18702.3	15420.5	1	2.32889	1.20841	1.40284	1.28742	704.054	78.1755	1230.57	117.946	1584.43	0.0015748	0.185506	0.0173192	0.166835
850.4370++	KRGPNS[+80]SEK	25.34	2	541.753	2 or more uniq pep	AT2G19750	RPS30A	Ribosomal protein S30 family protein	| Ribosomal protein S30 family protein | Chr2:8515037-8515806 FORWARD LENGTH=62 | 201606	plasma membrane	17	Protein biosynthesis	KRGPNSSEK	KRGPNS[+80]SEK	S	59	36.1	0.000245471	0.000579751	0.9332	11707.2	21112.7	8160.94	17273	7232.64	16358.6	18259.4	13365.8	11334.7	5086.6	15060.8	18585.9	14714.9	10526.7	7793.78	1	1.38455	0.83039	0.955749	0.482075	1385.75	901.623	1998.12	2126.92	824.931	0.095996	0.444893	0.65243	0.0414666
697.7700++	RGPNS[+80]SEK	119.12	1	477.706	2 or more uniq pep	AT2G19750	RPS30A	Ribosomal protein S30 family protein	| Ribosomal protein S30 family protein | Chr2:8515037-8515806 FORWARD LENGTH=62 | 201606	plasma membrane	17	Protein biosynthesis	RGPNSSEK	RGPNS[+80]SEK	S	59	26.02	0.00250035	0.00381747	0.8811	967.172	5661	2921.29	8649.53	4254.64	940.81	5472.73	2888.18	7769.26	4588.1	1000.24	5480.8	2884.89	7665.84	5268.26	1	5.71655	2.9915	8.28838	4.84759	17.1937	61.4546	11.6248	312.092	298.26	0.000195036	0.000115778	0.00195499	0.00633981
681.7751++	VSS[+80]QFLPPDGSR	87.03	0	685.311	2 or more uniq pep	AT2G20050	AT2G20050	protein phosphatase 2C and cyclic nucleotide-binding/kinase domain-containing protein	| protein phosphatase 2C and cyclic nucleotide-binding/kinase domain-containing protein | Chr2:8649779-8654193 REVERSE LENGTH=1094 | 201606	plasma membrane	50	Enzyme classification	VSSQFLPPDGSR	VSS[+80]QFLPPDGSR	S	86	38.4	0.000144544	0.00037568	0.8592	422186	22968.7	11425.4	116790	192858	442517	23680.4	11852.9	128915	174323	411723	23662.1	11923.7	130378	152635	1	0.0551294	0.0276027	0.294873	0.407155	9040.39	234.262	155.636	4306.16	11623.3	0.000505594	0.000477237	0.00111143	0.00339158
763.3616++	AIENSLENGHAWVPPS[+80]PAHRK	114.96	1	797.385	2 or more uniq pep	AT2G20050	AT2G20050	protein phosphatase 2C and cyclic nucleotide-binding/kinase domain-containing protein	| protein phosphatase 2C and cyclic nucleotide-binding/kinase domain-containing protein | Chr2:8649779-8654193 REVERSE LENGTH=1094 | 201606	plasma membrane	50	Enzyme classification	AIENSLENGHAWVPPSPAHRK	AIENSLENGHAWVPPS[+80]PAHRK	S	469	29.04	0.00124738	0.00216471	0.999	13106.3	62248.4	14807.9	63899.2	9486.7	13138.1	61499.4	14966.5	61557	9569.01	13303.8	61551	15001.6	61235.2	10008.9	1	4.6857	1.13221	4.72124	0.734836	61.2247	241.54	59.5818	839.504	162.101	2.63042e-05	0.0023947	0.000294388	0.00244974
1218.0749++	IRAIENSLENGHAWVPPS[+80]PAHRK	115.83	2	665.587	2 or more uniq pep	AT2G20050	AT2G20050	protein phosphatase 2C and cyclic nucleotide-binding/kinase domain-containing protein	| protein phosphatase 2C and cyclic nucleotide-binding/kinase domain-containing protein | Chr2:8649779-8654193 REVERSE LENGTH=1094 | 201606	plasma membrane	50	Enzyme classification	IRAIENSLENGHAWVPPSPAHRK	IRAIENSLENGHAWVPPS[+80]PAHRK	S	469	27.11	0.00194536	0.00310059	0.9985	12093.7	5633.27	52705.2	11269.1	232554	9824.32	7353.37	34650.6	25294.7	242097	8387.93	7191.1	31798.2	28548.1	95278.6	1	0.690534	3.89201	2.30333	18.4103	1078.74	548.327	6545.61	5301.27	47429	0.108048	0.0466888	0.165175	0.0630544
658.2932++	AIENSLENGHAWVPPS[+80]PAHR	107.12	0	754.687	2 or more uniq pep	AT2G20050	AT2G20050	protein phosphatase 2C and cyclic nucleotide-binding/kinase domain-containing protein	| protein phosphatase 2C and cyclic nucleotide-binding/kinase domain-containing protein | Chr2:8649779-8654193 REVERSE LENGTH=1094 | 201606	plasma membrane	50	Enzyme classification	AIENSLENGHAWVPPSPAHR	AIENSLENGHAWVPPS[+80]PAHR	S	469	25.01	0.003155	0.00459119	0.9994	8770.17	59880.7	15618.2	17183.9	48462.2	8960.83	51055.7	17748.8	10498.7	55152.8	10653.3	51608.4	18261.3	9801.96	100073	1	5.78992	1.82523	1.35035	7.02474	598.481	2853.99	809.239	2353.12	16203.9	0.00422503	0.0164598	0.337938	0.0691133
994.1799+++	TFT[+80]IC[+57]GNADYLAPEIVQGK	98.17	0	1089	2 or more uniq pep	AT2G20050	AT2G20050	protein phosphatase 2C and cyclic nucleotide-binding/kinase domain-containing protein	| protein phosphatase 2C and cyclic nucleotide-binding/kinase domain-containing protein | Chr2:8649779-8654193 REVERSE LENGTH=1094 | 201606	plasma membrane	50	Enzyme classification	TFTICGNADYLAPEIVQGK	TFT[+80]IC[+57]GNADYLAPEIVQGK	T	937	64.46	3.58096e-07	3.09759e-06	0.9085	7567.18	9537.49	5411.15	5559.47	9894.85	8346.91	9254.86	6203.34	5107.58	8812.7	8027.18	9295.62	6368.87	5024.68	9526	1	1.17572	0.750562	0.657518	1.18337	226.299	88.2069	295.54	166.18	317.622	0.0295162	0.0333809	0.0102644	0.0669259
921.7162++++	IKSYDPSDAIGTSS[+80]EEGYAGASK	94.06	1	805.02	2 or more uniq pep	AT2G20190	CLASP	CLIP-associated protein	| CLIP-associated protein | Chr2:8711862-8718813 REVERSE LENGTH=1439 | 201606	plasma membrane	13	Cell cycle organization	IKSYDPSDAIGTSSEEGYAGASK	IKSYDPSDAIGTSS[+80]EEGYAGASK	S	1051	59.53	1.11429e-06	7.57227e-06	0.7997	9788.08	7394.28	985.276	20367	14543.9	36465.8	4899.17	6188.49	6369.33	3102.59	21809	5199.32	8820.52	5096.45	9089.56	1	0.376063	0.224937	0.829716	0.662581	7713.7	786.465	2302.08	4891.86	3304.02	0.16175	0.163825	0.317068	0.24237
771.3640++	HAS[+80]PSVR	44.17	0	417.187	2 or more uniq pep	AT2G20190	CLASP	CLIP-associated protein	| CLIP-associated protein | Chr2:8711862-8718813 REVERSE LENGTH=1439 | 201606	plasma membrane	13	Cell cycle organization	HASPSVR	HAS[+80]PSVR	S	513	13.39	0.0458142	0.0458306	0.9651	2298.39	3506.41	4770.11	8333.7	4021.44	2350.96	3567.61	4846.94	8810.54	3820.56	2263.75	3565.68	4858.94	8868.42	3548.64	1	1.53941	2.0945	3.7637	1.64746	25.3525	20.084	27.8246	169.419	136.996	0.000677265	0.000222884	0.000723213	0.00860152
935.4794++++	YGLNQS[+80]PPVNPKG	80.97	1	725.84	2 or more uniq pep	AT2G20230	TOM2AH2	Tetraspanin family protein	| Tetraspanin family protein | Chr2:8725762-8727388 FORWARD LENGTH=270 | 201606	vacuole,vacuolar membrane	35	unknown	YGLNQSPPVNPKG	YGLNQS[+80]PPVNPKG	S	263	41.23	7.53356e-05	0.000222033	0.9946	9841.81	257884	16139.9	10802.9	11656.7	8261.97	242015	13634.5	8736.91	16137.6	10181.4	241936	13237	8557.91	21889.3	1	26.4193	1.5301	0.99856	1.76252	591.4	5302.83	908.665	720.355	2961.47	0.000502865	0.0454799	0.952641	0.142039
453.7259++	Y[+80]GLNQSPPVNPKG	80.7	1	725.84	2 or more uniq pep	AT2G20230	TOM2AH2	Tetraspanin family protein	| Tetraspanin family protein | Chr2:8725762-8727388 FORWARD LENGTH=270 | 201606	vacuole,vacuolar membrane	35	unknown	YGLNQSPPVNPKG	Y[+80]GLNQSPPVNPKG	Y	258	24.76	0.00334195	0.00479333	0.9974	35399.6	556131	20439.5	19614.9	228964	36898.9	658445	19277	33241.1	181405	29251	652032	18974.4	35665.8	94256.7	1	18.6152	0.582831	0.891424	4.86886	2339.79	33087.7	446.553	4995.47	39442.4	0.00316344	0.0266926	0.513624	0.0766676
526.2159++	VNYANIS[+80]TNNYALDEVEEVK	25.17	0	1183.03	2 or more uniq pep	AT2G20260	PSAE2	photosystem I subunit E-2	| photosystem I subunit E-2 | Chr2:8736780-8737644 FORWARD LENGTH=145 | 201606	plastid,extracellular,mitochondrion,Golgi apparatus,endoplasmic reticulum	1	Photosynthesis	VNYANISTNNYALDEVEEVK	VNYANIS[+80]TNNYALDEVEEVK	S	132	41.75	6.68344e-05	0.000200575	0.8576	3449.28	2776.19	1780.69	46174.8	1707	5209.97	2600.32	3041.73	39069.2	985.974	4111.5	2638.47	3367.27	37431.7	1085.44	1	0.648564	0.639688	9.99662	0.316044	513.441	53.413	483.817	2683.43	225.598	0.0916867	0.162845	0.00551567	0.0332687
1171.0026++	NVGS[+80]VVAVDQDPKTRYPVVVR	84.08	2	793.412	2 or more uniq pep	AT2G20260	PSAE2	photosystem I subunit E-2	| photosystem I subunit E-2 | Chr2:8736780-8737644 FORWARD LENGTH=145 | 201606	plastid,extracellular,mitochondrion,Golgi apparatus,endoplasmic reticulum	1	Photosynthesis	NVGSVVAVDQDPKTRYPVVVR	NVGS[+80]VVAVDQDPKTRYPVVVR	S	105	34.67	0.000341193	0.000754785	0.9994	4599.7	2752.04	7225.13	24866.9	21876.7	4196.64	2837.95	6347.98	27137.1	24314.8	4339.29	2825.84	6191.17	27586.2	22385.9	1	0.641924	1.50339	6.07663	5.23629	117.996	26.8449	321.72	841.627	742.533	0.00586422	0.0232181	0.00146868	0.00165103
1143.0296++	AEGEAKSAQLIGQAIANNQAFLT[+80]LRK	0	2	706.369	2 or more uniq pep	AT2G20530	PHB6	prohibitin 6	| prohibitin 6 | Chr2:8842300-8843787 FORWARD LENGTH=286 | 201606	mitochondrion,vacuolar membrane	35	unknown	AEGEAKSAQLIGQAIANNQAFLTLRK	AEGEAKSAQLIGQAIANNQAFLT[+80]LRK	T	243	20.94	0.00805378	0.00991726	0.993	22004.8	4890.13	10622	4152	4297.92	18805.6	6134.97	7611.36	8276.6	4318.35	16192.6	6022.55	7105.98	9167.75	1938.56	1	0.306798	0.442098	0.398323	0.181556	1680.7	397.536	1097.51	1544.96	789.882	0.0164031	0.0343188	0.0354382	0.0140833
919.7649+++	NDS[+80]NGDNQYTGRR	73.32	1	788.81	2 or more uniq pep	AT2G20850	SRF1	STRUBBELIG-receptor family 1	| STRUBBELIG-receptor family 1 | Chr2:8975670-8979182 REVERSE LENGTH=775 | 201606	plasma membrane	18	Protein modification	NDSNGDNQYTGRR	NDS[+80]NGDNQYTGRR	S	765	21.78	0.00663743	0.00847964	0.9896	23450	6328.28	11895.2	10331.3	15552.2	19175.1	6704.4	9009.8	12143	19805	20874.3	6645.91	8540.87	12536.4	17138.9	1	0.312627	0.462094	0.558135	0.839034	1242.68	116.851	1048.71	679.022	1240.79	0.00722267	0.0199097	0.021522	0.171957
488.5716+++	RNDS[+80]NGDNQYTGRR	97.63	2	578.243	2 or more uniq pep	AT2G20850	SRF1	STRUBBELIG-receptor family 1	| STRUBBELIG-receptor family 1 | Chr2:8975670-8979182 REVERSE LENGTH=775 | 201606	plasma membrane	18	Protein modification	RNDSNGDNQYTGRR	RNDS[+80]NGDNQYTGRR	S	765	28.22	0.00150661	0.00252669	0.9933	3358.62	3574.26	3875.65	4970.18	3551.24	3531.73	3759.75	3984.6	5840.34	3130.27	3200.63	3752.31	3999.35	5956.67	2537.18	1	1.10038	1.17724	1.66487	0.91213	95.6126	60.6292	39.0101	311.258	294.137	0.0993864	0.0293378	0.0207445	0.446398
579.7579++	FGAADT[+80]FKIPDEVDISQLS	111.16	1	1066.99	2 or more uniq pep	AT2G20900	DGK5	diacylglycerol kinase 5	| diacylglycerol kinase 5 | Chr2:8989794-8992798 REVERSE LENGTH=491 | 201606	plastid,extracellular,mitochondrion,nucleus,Golgi apparatus,cytosol,endoplasmic reticulum	5	Lipid metabolism	FGAADTFKIPDEVDISQLS	FGAADT[+80]FKIPDEVDISQLS	T	478	47.89	1.62555e-05	6.46057e-05	0.9999	2592.72	1765.4	2548.53	2066.33	2683.84	2335.42	1755.12	2257.35	2010.87	3155.17	2546.8	1751.17	2207.26	2013.5	3352.09	1	0.706676	0.938736	0.816203	1.23412	79.2296	4.23878	106.396	18.0657	198.255	0.0114713	0.365679	0.0296456	0.115627
509.7048++	REGGGGYSGGGGGYSS[+80]R	95.55	1	820.826	2 or more uniq pep	AT2G21660	RBG7	cold%2C circadian rhythm%2C and rna binding 2	| cold%2C circadian rhythm%2C and rna binding 2 | Chr2:9265477-9266316 REVERSE LENGTH=176 | 201606	nucleus,plasmodesma	16	RNA processing	REGGGGYSGGGGGYSSR	REGGGGYSGGGGGYSS[+80]R	S	140	24.01	0.00397192	0.00552391	0.9023	18509.1	19372.5	58679.2	11240.2	28706.6	11788.7	22764.1	30842.8	17826.4	47782.7	13729.4	22275.8	27231	19408.8	30622.1	1	1.53338	2.59	1.1777	2.61154	1996.89	1058.58	9935.62	2501.21	6064.71	0.095111	0.139187	0.688696	0.0811358
887.3611++	VISTGPNPEWDESFS[+80]WS[+80]FESPPK	117.71	0	928.382	2 or more uniq pep	AT2G22125	CSI1	binding protein	| binding protein | Chr2:9406793-9414223 FORWARD LENGTH=2150 | 201606	plasma membrane	21	Cell wall organization	VISTGPNPEWDESFSWSFESPPK	VISTGPNPEWDESFS[+80]WS[+80]FESPPK	S;S	2083	22	0.00630957	0.0081202	0.7793	53670.8	21071.7	11704.9	40726.2	10448.4	54340.7	21834.8	11612.2	45526.7	9894.04	51601.7	21791.8	11583.1	46200.7	8607.91	1	0.405577	0.21875	0.830649	0.181188	824.368	247.494	36.7144	1723.51	545.111	0.000739289	0.00039379	0.0417643	0.00051449
1195.1099++	LMVSDS[+80]FSTNSIFQNGDESK	113.19	0	1143.49	2 or more uniq pep	AT2G23200	AT2G23200	Protein kinase superfamily protein	| Protein kinase superfamily protein | Chr2:9879351-9881855 FORWARD LENGTH=834 | 201606	plasma membrane	11	Phytohormone action	LMVSDSFSTNSIFQNGDESK	LMVSDS[+80]FSTNSIFQNGDESK	S	797	33.6	0.000436516	0.00091221	0.8454	123399	4341.98	9082.37	14332.5	73213.3	92076.6	5333.02	5608.34	26437.8	92016.7	90169.5	5224.57	5095.92	29164.4	47050.2	1	0.0503492	0.0636754	0.242239	0.704818	10772.6	313.838	1252.18	4558	13038.5	0.0121413	0.0127079	0.0214535	0.207119
1139.0598++	IHNQDESNIS[+80]INIK	115.28	0	568.937	2 or more uniq pep	AT2G23200	AT2G23200	Protein kinase superfamily protein	| Protein kinase superfamily protein | Chr2:9879351-9881855 FORWARD LENGTH=834 | 201606	plasma membrane	11	Phytohormone action	IHNQDESNISINIK	IHNQDESNIS[+80]INIK	S	646	27.45	0.00179887	0.00292212	0.8927	40375.4	9458.69	3499.6	11601.1	8019.34	45930.3	9441.35	4088.07	11665.5	6628.99	41720.5	9473.1	4208.43	11602.1	6366.11	1	0.222296	0.0921849	0.273135	0.165179	1673.12	9.18088	218.992	21.3031	512.909	0.00252744	0.00189149	0.00289099	0.00239817
1131.0624++	EAHEEDSTAINS[+80]GGSLVAPR	75.96	0	707.315	2 or more uniq pep	AT2G23200	AT2G23200	Protein kinase superfamily protein	| Protein kinase superfamily protein | Chr2:9879351-9881855 FORWARD LENGTH=834 | 201606	plasma membrane	11	Phytohormone action	EAHEEDSTAINSGGSLVAPR	EAHEEDSTAINS[+80]GGSLVAPR	S	783	43.78	4.18794e-05	0.000138311	0.8296	3608.95	8939.23	5059.42	6222.29	9309.43	4078.37	8845.32	5896.39	6086.21	7840.78	3762.12	8878.56	6068.88	6032.11	7801.75	1	2.33526	1.48695	1.60661	2.19194	138.207	27.4919	311.74	56.5731	496.184	0.000771233	0.0320587	0.00420003	0.0128446
472.6973++	LM[+16]VSDS[+80]FSTNSIFQNGDESKNR	70.73	1	858.039	2 or more uniq pep	AT2G23200	AT2G23200	Protein kinase superfamily protein	| Protein kinase superfamily protein | Chr2:9879351-9881855 FORWARD LENGTH=834 | 201606	plasma membrane	11	Phytohormone action	LMVSDSFSTNSIFQNGDESKNR	LM[+16]VSDS[+80]FSTNSIFQNGDESKNR	S	797	107.67	1.71002e-11	1.83761e-09	0.981	8986.79	5133.52	4253.65	3641.66	28037.2	14390.2	4661.36	7948.22	2812.66	15317.8	11269.6	4746.13	8955.37	2653.77	18563.3	1	0.438767	0.606769	0.27872	1.94383	1566.06	145.335	1429.26	306.269	3815.68	0.0509056	0.168019	0.0333875	0.158361
627.7955++	LMVSDS[+80]FSTNSIFQNGDESKNR	76.93	1	852.707	2 or more uniq pep	AT2G23200	AT2G23200	Protein kinase superfamily protein	| Protein kinase superfamily protein | Chr2:9879351-9881855 FORWARD LENGTH=834 | 201606	plasma membrane	11	Phytohormone action	LMVSDSFSTNSIFQNGDESKNR	LMVSDS[+80]FSTNSIFQNGDESKNR	S	797	63.09	4.90908e-07	3.9872e-06	0.9791	16282.4	9696.21	6076.46	8959.4	3932.14	15194.2	9749.49	5574.15	9058.27	4335.36	15913.4	9729.14	5484.37	9102.23	4355.76	1	0.616181	0.361564	0.572801	0.266848	319.507	15.5226	184.23	42.2335	137.932	0.00276413	0.00133474	0.00226744	0.000900549
858.0389+++	GGSSDNRPISQYHNS[+80]PLR	115.87	0	1032.97	2 or more uniq pep	AT2G23200	AT2G23200	Protein kinase superfamily protein	| Protein kinase superfamily protein | Chr2:9879351-9881855 FORWARD LENGTH=834 | 201606	plasma membrane	11	Phytohormone action	GGSSDNRPISQYHNSPLR	GGSSDNRPISQYHNS[+80]PLR	S	465	18.77	0.0132739	0.015003	0.9902	7570.69	43217.4	10392.8	49212.9	35566.7	8559.21	42988.9	12077.7	48930.3	29776.9	7843.67	43136.4	12422.6	48603.2	29039.8	1	5.41019	1.45587	6.13787	3.95974	294.739	66.8955	627.074	176.139	2063.78	7.40383e-05	0.0343794	7.03868e-05	0.00779773
852.7073+++	TKPEVEGTVWS[+80]PLPLHR	119.96	0	676.01	2 or more uniq pep	AT2G23200	AT2G23200	Protein kinase superfamily protein	| Protein kinase superfamily protein | Chr2:9879351-9881855 FORWARD LENGTH=834 | 201606	plasma membrane	11	Phytohormone action	TKPEVEGTVWSPLPLHR	TKPEVEGTVWS[+80]PLPLHR	S	444	42.04	6.25173e-05	0.000189862	0.998	3315.93	8661.6	4197.62	12702.2	12051	4592.55	7935.63	6555.68	9960.16	8101	3975.01	8045.91	7141.72	9483.13	10010.6	1	2.12139	1.49667	2.79504	2.63887	368.592	225.865	899.742	1003.03	1140.49	0.010173	0.175463	0.0241308	0.0365851
536.2270++	KPAPTES[+80]SE	117.81	0	513.213	2 or more uniq pep	AT2G23310	RER1C	Rer1 family protein	| Rer1 family protein | Chr2:9917643-9918913 FORWARD LENGTH=212 | 201606	endoplasmic reticulum,Golgi apparatus,endomembrane system	35	unknown	KPAPTESSE	KPAPTES[+80]SE	S	210	26.88	0.00205116	0.00323599	0.8736	9792.69	15683.8	6003.36	5779.45	11788.3	10949	15787.7	6832.24	5956.65	9913.98	9976.99	15825.4	6997.56	5949.3	9280.28	1	1.54323	0.64614	0.576839	1.01314	358.703	42.3234	307.572	57.8827	752.946	0.00424491	0.0165382	0.00692213	0.925646
1012.9792++	NVNQPSSQGSEGNKSGSPSDLLASLS[+80]INDHL	94.26	1	1078.16	2 or more uniq pep	AT2G23350	PAB4	poly(A) binding protein 4	| poly(A) binding protein 4 | Chr2:9943209-9946041 FORWARD LENGTH=662 | 201606	vacuole	17	Protein biosynthesis	NVNQPSSQGSEGNKSGSPSDLLASLSINDHL	NVNQPSSQGSEGNKSGSPSDLLASLS[+80]INDHL	S	657	23.67	0.00429536	0.00588296	0.8544	2191.96	5864.22	3491.16	1874.73	6017.5	1806.65	6126.31	2693.65	2111.22	7680.96	1987.69	6079.54	2563.3	2166.02	6988.7	1	3.04164	1.45775	1.03786	3.50425	111.294	80.7067	290.014	89.3735	482.446	0.0011629	0.0974909	0.73613	0.010055
811.8698++	RYEQGS[+80]SDGGNKFDGLNLYVK	106.83	2	809.704	2 or more uniq pep	AT2G23350	PAB4	poly(A) binding protein 4	| poly(A) binding protein 4 | Chr2:9943209-9946041 FORWARD LENGTH=662 | 201606	vacuole	17	Protein biosynthesis	RYEQGSSDGGNKFDGLNLYVK	RYEQGS[+80]SDGGNKFDGLNLYVK	S	318	42.27	5.92925e-05	0.000182048	0.9588	5312.84	6673.6	17257.5	140337	158665	10818.1	5318.24	46739.8	73828	69131.1	8236.56	5493.57	56648.4	65320	125717	1	0.804901	4.81548	13.7232	17.1727	1590.26	425.585	11829.9	23715	26144.8	0.298125	0.114963	0.0700145	0.0525439
663.8061++	AGS[+80]GFGSNGSSSK	66.52	0	611.74	2 or more uniq pep	AT2G23520	AT2G23520	Pyridoxal phosphate (PLP)-dependent transferases superfamily protein	| Pyridoxal phosphate (PLP)-dependent transferases superfamily protein | Chr2:10014256-10016943 REVERSE LENGTH=895 | 201606	plasma membrane	35	unknown	AGSGFGSNGSSSK	AGS[+80]GFGSNGSSSK	S	608	50.5	8.91251e-06	3.95263e-05	0.9998	14964.1	18071.5	6761.45	14179.8	6418.59	12993.4	16260.3	6109.91	10093.6	8817.49	16405.4	16312.8	6014.07	9699.25	13854	1	1.15115	0.429556	0.771878	0.650675	988.91	595.179	234.787	1432.32	2190.97	0.211319	0.0140233	0.184891	0.168368
770.3764++	IAS[+80]PLPPFWFTSK	119.12	0	785.889	2 or more uniq pep	AT2G23520	AT2G23520	Pyridoxal phosphate (PLP)-dependent transferases superfamily protein	| Pyridoxal phosphate (PLP)-dependent transferases superfamily protein | Chr2:10014256-10016943 REVERSE LENGTH=895 | 201606	plasma membrane	35	unknown	IASPLPPFWFTSK	IAS[+80]PLPPFWFTSK	S	530	64.34	3.68129e-07	3.16478e-06	1	17327.8	10388.3	5214.19	12461.1	4137.89	8265.08	8836.34	2385.05	7072.27	14703.9	17617	8763.9	2071.3	6780.94	35626.9	1	0.722034	0.235686	0.653244	1.34672	3070.24	529.808	999.452	1846.75	9252.52	0.244965	0.0742412	0.256592	0.737341
597.7506++	RRDGSDS[+80]PIDVR	117.58	2	484.891	2 or more uniq pep	AT2G23520	AT2G23520	Pyridoxal phosphate (PLP)-dependent transferases superfamily protein	| Pyridoxal phosphate (PLP)-dependent transferases superfamily protein | Chr2:10014256-10016943 REVERSE LENGTH=895 | 201606	plasma membrane	35	unknown	RRDGSDSPIDVR	RRDGSDS[+80]PIDVR	S	30	18.37	0.0145546	0.0162273	0.8101	2960.18	5595.82	2002.68	2850.56	3095.27	3174.37	5304.82	2253.07	2430.09	2943.92	3206.81	5332.38	2306.66	2369.45	3512.27	1	1.74144	0.701869	0.82246	1.02276	77.371	92.7505	93.6817	151.279	169.937	0.0027531	0.0167728	0.0800812	0.743646
507.6030+++	HYS[+80]LSVGQSVFRPGR	93.57	0	590.621	2 or more uniq pep	AT2G24360	STY13	Protein kinase superfamily protein	| Protein kinase superfamily protein | Chr2:10364742-10366075 REVERSE LENGTH=411 | 201606	plasma membrane	18	Protein modification	HYSLSVGQSVFRPGR	HYS[+80]LSVGQSVFRPGR	S	81	29.17	0.0012106	0.00211798	0.9355	11923.6	48441.3	7317.68	11899.5	9333.57	13491.5	41092.8	9426.48	7220.26	9169.7	14928.8	41657.8	9929.37	6701.7	16336.7	1	3.29964	0.659177	0.660689	0.852253	867.793	2360.97	800.03	1652.97	2362.16	0.00682901	0.0610162	0.122089	0.541798
469.7568++++	NYS[+80]RS[+80]PPPYR	100.69	1	698.776	2 or more uniq pep	AT2G24590	RSZ22A	RNA recognition motif and CCHC-type zinc finger domains containing protein	| RNA recognition motif and CCHC-type zinc finger domains containing protein | Chr2:10449837-10450860 FORWARD LENGTH=196 | 201606	nucleus,vacuole	16	RNA processing	NYSRSPPPYR	NYS[+80]RS[+80]PPPYR	S;S	168	16.29	0.0234963	0.0246893	0.9146	24586.2	6635.26	10817.8	25805.3	7949.68	21766.8	6529.18	9447.73	24287.8	9690.18	24347.4	6515.95	9216.62	24228.4	10771.9	1	0.279154	0.417529	1.05351	0.403649	902.641	37.7583	499.699	516.001	822.066	0.00281007	0.00559164	0.365507	0.00741805
791.8905++	NY[+80]SRS[+80]PPPYR	100.35	1	698.776	2 or more uniq pep	AT2G24590	RSZ22A	RNA recognition motif and CCHC-type zinc finger domains containing protein	| RNA recognition motif and CCHC-type zinc finger domains containing protein | Chr2:10449837-10450860 FORWARD LENGTH=196 | 201606	nucleus,vacuole	16	RNA processing	NYSRSPPPYR	NY[+80]SRS[+80]PPPYR	Y;S	170	26.91	0.00203704	0.00322282	0.9507	23609	6347.1	10458.1	15921.8	10262.6	21466.3	6628.71	9076.68	18066.7	11318.9	21921.7	6594.49	8829.04	18467.4	9945.21	1	0.29282	0.422853	0.78615	0.471882	651.754	88.7176	506.808	790.263	415.224	0.00172668	0.00408515	0.0418772	0.00424479
500.2019++	RPPGYAFLDFEDS[+80]RDAR	95.48	1	697.981	2 or more uniq pep	AT2G24590	RSZ22A	RNA recognition motif and CCHC-type zinc finger domains containing protein	| RNA recognition motif and CCHC-type zinc finger domains containing protein | Chr2:10449837-10450860 FORWARD LENGTH=196 | 201606	nucleus,vacuole	16	RNA processing	RPPGYAFLDFEDSRDAR	RPPGYAFLDFEDS[+80]RDAR	S	48	34.43	0.000360579	0.000788307	0.9997	12405.5	4906.47	10978	6550.68	9086.08	9517.57	5379.23	7537.21	8515.24	12291	10443.3	5312.09	7008.36	8940.87	9564.18	1	0.489785	0.782647	0.759622	0.979882	851.378	147.673	1244.46	736.117	998.22	0.0230744	0.269504	0.131672	0.751976
983.9510++	GRNYS[+80]RS[+80]PPPYR	92.39	2	537.227	2 or more uniq pep	AT2G24590	RSZ22A	RNA recognition motif and CCHC-type zinc finger domains containing protein	| RNA recognition motif and CCHC-type zinc finger domains containing protein | Chr2:10449837-10450860 FORWARD LENGTH=196 | 201606	nucleus,vacuole	16	RNA processing	GRNYSRSPPPYR	GRNYS[+80]RS[+80]PPPYR	S;S	168	25.14	0.00306196	0.00448617	0.9855	2601.66	3484.87	9831.23	7688.06	3365.13	1939.37	3766.94	6580.73	9540.32	4820.45	2212.15	3720.6	6092.63	9967.37	3999.72	1	1.65458	3.30874	4.1267	1.86237	192.176	87.3309	1173.34	699.544	421.258	0.0217933	0.0476451	0.0111453	0.0596032
478.8961+++	S[+80]YGDM[+16]TEMGGGGGGGGRDEK	94.48	1	1007.37	2 or more uniq pep	AT2G25430	AT2G25430	epsin N-terminal homology (ENTH) domain-containing protein / clathrin assembly protein-like protein	| epsin N-terminal homology (ENTH) domain-containing protein / clathrin assembly protein-like protein | Chr2:10822716-10824677 FORWARD LENGTH=653 | 201606	plasma membrane	22	Vesicle trafficking	SYGDMTEMGGGGGGGGRDEK	S[+80]YGDM[+16]TEMGGGGGGGGRDEK	S	221	16.51	0.0223357	0.023585	0.9994	141476	25386.5	18865.5	5163.41	9573.86	93873.1	31694.5	10017.4	9917.66	14100	98606.4	30926	8845.45	11063.8	7076.25	1	0.276901	0.109921	0.0847827	0.0965457	15140.7	1987.01	3162.85	1806.34	2055.59	0.0329873	0.0236699	0.0213795	0.0221006
432.6898++	S[+80]YGDMTEMGGGGGGGGRDEK	93.69	1	999.372	2 or more uniq pep	AT2G25430	AT2G25430	epsin N-terminal homology (ENTH) domain-containing protein / clathrin assembly protein-like protein	| epsin N-terminal homology (ENTH) domain-containing protein / clathrin assembly protein-like protein | Chr2:10822716-10824677 FORWARD LENGTH=653 | 201606	plasma membrane	22	Vesicle trafficking	SYGDMTEMGGGGGGGGRDEK	S[+80]YGDMTEMGGGGGGGGRDEK	S	221	38.33	0.000146893	0.000380369	1	49410.8	4528.78	6252.91	5612.8	5074.59	41207.3	5146.72	4636.01	8215.53	5844.78	40655.2	5081.43	4368.33	8732.66	3849.76	1	0.113847	0.115501	0.175921	0.113078	2830.99	196.007	588.674	965.376	580.876	0.00529618	0.00554427	0.00674414	0.00549234
488.2145++	KVVT[+80]PLREMTPER	58.2	2	545.948	2 or more uniq pep	AT2G25430	AT2G25430	epsin N-terminal homology (ENTH) domain-containing protein / clathrin assembly protein-like protein	| epsin N-terminal homology (ENTH) domain-containing protein / clathrin assembly protein-like protein | Chr2:10822716-10824677 FORWARD LENGTH=653 | 201606	plasma membrane	22	Vesicle trafficking	KVVTPLREMTPER	KVVT[+80]PLREMTPER	T	244	58.68	1.35519e-06	8.82611e-06	0.9576	7815.04	37094.7	4023.57	27344.3	3836.64	12100.2	31129	7596.01	16488.6	2387.03	10677.1	31828.8	8594.62	15061.9	3947.75	1	3.43341	0.649191	2.09076	0.352648	1260.04	1882.79	1387.52	3878.29	502.745	0.00943896	0.206223	0.146783	0.0375007
602.7848++	S[+80]YGDMTEM[+16]GGGGGGGGRDEK	0	1	1007.37	2 or more uniq pep	AT2G25430	AT2G25430	epsin N-terminal homology (ENTH) domain-containing protein / clathrin assembly protein-like protein	| epsin N-terminal homology (ENTH) domain-containing protein / clathrin assembly protein-like protein | Chr2:10822716-10824677 FORWARD LENGTH=653 | 201606	plasma membrane	22	Vesicle trafficking	SYGDMTEMGGGGGGGGRDEK	S[+80]YGDMTEM[+16]GGGGGGGGRDEK	S	221	30.39	0.000914113	0.0016617	0.9707	13285	14437.7	5666.58	12248.8	8199.42	14690.2	14653	6330.75	12937.2	6952.56	13368.6	14676.2	6460.07	12971.7	6334.89	1	1.06068	0.446907	0.924331	0.521446	455.112	75.9242	245.796	235.423	548.364	0.222117	0.00456564	0.173976	0.0113938
559.2611++	S[+80]YGDM[+16]TEM[+16]GGGGGGGGRDEK	58.46	1	1015.37	2 or more uniq pep	AT2G25430	AT2G25430	epsin N-terminal homology (ENTH) domain-containing protein / clathrin assembly protein-like protein	| epsin N-terminal homology (ENTH) domain-containing protein / clathrin assembly protein-like protein | Chr2:10822716-10824677 FORWARD LENGTH=653 | 201606	plasma membrane	22	Vesicle trafficking	SYGDMTEMGGGGGGGGRDEK	S[+80]YGDM[+16]TEM[+16]GGGGGGGGRDEK	S	221	14.53	0.0352371	0.0358009	0.9883	17700.7	12209.6	4915.98	7423.23	6497.87	17595.8	11187	5162.45	5656.22	7162.73	19611.3	11248.3	5223	5450.61	9996.91	1	0.633041	0.279148	0.339587	0.427973	655.067	331.124	93.8891	626.091	1072.84	0.0116044	0.00250312	0.00553796	0.0142514
715.3292++	SRSY[+80]GDM[+16]TEM[+16]GGGGGGGGRDEK	65.57	2	758.291	2 or more uniq pep	AT2G25430	AT2G25430	epsin N-terminal homology (ENTH) domain-containing protein / clathrin assembly protein-like protein	| epsin N-terminal homology (ENTH) domain-containing protein / clathrin assembly protein-like protein | Chr2:10822716-10824677 FORWARD LENGTH=653 | 201606	plasma membrane	22	Vesicle trafficking	SRSYGDMTEMGGGGGGGGRDEK	SRSY[+80]GDM[+16]TEM[+16]GGGGGGGGRDEK	Y	222	25.82	0.00261818	0.00396488	1	11807.2	29219.7	5990.04	6671.85	13043.1	16280.3	24293.5	9902.53	3869.47	9737.9	15867.9	24782.2	10933.6	3535.51	17408.7	1	1.8429	0.601536	0.34185	0.933302	1427.26	1566.96	1505.71	994.471	2221.4	0.0326186	0.110558	0.0291783	0.681356
828.3660++	KVVT[+80]PLREM[+16]TPER	100.89	2	551.279	2 or more uniq pep	AT2G25430	AT2G25430	epsin N-terminal homology (ENTH) domain-containing protein / clathrin assembly protein-like protein	| epsin N-terminal homology (ENTH) domain-containing protein / clathrin assembly protein-like protein | Chr2:10822716-10824677 FORWARD LENGTH=653 | 201606	plasma membrane	22	Vesicle trafficking	KVVTPLREMTPER	KVVT[+80]PLREM[+16]TPER	T	244	39.82	0.000104232	0.000287486	0.9998	18491	13839.4	11748.3	84741.2	6803.45	19170.2	10474.6	14663.2	35822.6	8547.43	25966.1	10673.1	15405.8	31774.2	24219.6	1	0.568627	0.664519	2.55839	0.582181	2386.56	1090.04	1116.18	17021.1	5537.64	0.0679252	0.110074	0.227493	0.31496
463.7264++	SRSY[+80]GDM[+16]TEMGGGGGGGGRDEK	82.74	2	752.96	2 or more uniq pep	AT2G25430	AT2G25430	epsin N-terminal homology (ENTH) domain-containing protein / clathrin assembly protein-like protein	| epsin N-terminal homology (ENTH) domain-containing protein / clathrin assembly protein-like protein | Chr2:10822716-10824677 FORWARD LENGTH=653 | 201606	plasma membrane	22	Vesicle trafficking	SRSYGDMTEMGGGGGGGGRDEK	SRSY[+80]GDM[+16]TEMGGGGGGGGRDEK	Y	222	26.67	0.00215278	0.00335651	0.9556	5191.08	5770.48	23699.5	7185.07	19585.6	4785.86	6296.45	20334.4	9351.4	20241.1	4590.66	6248.54	19712.2	9733.9	14989	1	1.2628	4.36942	1.81948	3.75579	176.827	167.907	1238.5	793.58	1652.31	0.0360506	0.00577392	0.0408	0.0149977
652.7796++	VVASNGSVAPNVKPVKS[+80]PK	102.08	1	979.527	2 or more uniq pep	AT2G25480	AT2G25480	TPX2 (targeting protein for Xklp2) protein family	| TPX2 (targeting protein for Xklp2) protein family | Chr2:10843449-10845343 FORWARD LENGTH=403 | 201606	cytoskeleton	20	Cytoskeleton organization	VVASNGSVAPNVKPVKSPK	VVASNGSVAPNVKPVKS[+80]PK	S	113	24.48	0.00356451	0.00506059	1	7026.14	13739.6	38651.5	43042	9419.34	5182.99	16649.8	23746.2	76070.9	12207.8	5202.75	16320.6	21564.6	83471.1	6596.43	1	2.76827	4.7425	12.2822	1.65462	611.117	920.148	5369.08	12428	1619.88	0.0125526	0.0545297	0.0383183	0.172839
1165.5121+++	IAITRPKS[+80]PK	116.38	1	595.836	2 or more uniq pep	AT2G25480	AT2G25480	TPX2 (targeting protein for Xklp2) protein family	| TPX2 (targeting protein for Xklp2) protein family | Chr2:10843449-10845343 FORWARD LENGTH=403 | 201606	cytoskeleton	20	Cytoskeleton organization	IAITRPKSPK	IAITRPKS[+80]PK	S	264	21.15	0.00767361	0.00956719	0.8717	7000.05	13594.5	6459.24	7734.72	16565.7	7254.17	13320.5	6829.32	7283.93	16034.8	7232.37	13349.9	6904.68	7211.73	17094.1	1	1.87472	0.939622	1.0354	2.3135	81.3161	86.842	137.648	163.63	305.785	0.00036105	0.114397	0.307676	0.00113049
611.7404++	VQAS[+80]DDEAGKLLEERESEAK	70.18	2	762.016	2 or more uniq pep	AT2G25520	AT2G25520	Drug/metabolite transporter superfamily protein	| Drug/metabolite transporter superfamily protein | Chr2:10860950-10861993 FORWARD LENGTH=347 | 201606	Golgi apparatus,endomembrane system	24	Solute transport	VQASDDEAGKLLEERESEAK	VQAS[+80]DDEAGKLLEERESEAK	S	325	18.64	0.0136773	0.0153656	0.9893	7349.93	9747.44	24847.6	8362.84	2815.5	6948.31	10461.4	22203.1	10362.5	2850.21	6668.36	10399.4	21697.7	10700.9	2226.42	1	1.46377	3.27665	1.41131	0.375715	197.794	228.36	976.689	729.532	202.392	0.00872089	0.00389176	0.0649307	0.00418997
785.8889++	ELS[+80]LGHSKR	85.41	1	553.771	2 or more uniq pep	AT2G25800	AT2G25800	elongation factor Ts (DUF810)	| elongation factor Ts (DUF810) | Chr2:11006138-11009728 REVERSE LENGTH=987 | 201606	plasma membrane	35	unknown	ELSLGHSKR	ELS[+80]LGHSKR	S	9	39.17	0.00012106	0.000323057	0.999	146641	425438	22495.4	11391.6	96030.1	121821	453485	17296.6	13664.2	118701	130078	449532	16439.4	14135.5	99791.1	1	3.35988	0.14059	0.0995064	0.798806	7297.49	8764.81	1892.03	847.066	7014.81	0.00135105	0.00433686	0.00374048	0.109578
927.4684+++	GIEPSGPNAGS[+80]PTFSVR	115.79	0	876.901	2 or more uniq pep	AT2G26250	FDH	3-ketoacyl-CoA synthase 10	| 3-ketoacyl-CoA synthase 10 | Chr2:11170799-11173059 REVERSE LENGTH=550 | 201606	Golgi apparatus,endomembrane system	5	Lipid metabolism	GIEPSGPNAGSPTFSVR	GIEPSGPNAGS[+80]PTFSVR	S	28	115.47	2.83792e-12	5.66368e-10	0.9635	12195.6	16348.5	6571.48	26101.6	26299.3	20615.5	15217.1	12895.5	21872.7	12924.7	15042.2	15490.3	14652.1	20815	13979.6	1	1.03615	0.71281	1.52833	1.23759	2472.74	340.855	2453.74	1615.04	4293.18	0.924906	0.319273	0.141944	0.753328
712.3107++	RLTIAVELVANPS[+80]IVFM[+16]DEPTSGLDARAAAIVM[+16]R	112.67	2	935.479	2 or more uniq pep	AT2G26910	ABCG32	pleiotropic drug resistance 4	| pleiotropic drug resistance 4 | Chr2:11481623-11487874 FORWARD LENGTH=1420 | 201606	Golgi apparatus,plasma membrane	21	Cell wall organization	RLTIAVELVANPSIVFMDEPTSGLDARAAAIVMR	RLTIAVELVANPS[+80]IVFM[+16]DEPTSGLDARAAAIVM[+16]R	S	989	18.17	0.0152405	0.0169178	0.9334	3863.88	4957.99	3317.3	2109.48	4601.31	4754.92	4899.51	4284.74	2070.33	3417.31	4116.54	4928.88	4495.57	2044.46	3311.66	1	1.1703	0.950577	0.492668	0.904672	265.132	16.8815	362.76	18.8995	413.401	0.123615	0.682742	0.0146698	0.440905
522.9055+++	STS[+80]FKDEIEDEEELRWAALQR	119.69	2	878.069	2 or more uniq pep	AT2G26910	ABCG32	pleiotropic drug resistance 4	| pleiotropic drug resistance 4 | Chr2:11481623-11487874 FORWARD LENGTH=1420 | 201606	Golgi apparatus,plasma membrane	21	Cell wall organization	STSFKDEIEDEEELRWAALQR	STS[+80]FKDEIEDEEELRWAALQR	S	14	29.55	0.00110917	0.00196639	0.9146	2190.11	17757.5	9232.13	47494.1	48149.2	1881.35	18654.7	7457.86	54613.2	57458.5	1992.38	18525	7156.81	56079.6	50416.8	1	9.10718	3.92385	26.2871	25.9435	90.2965	279.957	647.46	2651.45	2802.7	0.000325873	0.0119451	0.00272612	0.00313219
746.3330++	STS[+80]FKDEIEDEEELR	8.8	1	953.901	2 or more uniq pep	AT2G26910	ABCG32	pleiotropic drug resistance 4	| pleiotropic drug resistance 4 | Chr2:11481623-11487874 FORWARD LENGTH=1420 | 201606	Golgi apparatus,plasma membrane	21	Cell wall organization	STSFKDEIEDEEELR	STS[+80]FKDEIEDEEELR	S	14	68.72	1.34276e-07	1.47704e-06	0.9552	3263.28	17577.7	19047.1	9521.9	13425.1	3322.53	17222.4	19717.9	8951.46	13342.6	3357.72	17252.8	19857.3	8868.18	14320	1	5.23609	5.89511	2.75106	4.13152	27.5557	113.706	250.103	205.436	312.968	6.94688e-05	0.000240371	0.001275	0.000914634
564.2801++	EYLQHSGS[+80]IHGK	86.55	0	718.322	2 or more uniq pep	AT2G26910	ABCG32	pleiotropic drug resistance 4	| pleiotropic drug resistance 4 | Chr2:11481623-11487874 FORWARD LENGTH=1420 | 201606	Golgi apparatus,plasma membrane	21	Cell wall organization	EYLQHSGSIHGK	EYLQHSGS[+80]IHGK	S	798	48.99	1.26183e-05	5.23078e-05	0.9521	91101.7	75733.1	42302.3	241831	49255.1	49503.4	85629.5	18846	335662	108030	68123.5	83665.1	16152.2	361589	84921.8	1	1.26307	0.360715	4.91431	1.32317	12030.3	3025.02	8304.23	36376.5	17095.5	0.432236	0.0956348	0.0238846	0.646842
502.2215++	RRPS[+80]LS[+80]PPPPYR	107.64	1	528.248	2 or more uniq pep	AT2G27100	SE	C2H2 zinc-finger protein SERRATE (SE)	| C2H2 zinc-finger protein SERRATE (SE) | Chr2:11572587-11576357 FORWARD LENGTH=720 | 201606	#N/A	15	RNA biosynthesis	RRPSLSPPPPYR	RRPS[+80]LS[+80]PPPPYR	S;S	90	19.57	0.0110408	0.0128694	0.9828	11731.3	15378	17912.4	4169.23	15597.8	9876.88	16050	14185.1	4690.01	19307	10703.9	15937	13564.7	4806.09	17492.9	1	1.47492	1.41012	0.426414	1.63953	536.368	207.75	1357.68	195.828	1070.83	0.0128877	0.092864	0.0083339	0.0305406
650.8202++	TSEPNS[+80]EDEAAGVGKR	83.35	1	863.868	2 or more uniq pep	AT2G27100	SE	C2H2 zinc-finger protein SERRATE (SE)	| C2H2 zinc-finger protein SERRATE (SE) | Chr2:11572587-11576357 FORWARD LENGTH=720 | 201606	#N/A	15	RNA biosynthesis	TSEPNSEDEAAGVGKR	TSEPNS[+80]EDEAAGVGKR	S	299	82.89	5.14044e-09	1.12206e-07	0.9183	13668.2	28503.3	2641.77	54364	131373	25912	20393.5	7038.08	20344.4	71019.2	23679.8	21173.9	8530.72	17237.1	199416	1	1.25552	0.275049	1.83015	6.92457	3764.78	2583.03	1767.54	11891.6	37087	0.668306	0.0688789	0.523454	0.0939876
691.3838++	DDNGYDGRRGS[+80]PR	115.38	2	772.816	2 or more uniq pep	AT2G27100	SE	C2H2 zinc-finger protein SERRATE (SE)	| C2H2 zinc-finger protein SERRATE (SE) | Chr2:11572587-11576357 FORWARD LENGTH=720 | 201606	#N/A	15	RNA biosynthesis	DDNGYDGRRGSPR	DDNGYDGRRGS[+80]PR	S	128	19.58	0.0110154	0.0128452	0.9913	14363.7	10861.9	36342.4	54338	23516.6	14455.1	11851.7	34629.7	71258.3	21326.5	12969.5	11787.5	34232.6	73937.1	15293.1	1	0.828322	2.52176	4.80449	1.43058	480.684	319.763	647.312	6135.5	2458.81	0.0521129	0.00145162	0.0134238	0.134714
541.7531++	VREELYFQNYM[+16]NDPNAPGGQPAT[+80]QQSGPRDRPIR	4.63	2	1000.22	2 or more uniq pep	AT2G27100	SE	C2H2 zinc-finger protein SERRATE (SE)	| C2H2 zinc-finger protein SERRATE (SE) | Chr2:11572587-11576357 FORWARD LENGTH=720 | 201606	#N/A	15	RNA biosynthesis	VREELYFQNYMNDPNAPGGQPATQQSGPRDRPIR	VREELYFQNYM[+16]NDPNAPGGQPAT[+80]QQSGPRDRPIR	T	556	22.66	0.00542001	0.00716344	0.7699	3825.65	14276.4	18576.6	11117.6	3774.76	3951.38	13869	19670.9	10191.3	3704	3990.02	13906.1	19898.6	10054.7	4084.25	1	3.57562	4.94038	2.6684	0.982569	49.618	130.052	408.053	333.86	116.756	0.000190078	0.000706228	0.0026593	0.645508
758.3417++	TSEPNS[+80]EDEAAGVGK	91.63	0	785.817	2 or more uniq pep	AT2G27100	SE	C2H2 zinc-finger protein SERRATE (SE)	| C2H2 zinc-finger protein SERRATE (SE) | Chr2:11572587-11576357 FORWARD LENGTH=720 | 201606	#N/A	15	RNA biosynthesis	TSEPNSEDEAAGVGK	TSEPNS[+80]EDEAAGVGK	S	299	27.9	0.00162181	0.00268126	0.9511	26600.5	10133.8	15986	17612.8	14234	20907.8	12139.6	10674.5	30201.3	16979.1	20271.8	11927.4	9848.81	32901.3	9362.73	1	0.516653	0.532452	1.24321	0.603018	2011.97	636.183	1922.95	4711.1	2227.02	0.0337515	0.0644721	0.488565	0.0943014
609.8010++++	AVLDEGGSGPGS[+80]NGDAAVATRPK	72.44	0	736.009	2 or more uniq pep	AT2G27600	SKD1	AAA-type ATPase family protein	| AAA-type ATPase family protein | Chr2:11781226-11783730 FORWARD LENGTH=435 | 201606	cytosol,endomembrane system	22	Vesicle trafficking	AVLDEGGSGPGSNGDAAVATRPK	AVLDEGGSGPGS[+80]NGDAAVATRPK	S	82	40.66	8.59014e-05	0.000246922	0.956	14000.3	9737.34	21643.6	6476.66	7069.08	8922.61	8845.61	13425.8	4622.88	15254.5	14101.4	8800.05	12317.1	4510.69	25900.3	1	0.770313	1.30803	0.433531	1.35043	1709.66	305.12	2941.53	637.448	5451.56	0.205457	0.416834	0.0595638	0.58057
799.8691++	HGVSIPT[+80]VAVR	84.35	0	608.316	2 or more uniq pep	AT2G27680	AT2G27680	NAD(P)-linked oxidoreductase superfamily protein	| NAD(P)-linked oxidoreductase superfamily protein | Chr2:11803981-11805965 REVERSE LENGTH=384 | 201606	plastid	35	unknown	HGVSIPTVAVR	HGVSIPT[+80]VAVR	T	314	15.71	0.0268534	0.0278502	0.9791	35895.5	11268.5	71462.5	37536	6396.9	32746.6	11185.5	64331	36393.1	7390.8	35431.6	11165	63096.6	36399.7	7861.6	1	0.323539	1.91205	1.06146	0.208596	981.488	31.6304	2607.36	379.882	431.715	0.00174384	0.00768075	0.186089	0.00151958
642.3102++	KEEKEES[+80]DDDMGFSLFE	86.77	2	1057.91	2 or more uniq pep	AT2G27710	RPP2B	60S acidic ribosomal protein family	| 60S acidic ribosomal protein family | Chr2:11816929-11817670 FORWARD LENGTH=115 | 201606	cytosol,plasma membrane	17	Protein biosynthesis	KEEKEESDDDMGFSLFE	KEEKEES[+80]DDDMGFSLFE	S	105	28.99	0.00126183	0.00218571	1	40151.2	34799.3	39098	25287.1	90117.6	39830.5	35035.7	38557.1	25805.6	90579.2	39753.9	35013.4	38449.5	25887.6	88547.9	1	0.875694	0.969663	0.64296	2.24866	121.693	75.3469	200.656	188.018	614.77	0.000830883	0.0356	0.000246865	0.000158096
421.7046++	KEEKEES[+80]DDDM[+16]GFSLFE	86.42	2	1065.91	2 or more uniq pep	AT2G27710	RPP2B	60S acidic ribosomal protein family	| 60S acidic ribosomal protein family | Chr2:11816929-11817670 FORWARD LENGTH=115 | 201606	cytosol,plasma membrane	17	Protein biosynthesis	KEEKEESDDDMGFSLFE	KEEKEES[+80]DDDM[+16]GFSLFE	S	105	17.63	0.0172584	0.0187626	0.9999	59822.5	52452.1	108749	62530.3	46253.5	36115.4	66708.9	50963.6	126163	76972.5	39883.9	64860	43942.5	142344	37287.9	1	1.45004	1.44358	2.70251	1.27979	7355.2	4476.05	20532.2	24359.6	12016	0.203028	0.408768	0.124902	0.618192
499.7552++	NVVLDEFGS[+80]PKVVNDGVTIAR	96.38	1	770.389	2 or more uniq pep	AT2G28000	CPN60A1	chaperonin-60alpha	| chaperonin-60alpha | Chr2:11926603-11929184 FORWARD LENGTH=586 | 201606	plastid,apoplast	1	Photosynthesis	NVVLDEFGSPKVVNDGVTIAR	NVVLDEFGS[+80]PKVVNDGVTIAR	S	90	25.39	0.00289068	0.0042892	0.9875	4320.02	5151.45	6706.38	16314.1	2838.2	4645.08	4937.47	7516.15	14392.9	2658.9	4622.24	4959.96	7687	14098.1	3040.04	1	1.10949	1.61118	3.30832	0.629032	104.756	67.8906	302.446	694.754	110.09	0.0598249	0.0130527	0.00452802	0.00805091
627.7850++	MEDEAGGGDSINDATTTPVS[+80]PSLSK	119.52	0	853.698	2 or more uniq pep	AT2G28070	ABCG3	ABC-2 type transporter family protein	| ABC-2 type transporter family protein | Chr2:11956432-11959782 FORWARD LENGTH=730 | 201606	plasma membrane	24	Solute transport	MEDEAGGGDSINDATTTPVSPSLSK	MEDEAGGGDSINDATTTPVS[+80]PSLSK	S	80	64.66	3.41979e-07	3.01417e-06	0.9405	4828.74	8298.87	9817.65	6406.15	414982	5346.19	9294.56	10313	9185.55	317886	4323.78	9250.91	10373.8	9604.09	199378	1	1.86557	2.12048	1.75535	63.8374	295.154	324.866	176.123	1003.52	62342	0.0111856	0.00412455	0.0763356	0.0391103
1033.5012+++	KPGSLRQPISFEDS[+80]PEWEDTPDVDLR	95.18	1	1031.81	2 or more uniq pep	AT2G28070	ABCG3	ABC-2 type transporter family protein	| ABC-2 type transporter family protein | Chr2:11956432-11959782 FORWARD LENGTH=730 | 201606	plasma membrane	24	Solute transport	KPGSLRQPISFEDSPEWEDTPDVDLR	KPGSLRQPISFEDS[+80]PEWEDTPDVDLR	S	48	39.74	0.00010617	0.000291393	0.8412	28851.9	5784.91	15826	248275	6153.44	19300.7	7441.62	8324.7	523615	8686.02	19444.8	7248.76	7331.56	591441	3880.73	1	0.319618	0.452295	22.0503	0.28763	3160.01	523.066	2681.32	104927	1387.84	0.0391563	0.100894	0.0543048	0.0420639
698.7760++	SSS[+80]YNGDR	52.06	0	483.172	2 or more uniq pep	AT2G28150	AT2G28150	UPSTREAM OF FLC protein (DUF966)	| UPSTREAM OF FLC protein (DUF966) | Chr2:12000015-12002227 FORWARD LENGTH=540 | 201606	plasma membrane	35	unknown	SSSYNGDR	SSS[+80]YNGDR	S	427	23.72	0.0042462	0.00583278	0.8354	16979.9	5394.2	12111.8	7081.41	6201.03	16439.5	5171.68	11970.7	6196.41	6791.06	17714.8	5181.46	11959.2	6093.39	8060.85	1	0.308254	0.705523	0.379314	0.411109	369.594	72.5998	49.0523	313.583	548.708	0.00101809	0.00544748	0.00208922	0.00432497
698.7760++	DAADSNAS[+80]LKR	116.51	1	614.272	2 or more uniq pep	AT2G28150	AT2G28150	UPSTREAM OF FLC protein (DUF966)	| UPSTREAM OF FLC protein (DUF966) | Chr2:12000015-12002227 FORWARD LENGTH=540 | 201606	plasma membrane	35	unknown	DAADSNASLKR	DAADSNAS[+80]LKR	S	421	40.64	8.62979e-05	0.000247553	0.9959	584574	434341	149472	62209.6	216528	497517	408891	128103	50864	292762	604468	408817	124691	49863.5	390452	1	0.747065	0.23982	0.0970487	0.53493	32840.9	8495.59	7754.58	3959.17	50334.6	0.0507168	0.00615577	0.00421532	0.0487068
697.9810+++	NSVS[+80]PPFSNSASSLGGKTDTLESLIR	15.76	1	915.443	2 or more uniq pep	AT2G28150	AT2G28150	UPSTREAM OF FLC protein (DUF966)	| UPSTREAM OF FLC protein (DUF966) | Chr2:12000015-12002227 FORWARD LENGTH=540 | 201606	plasma membrane	35	unknown	NSVSPPFSNSASSLGGKTDTLESLIR	NSVS[+80]PPFSNSASSLGGKTDTLESLIR	S	283	67.83	1.64816e-07	1.72471e-06	0.9619	19609.7	14084.4	17446.9	126525	12117	18510.9	12290	17769.2	82488.4	15158.7	22742.7	12379.9	17900.7	78000.9	25940.6	1	0.642172	0.878912	4.77936	0.859144	1267.78	583.71	134.796	15481.1	4193.86	0.0340456	0.180097	0.0399313	0.61955
488.7286++	SVSSSGVS[+80]PDSR	77.9	0	622.761	2 or more uniq pep	AT2G28150	AT2G28150	UPSTREAM OF FLC protein (DUF966)	| UPSTREAM OF FLC protein (DUF966) | Chr2:12000015-12002227 FORWARD LENGTH=540 | 201606	plasma membrane	35	unknown	SVSSSGVSPDSR	SVSSSGVS[+80]PDSR	S	193	62.58	5.52077e-07	4.3186e-06	0.8285	113283	28253.7	56043.3	723069	22407.6	66290.5	32279	27101.7	1.04316e+06	43544.2	85156.3	31576.2	23578.6	1.12569e+06	32026.1	1	0.369048	0.39348	11.7794	0.410253	13653	1241.32	10284.8	122786	6109.85	0.0523485	0.0911561	0.0193266	0.0653929
507.6017+++	AAAFESTTS[+80]FSSIPLQPIPR	115.25	0	1100.54	2 or more uniq pep	AT2G28890	PLL4	poltergeist like 4	| poltergeist like 4 | Chr2:12405799-12408062 REVERSE LENGTH=654 | 201606	plasma membrane	18	Protein modification	AAAFESTTSFSSIPLQPIPR	AAAFESTTS[+80]FSSIPLQPIPR	S	102	70.96	8.01678e-08	9.91101e-07	0.8513	1893.69	2536.88	4860.27	9804.83	1005.48	1801.56	2443.84	4689.62	8693.89	1124.89	1956.35	2446.63	4663.55	8572.14	1319.84	1	1.31559	2.51782	4.79504	0.610002	44.9531	30.5585	61.6878	392.182	91.6151	0.00832765	0.000714538	0.00304293	0.0187971
949.0676+++	SSGPIVPGS[+80]GPLER	119.35	0	716.845	2 or more uniq pep	AT2G28890	PLL4	poltergeist like 4	| poltergeist like 4 | Chr2:12405799-12408062 REVERSE LENGTH=654 | 201606	plasma membrane	18	Protein modification	SSGPIVPGSGPLER	SSGPIVPGS[+80]GPLER	S	122	21.09	0.00778037	0.00966148	0.9928	3290.92	9868.13	3885.65	24892.9	3637.85	3941.08	9161.81	5056.14	20083.4	2997.2	3751.6	9247.36	5321.9	19331.5	3715.72	1	2.59607	1.29407	5.93764	0.95212	193.05	222.557	441.18	1742.04	227.643	0.00260189	0.151197	0.00958366	0.552981
739.8605++	SFS[+80]HGLANLR	92.52	0	591.277	2 or more uniq pep	AT2G28890	PLL4	poltergeist like 4	| poltergeist like 4 | Chr2:12405799-12408062 REVERSE LENGTH=654 | 201606	plasma membrane	18	Protein modification	SFSHGLANLR	SFS[+80]HGLANLR	S	164	52.83	5.21195e-06	2.58653e-05	0.9097	8535.76	8953.41	21444.3	20719	7024.04	8251.69	8729.84	20929.4	19099.4	7579.3	8725.71	8736.58	20850.2	18918	8445.38	1	1.03604	2.47939	2.30333	0.903095	137.736	73.4258	186.239	572.477	413.565	0.192457	0.0003394	0.00281499	0.20016
949.0676+++	AIS[+80]KTITR	85.51	1	485.26	2 or more uniq pep	AT2G28890	PLL4	poltergeist like 4	| poltergeist like 4 | Chr2:12405799-12408062 REVERSE LENGTH=654 | 201606	plasma membrane	18	Protein modification	AISKTITR	AIS[+80]KTITR	S	188	39.86	0.000103276	0.00028598	0.9901	5797.19	6246.03	6993.45	5699.47	7294.37	5529.16	6436.87	6482.12	6231.51	7593.08	5531.08	6416.82	6385.46	6322.72	6894.24	1	1.13391	1.17773	1.08443	1.29267	89.0247	60.5509	188.629	194.338	202.445	0.0201251	0.0407658	0.16137	0.0176733
654.9529+++	AVSPGKPGAS[+80]PK	63.46	0	588.295	2 or more uniq pep	AT2G28930	APK1B	protein kinase 1B	| protein kinase 1B | Chr2:12424551-12426565 FORWARD LENGTH=415 | 201606	plasma membrane	18	Protein modification	AVSPGKPGASPK	AVSPGKPGAS[+80]PK	S	20	20.63	0.00864968	0.0105166	0.9932	10300.2	22188.1	21846.5	28096.8	34089.6	7406.36	24317.7	13882.8	36279.1	50812.9	8542.11	23975.6	12724.1	38176.6	40546.1	1	2.74809	1.82833	4.0318	4.97231	841.796	660.29	2867.27	3092.59	4869.2	0.00522391	0.131585	0.0155109	0.0216106
654.9529+++	VPS[+80]PC[+57]LTPIGSGR	119.93	0	710.836	2 or more uniq pep	AT2G29140	APUM3	pumilio 3	| pumilio 3 | Chr2:12531392-12535060 FORWARD LENGTH=964 | 201606	plasma membrane	35	unknown	VPSPCLTPIGSGR	VPS[+80]PC[+57]LTPIGSGR	S	268	69.8	1.04713e-07	1.23969e-06	0.9778	30970.2	710782	27234.8	206740	82961.8	23291.7	704222	19481.8	195954	128092	29265.9	699612	18307.7	197209	147328	1	25.6969	0.78046	7.27568	4.40411	2328.05	3240.79	2800.6	3405.43	19075.5	3.47355e-05	0.232423	0.000573871	0.0412902
513.7526++	NGTPDPQGIARVPS[+80]PC[+57]LTPIGSGR	117.55	1	843.076	2 or more uniq pep	AT2G29140	APUM3	pumilio 3	| pumilio 3 | Chr2:12531392-12535060 FORWARD LENGTH=964 | 201606	plasma membrane	35	unknown	NGTPDPQGIARVPSPCLTPIGSGR	NGTPDPQGIARVPS[+80]PC[+57]LTPIGSGR	S	268	52.54	5.57186e-06	2.7264e-05	0.9906	4363.78	3508.64	9858.5	2637.53	4629.55	3150.01	4498.01	5692.64	5540.33	5853.98	3006.8	4390.8	5101.91	6231.65	2576.47	1	1.23075	1.92104	1.47859	1.25873	430.448	313.454	1496.82	1101.06	956.162	0.360974	0.162379	0.387254	0.504265
519.7652++	RIS[+80]FLSER	95.91	1	544.268	2 or more uniq pep	AT2G29510	AT2G29510	hypothetical protein (DUF3527)	| hypothetical protein (DUF3527) | Chr2:12635231-12637838 FORWARD LENGTH=839 | 201606	plasmodesma	35	unknown	RISFLSER	RIS[+80]FLSER	S	356	31.66	0.000682339	0.00130758	0.9938	48689	17608.4	38890.7	17085.2	141300	19188.4	23642.5	10567.1	39300	420481	27505.9	22663.2	8218.33	46083.1	194055	1	0.805903	0.549415	1.35813	10.6235	8781.87	1869.64	9856.02	8757.19	85632.7	0.363108	0.441517	0.866553	0.124886
597.8157++	SFS[+80]GPIEAEAPAR	115.96	0	706.316	2 or more uniq pep	AT2G29510	AT2G29510	hypothetical protein (DUF3527)	| hypothetical protein (DUF3527) | Chr2:12635231-12637838 FORWARD LENGTH=839 | 201606	plasmodesma	35	unknown	SFSGPIEAEAPAR	SFS[+80]GPIEAEAPAR	S	815	64.27	3.74111e-07	3.18678e-06	0.9459	18000.7	23207	12756.9	10031.7	58818.1	20484.1	24716.1	14301.5	12335.1	45508.6	17222.7	24696.6	14582.6	12611.3	34185.6	1	1.30993	0.751188	0.630574	2.49137	983.459	499.82	567.546	817.733	7118.5	0.0362265	0.0539416	0.0325965	0.0615873
748.3199++	LSTYATGS[+80]PGETR	108.57	0	710.311	2 or more uniq pep	AT2G30070	POT1	potassium transporter 1	| potassium transporter 1 | Chr2:12835097-12838466 FORWARD LENGTH=712 | 201606	vacuole,vacuolar membrane	24	Solute transport	LSTYATGSPGETR	LSTYATGS[+80]PGETR	S	132	33.82	0.000414954	0.000877655	0.9993	1.40165e+06	19616.5	67389.8	230175	142590	1.21798e+06	20685.1	55060.9	268044	166629	1.2729e+06	20542.2	52944.6	275567	143537	1	0.0157055	0.0449598	0.200259	0.117101	54429.2	334.928	4503.97	14045.5	7859.92	0.00181118	0.00193727	0.00291102	0.00229253
771.8125++	LFAS[+80]NVLISGM[+16]HGLGAEIAKNLILAGVK	98.67	1	978.196	2 or more uniq pep	AT2G30110	UBA1	ubiquitin-activating enzyme 1	| ubiquitin-activating enzyme 1 | Chr2:12852632-12857369 REVERSE LENGTH=1080 | 201606	plasma membrane	19	Protein homeostasis	LFASNVLISGMHGLGAEIAKNLILAGVK	LFAS[+80]NVLISGM[+16]HGLGAEIAKNLILAGVK	S	96	18.42	0.014388	0.0160543	0.9157	4303.91	1244.38	6312.58	3866.13	3456.46	3773.65	1262.56	5343.7	3998.07	4144	4100.4	1257.23	5178.14	4042.06	4116.84	1	0.310103	1.38187	0.981174	0.968416	154.444	5.39717	353.798	52.86	224.791	0.00302242	0.0566522	0.634772	0.630119
828.6583+++	QTS[+80]FSSVIR	90.42	0	552.758	2 or more uniq pep	AT2G30950	VAR2	FtsH extracellular protease family	| FtsH extracellular protease family | Chr2:13174692-13177064 FORWARD LENGTH=695 | 201606	plastid	19	Protein homeostasis	QTSFSSVIR	QTS[+80]FSSVIR	S	33	33.44	0.000452898	0.000939418	0.9446	19781	37152.7	7567.2	34415.4	15065.3	22006.8	29984.3	9862.61	17864.3	15964.3	26172.1	30481	10426.5	16243	34564.2	1	1.46845	0.409699	1.0574	0.935894	1873.06	2311.14	874.412	5806.14	6355.08	0.0798536	0.0230866	0.978259	0.916122
939.4212++	KLSNTSHS[+80]EPNVATVFWR	100.32	1	718.344	2 or more uniq pep	AT2G31010	AT2G31010	Protein kinase superfamily protein	| Protein kinase superfamily protein | Chr2:13194939-13199642 FORWARD LENGTH=775 | 201606	plasma membrane	18	Protein modification	KLSNTSHSEPNVATVFWR	KLSNTSHS[+80]EPNVATVFWR	S	335	42.14	6.10942e-05	0.000186351	0.8487	14347.8	6044.46	11153.9	48595.7	54206.2	16146.2	5944.92	12984.2	46632.9	46223	15049.6	5968.95	13363.6	46106.6	47130.4	1	0.395364	0.823176	3.11293	3.25748	523.3	29.9892	682.166	757.363	2523.46	0.00323372	0.0893029	0.00083015	0.00569461
506.7266++	KQLNSDTYKTELS[+80]MK	67.83	2	622.629	2 or more uniq pep	AT2G31680	RABA5D	RAB GTPase homolog A5D	| RAB GTPase homolog A5D | Chr2:13473781-13474957 REVERSE LENGTH=219 | 201606	cytosol,endomembrane system	22	Vesicle trafficking	KQLNSDTYKTELSMK	KQLNSDTYKTELS[+80]MK	S	192	54.29	3.72392e-06	1.98183e-05	0.9952	20615.3	11344.4	6375.91	16200.7	5739.2	28000.7	8625.13	10962.6	7110.61	4797.29	30700.3	8845.89	12224.7	6257.63	12098.7	1	0.382153	0.366329	0.414543	0.28127	3014.21	871.97	1777	3181.73	2292.98	0.0330333	0.0417463	0.0632959	0.03791
646.2689+++	M[+16]PSDS[+80]DILNGEYNKR	109.77	1	612.261	2 or more uniq pep	AT2G31820	AT2G31820	Ankyrin repeat family protein	| Ankyrin repeat family protein | Chr2:13530350-13532562 FORWARD LENGTH=662 | 201606	plasma membrane	35	unknown	MPSDSDILNGEYNKR	M[+16]PSDS[+80]DILNGEYNKR	S	648	34.12	0.000387258	0.000832947	0.9055	18392.3	4722.96	13107.2	4092.15	15638.4	14633.1	5323.88	9233.47	5816.46	19482.5	15110.5	5252.86	8619.85	6171.72	13465.4	1	0.322748	0.638033	0.342806	1.02426	1181.57	189.583	1404.74	642.222	1759.17	0.0117434	0.0892502	0.0154738	0.949974
717.7747++	SMEKQQS[+80]FR	80.51	1	610.76	2 or more uniq pep	AT2G31820	AT2G31820	Ankyrin repeat family protein	| Ankyrin repeat family protein | Chr2:13530350-13532562 FORWARD LENGTH=662 | 201606	plasma membrane	35	unknown	SMEKQQSFR	SMEKQQS[+80]FR	S	41	36.81	0.000208449	0.000504248	0.9993	58940.1	28437.6	314826	16547.6	250004	49653	28157.5	258058	15809.4	326111	57259.3	28054.3	248743	15841	360606	1	0.513174	4.96095	0.291935	5.70242	2857.06	114.531	20650.9	240.982	32672.6	0.0109759	0.00897361	0.00530248	0.0159037
676.8139++	QVS[+80]FQGVNVENYQQSR	115.06	0	981.939	2 or more uniq pep	AT2G31820	AT2G31820	Ankyrin repeat family protein	| Ankyrin repeat family protein | Chr2:13530350-13532562 FORWARD LENGTH=662 | 201606	plasma membrane	35	unknown	QVSFQGVNVENYQQSR	QVS[+80]FQGVNVENYQQSR	S	61	84.09	3.89942e-09	9.15544e-08	1	6715.11	10004.7	8333.82	46164.5	25083.4	7459.28	9933.35	9494.12	45565.5	21600.2	6943.52	9964.2	9729.59	45254	21352.2	1	1.41887	1.30503	6.50024	3.23542	220.096	20.6706	431.4	267.157	1204.54	0.00565153	0.0473202	8.03136e-05	0.00607436
891.7444+++	EM[+16]RDNNVPVSY[+80]SGNGIPTK	105.1	1	1087.48	2 or more uniq pep	AT2G32450	AT2G32450	Calcium-binding tetratricopeptide family protein	| Calcium-binding tetratricopeptide family protein | Chr2:13778614-13781022 FORWARD LENGTH=802 | 201606	plasma membrane	35	unknown	EMRDNNVPVSYSGNGIPTK	EM[+16]RDNNVPVSY[+80]SGNGIPTK	Y	561	15.93	0.025527	0.0266228	0.9427	1502.84	5042.48	5234.3	17850.8	3262.86	982.385	5195.07	3087.67	18868.6	5968.58	1311.34	5130.03	2796.01	19406.4	6233.93	1	4.18519	2.91938	15.2946	4.33353	151.979	44.2072	768.777	456.136	949.228	0.00167975	0.0894863	0.000758869	0.0560016
633.2817++	EM[+16]RDNNVPVSYS[+80]GNGIPTK	119.63	1	1087.48	2 or more uniq pep	AT2G32450	AT2G32450	Calcium-binding tetratricopeptide family protein	| Calcium-binding tetratricopeptide family protein | Chr2:13778614-13781022 FORWARD LENGTH=802 | 201606	plasma membrane	35	unknown	EMRDNNVPVSYSGNGIPTK	EM[+16]RDNNVPVSYS[+80]GNGIPTK	S	562	59.52	1.11686e-06	7.57227e-06	0.7976	1707.09	3812.62	2590.06	9280.41	5028.47	1711.22	3484.2	2751.87	7019.41	5488.73	1900.99	3504.6	2790.43	6754.69	7712.85	1	2.03769	1.53109	4.36388	3.40347	63.9581	106.237	61.3827	801.44	828.803	0.00457327	0.00881956	0.0179978	0.0353434
788.3727+++	LKVDNNNVDAFSEAGWS[+80]R	116.41	1	701.316	2 or more uniq pep	AT2G32450	AT2G32450	Calcium-binding tetratricopeptide family protein	| Calcium-binding tetratricopeptide family protein | Chr2:13778614-13781022 FORWARD LENGTH=802 | 201606	plasma membrane	35	unknown	LKVDNNNVDAFSEAGWSR	LKVDNNNVDAFSEAGWS[+80]R	S	182	20.31	0.00931108	0.0111509	0.9176	6452.91	10605.2	22111.9	3490.32	7172.75	7366.29	10540.5	26009.3	3464.32	5924.16	6707.5	10579.7	26812.9	3438.75	5775.03	1	1.55056	3.65165	0.507953	0.925586	272.141	18.8414	1451.73	14.8859	443.147	0.00529796	0.00656752	0.00644779	0.399996
942.7830+++	DNNVPVSYS[+80]GNGIPTK	119.89	0	871.393	2 or more uniq pep	AT2G32450	AT2G32450	Calcium-binding tetratricopeptide family protein	| Calcium-binding tetratricopeptide family protein | Chr2:13778614-13781022 FORWARD LENGTH=802 | 201606	plasma membrane	35	unknown	DNNVPVSYSGNGIPTK	DNNVPVSYS[+80]GNGIPTK	S	562	32.12	0.000613762	0.00120172	0.9945	8809.62	7744.67	56103.7	99396.7	18950.8	10825.2	7367.79	74121.8	86687.2	14658.8	9815.94	7429.78	78183.6	84233.8	16414.3	1	0.772212	7.06018	9.29064	1.72583	581.86	116.675	6785.07	4699.08	1245.81	0.0604494	0.0127832	0.0034599	0.037929
484.6897++	ASTEKEGDSMQVDS[+80]PAAVEK	116.67	1	720.312	2 or more uniq pep	AT2G32730	RPN2A	26S proteasome regulatory complex%2C non-ATPase subcomplex%2C Rpn2/Psmd1 subunit	| 26S proteasome regulatory complex%2C non-ATPase subcomplex%2C Rpn2/Psmd1 subunit | Chr2:13880189-13885464 FORWARD LENGTH=1004 | 201606	endomembrane system	19	Protein homeostasis	ASTEKEGDSMQVDSPAAVEK	ASTEKEGDSMQVDS[+80]PAAVEK	S	896	29.2	0.00120226	0.00210472	0.9727	44668.6	28814.3	6057.33	1632.38	21631.1	39120.4	34498	4605.41	2820.64	21970.4	34950	33988.5	4353.27	3060.04	11667.4	1	0.833134	0.125962	0.0654002	0.4599	2814.9	1815.61	531.007	441.431	3379.18	0.166503	0.00679455	0.00585437	0.0405999
535.2079++	ASTEKEGDSM[+16]QVDS[+80]PAAVEK	94.03	1	1087.96	2 or more uniq pep	AT2G32730	RPN2A	26S proteasome regulatory complex%2C non-ATPase subcomplex%2C Rpn2/Psmd1 subunit	| 26S proteasome regulatory complex%2C non-ATPase subcomplex%2C Rpn2/Psmd1 subunit | Chr2:13880189-13885464 FORWARD LENGTH=1004 | 201606	endomembrane system	19	Protein homeostasis	ASTEKEGDSMQVDSPAAVEK	ASTEKEGDSM[+16]QVDS[+80]PAAVEK	S	896	17.53	0.0176604	0.0191252	0.9596	8391.88	64821	7346.89	9119.81	9942.53	7701.16	61315.8	6869.63	7618	11955.7	8783.94	61402.1	6795.16	7462.99	15230.5	1	7.55881	0.84703	0.975187	1.49038	316.51	1154.29	172.841	528.339	1540.93	0.000486928	0.0701933	0.749475	0.121843
788.8104++	SQT[+80]GDFDHNR	74.56	0	628.738	2 or more uniq pep	AT2G33100	CSLD1	cellulose synthase-like D1	| cellulose synthase-like D1 | Chr2:14036494-14040044 REVERSE LENGTH=1036 | 201606	plasma membrane	21	Cell wall organization	SQTGDFDHNR	SQT[+80]GDFDHNR	T	121	49.82	1.04232e-05	4.45978e-05	0.9616	13806	11397.7	12474.9	10476.7	16860.4	10712.7	12302.2	8769.15	12987.1	22783.1	11871.9	12164.3	8193.46	13540.3	18730.8	1	0.999517	0.804103	1.03723	1.6419	902.252	281.345	1341.52	942.642	1747.98	0.869793	0.288093	0.889858	0.0651023
571.2717++	M[+16]YRLVSNVAS[+80]K	76.93	1	455.22	2 or more uniq pep	AT2G33210	HSP60-2	heat shock protein 60-2	| heat shock protein 60-2 | Chr2:14075093-14078568 REVERSE LENGTH=585 | 201606	mitochondrion,plasma membrane	19	Protein homeostasis	MYRLVSNVASK	M[+16]YRLVSNVAS[+80]K	S	10	21.92	0.00642688	0.00824458	0.9225	35103.2	11081.6	28609.2	12841.1	15451.9	34587	11380.1	27631.9	13927	15377.7	33892.5	11356.5	27432.3	14093.1	13981.1	1	0.326597	0.807768	0.394763	0.432437	350.759	95.8224	363.643	392.59	478.385	0.000244395	0.00574607	0.000633467	0.000915602
547.2541++++	DT[+80]VEVLQTAGKLEK	67.89	1	805.905	2 or more uniq pep	AT2G33420	AT2G33420	hypothetical protein (DUF810)	| hypothetical protein (DUF810) | Chr2:14158782-14162304 FORWARD LENGTH=1039 | 201606	plasma membrane	35	unknown	DTVEVLQTAGKLEK	DT[+80]VEVLQTAGKLEK	T	582	19.42	0.0114288	0.0132443	0.9097	4013.46	3441.75	3573.32	12055.4	4236.97	4126.51	3291.18	3801.5	10518.8	4253.32	4260.52	3302.94	3850.61	10309.9	4987.16	1	0.810122	0.90512	2.65756	1.08566	71.4048	48.3488	85.4278	550.329	247.382	0.0117587	0.0721637	0.00654109	0.297945
511.8607+++	SDEKEEILS[+80]PR	87.39	1	691.814	2 or more uniq pep	AT2G34310	AT2G34310	hypothetical protein	| hypothetical protein | Chr2:14478564-14479812 REVERSE LENGTH=242 | 201606	endomembrane system	35	unknown	SDEKEEILSPR	SDEKEEILS[+80]PR	S	187	45.04	3.13329e-05	0.000109567	1	16532.2	34794.5	25259.1	26495.1	4033.15	13129.6	34497.8	19277.1	25287.7	5736.96	15812.5	34317.4	18334.9	25407	6450.3	1	2.3008	1.3852	1.7118	0.362944	1035.32	139.103	2168.17	384.131	717.034	0.0028933	0.137205	0.0107355	0.0162736
896.7857+++	KAS[+80]KPTGPSGSPWYGSDR	58.3	1	653.298	2 or more uniq pep	AT2G34430	LHB1B1	light-harvesting chlorophyll-protein complex II subunit B1	| light-harvesting chlorophyll-protein complex II subunit B1 | Chr2:14524818-14525618 FORWARD LENGTH=266 | 201606	plastid,endomembrane system	1	Photosynthesis	KASKPTGPSGSPWYGSDR	KAS[+80]KPTGPSGSPWYGSDR	S	39	37.16	0.000192309	0.00047257	0.9106	49755.6	7883.69	43896.2	3680.29	9963.26	34302.9	9069.48	25714.3	5502.89	15055.5	38567.2	8904.71	23180.6	5920.47	10155.1	1	0.21791	0.744301	0.129299	0.300817	4607.67	370.866	6524.07	687.776	1666.35	0.0199257	0.339191	0.0164794	0.0271084
874.0122+++	LSPAASEVFGT[+80]GR	79.79	0	686.319	2 or more uniq pep	AT2G34430	LHB1B1	light-harvesting chlorophyll-protein complex II subunit B1	| light-harvesting chlorophyll-protein complex II subunit B1 | Chr2:14524818-14525618 FORWARD LENGTH=266 | 201606	plastid,endomembrane system	1	Photosynthesis	LSPAASEVFGTGR	LSPAASEVFGT[+80]GR	T	30	66.58	2.19786e-07	2.16701e-06	0.9991	20684.1	6314.32	38601	67751.5	32911.5	28176	6012.47	57658.7	59788.5	21810.1	23592.2	6078.44	62223.9	57902	23433.1	1	0.25877	2.18336	2.61726	1.11949	2180.68	91.6219	7234.49	3018.29	3461.8	0.014362	0.0629412	0.00963356	0.687895
888.1357++++	YIVAGS[+80]DSK	117.22	0	510.226	2 or more uniq pep	AT2G34590	E1-BETA-2	Transketolase family protein	| Transketolase family protein | Chr2:14568956-14570844 REVERSE LENGTH=406 | 201606	plastid,endomembrane system	5	Lipid metabolism	YIVAGSDSK	YIVAGS[+80]DSK	S	45	25.27	0.00297167	0.00438376	0.9465	81057.8	18771.6	6887	21378.9	488753	177835	16080.4	19471.5	14165.3	177086	117385	16564.7	23739.1	12889.6	238310	1	0.154374	0.13223	0.15107	3.01854	28224.9	828.238	5058.41	2642.93	95337.4	0.0617638	0.0630476	0.0611816	0.218799
1016.1458+++	KSVPVS[+80]PGSR	77.8	1	547.274	2 or more uniq pep	AT2G34680	AIR9	Outer arm dynein light chain 1 protein	| Outer arm dynein light chain 1 protein | Chr2:14616947-14628300 REVERSE LENGTH=1708 | 201606	plasma membrane	13	Cell cycle organization	KSVPVSPGSR	KSVPVS[+80]PGSR	S	147	34.68	0.000340408	0.000753645	0.963	15488.2	56089.1	23422.3	33719.9	4.96342e+06	18201.5	46121.2	32207.6	18637.1	4.75603e+06	20304.5	46893.6	34372.2	17047.3	9.40205e+06	1	2.82162	1.6582	1.34688	348.272	1394.07	3201.66	3348.04	5312.42	1.51529e+06	0.0119158	0.0804367	0.448389	0.0524107
405.1631++	VSS[+80]PSAGSSPSVSSSIR	118.57	0	836.383	2 or more uniq pep	AT2G34680	AIR9	Outer arm dynein light chain 1 protein	| Outer arm dynein light chain 1 protein | Chr2:14616947-14628300 REVERSE LENGTH=1708 | 201606	plasma membrane	13	Cell cycle organization	VSSPSAGSSPSVSSSIR	VSS[+80]PSAGSSPSVSSSIR	S	213	57.54	1.76198e-06	1.08915e-05	0.8197	10370	17508.4	35722.7	47442.2	108520	8511.27	18994.5	26768.7	60041.6	134165	8982.27	18801.9	25307.3	62607.6	105980	1	2.00443	3.13579	6.19982	12.6756	557.891	466.595	3255.69	4686.38	9001.67	0.00626259	0.0262638	0.00976474	0.00703845
542.2612+++	SVPVS[+80]PGSR	89.69	0	483.226	2 or more uniq pep	AT2G34680	AIR9	Outer arm dynein light chain 1 protein	| Outer arm dynein light chain 1 protein | Chr2:14616947-14628300 REVERSE LENGTH=1708 | 201606	plasma membrane	13	Cell cycle organization	SVPVSPGSR	SVPVS[+80]PGSR	S	147	24.97	0.0031842	0.00462644	0.8501	10661.2	29253.8	30032.5	14804.6	10715.7	11918.5	29364.2	34235.5	15124.7	9039.69	10898.2	29439.5	35077.6	15087.8	8553.67	1	2.63633	2.96937	1.34736	0.849478	385.71	53.9129	1560.41	101.123	654.869	0.000457942	0.00531686	0.0105768	0.151553
887.4404+++	S[+80]GPISYKQHN	92.27	1	605.766	2 or more uniq pep	AT2G35110	NAP1	transcription activator	| transcription activator | Chr2:14795970-14803525 REVERSE LENGTH=1425 | 201606	endoplasmic reticulum,endomembrane system	20	Cytoskeleton organization	SGPISYKQHN	S[+80]GPISYKQHN	S	1416	20.79	0.00833681	0.0102028	0.9869	23910	39265.5	14367.3	3918.89	8725.94	22941	44698.7	12584	5837.13	8140.15	20297.8	44282.6	12230.8	6177.55	5059.69	1	1.92409	0.583998	0.240896	0.323017	1079.43	1745.85	661.21	703.05	1137.1	0.0100056	0.0179436	0.0056457	0.0106452
930.9297++	S[+80]GPLDYSSSHK	106.96	0	629.261	2 or more uniq pep	AT2G35110	NAP1	transcription activator	| transcription activator | Chr2:14795970-14803525 REVERSE LENGTH=1425 | 201606	endoplasmic reticulum,endomembrane system	20	Cytoskeleton organization	SGPLDYSSSHK	S[+80]GPLDYSSSHK	S	1385	25.07	0.00311172	0.00453765	0.9902	38194.9	17253.1	21138.2	9942.18	11933.3	26777.9	18313.9	13301.8	11599.5	19079.3	32705.2	18081.8	12180.7	12052.1	17344.8	1	0.562835	0.474206	0.353995	0.518423	3296.62	321.977	2817.62	641.332	2151.97	0.0473475	0.0592203	0.0238376	0.0528391
719.3693+++	FLTALQT[+80]DNDLQRPSVLES[+80]LIR	114.38	0	897.105	2 or more uniq pep	AT2G35110	NAP1	transcription activator	| transcription activator | Chr2:14795970-14803525 REVERSE LENGTH=1425 | 201606	endoplasmic reticulum,endomembrane system	20	Cytoskeleton organization	FLTALQTDNDLQRPSVLESLIR	FLTALQT[+80]DNDLQRPSVLES[+80]LIR	T;S	865	18.8	0.0131826	0.0149118	0.874	5709.9	12399.2	4914.3	13656.2	26600.8	6841.6	12991.2	5921.82	16032.7	19375.9	5638.98	13011.4	6122.92	16247.4	15194.2	1	2.12593	0.937348	2.53878	3.39509	389.592	200.788	373.889	830.269	3331.64	0.00420556	0.526535	0.00969085	0.0506856
444.1971++	ISAPSVKS[+80]PR	24.83	1	561.289	2 or more uniq pep	AT2G35110	NAP1	transcription activator	| transcription activator | Chr2:14795970-14803525 REVERSE LENGTH=1425 | 201606	endoplasmic reticulum,endomembrane system	20	Cytoskeleton organization	ISAPSVKSPR	ISAPSVKS[+80]PR	S	789	63	5.01187e-07	4.0448e-06	0.9831	30305	44133.6	1.06108e+06	100323	36973.5	19488.9	32275.6	764508	36570.5	98045.2	39578.7	32566.4	725783	32524.9	377152	1	1.31175	30.8596	2.00289	5.26001	5805.11	3905.1	105902	21956	104709	0.44892	0.0162954	0.360986	0.311148
[truncated: 1,132 more rows]
[truncated: 4 more columns]

## Sheet: B. Total raw LC-MS data
Precursor	Peptide.Retention.Time	Missed.Cleavages	Protein.Name	uniq.pep.number	tair.ID	Protein.Description	Peptide.Sequence	Peptide.Modified.Sequence	Pep_score	Precursor.Mz	Cold_0min_1	Cold_0min_2	Cold_0min_3	Cold_5min_1	Cold_5min_2	Cold_5min_3	Cold_15min_1	Cold_15min_2	Cold_15min_3	Cold_30min_1	Cold_30min_2	Cold_30min_3	Cold_60min_1	Cold_60min_2	Cold_60min_3
[truncated: 9,459 more rows]
