# Supplementary material for: Large-Scale Phosphoproteomic Study of Arabidopsis Membrane Proteins Reveals Early Signaling Events in Response to Cold
Source: Int J Mol Sci. 2020 Nov 16;21(22):8631. doi: 10.3390/ijms21228631 (PMC7696906; doi:10.3390/ijms21228631)
Supplement: Supplementary file 1 [file ijms-21-08631-s001.zip › ijms-1001458 supl/20201030_IJMS_Kamal_Table S2.xlsx]

## Sheet: Legend
Table S2. Identified proteins from microsomal membrane fraction (MMF). Data were generated using Progenesis software for proteomics data analysis. The data show almost no significant (anova P value ≤ 0.05) changes in protein abundance within a short duration of cold exposure.

## Sheet: MMF_Protein_abundance_data
									Normalized abundance
									0min			5min			15min			30min			60min
Accession	Peptide count	Peptides used for quantitation	Confidence score	Anova (p)	Max fold change	Highest mean condition	Lowest mean condition	Description	Replicate_#_01	Replicate_#_02	Replicate_#_03	Replicate_#_01	Replicate_#_02	Replicate_#_03	Replicate_#_01	Replicate_#_02	Replicate_#_03	Replicate_#_01	Replicate_#_02	Replicate_#_03	Replicate_#_01	Replicate_#_02	Replicate_#_03
AT1G67090.2	2	2	93.67	0.00550613	1.64256	0min	60min	| ribulose bisphosphate carboxylase small chain 1A | Chr1:25048590-25049249 REVERSE LENGTH=136 | 201606	249295	264529	234341	169824	174808	142132	165651	148867	152472	181234	167624	134083	153406	160605	141477
AT2G07732.1	2	2	112.73	0.012866	4.07602	0min	60min	| Ribulose bisphosphate carboxylase large chain%2C catalytic domain-containing protein | Chr2:3468424-3468774 REVERSE LENGTH=116 | 201606	123066	81268.9	80677.3	43220.9	39291.6	29822.3	42605.9	31070.3	28746.1	30369.4	24929	19033.9	20443.8	27740.8	21739.3
ATMG00280.1	3	3	155.53	0.0155127	3.48349	0min	60min	| Ribulose bisphosphate carboxylase large chain%2C catalytic domain-containing protein | ChrM:77819-78151 REVERSE LENGTH=110 | 201606	126019	131958	140875	68794.3	69504.2	54814.3	78516.1	52169.9	48637.5	68450.2	55271.1	49539.2	39455.4	51251	23791.4
AT1G56190.1	7	7	407.27	0.0281452	1.98172	5min	60min	| Phosphoglycerate kinase family protein | Chr1:21028403-21030454 FORWARD LENGTH=478 | 201606	145765	145381	131671	161639	160176	139202	151182	99708.9	130135	118418	93680.8	114630	91062.9	71583.5	69987.7
AT1G56190.2	7	7	407.27	0.0281452	1.98172	5min	60min	| Phosphoglycerate kinase family protein | Chr1:21028622-21030454 FORWARD LENGTH=405 | 201606	145765	145381	131671	161639	160176	139202	151182	99708.9	130135	118418	93680.8	114630	91062.9	71583.5	69987.7
AT3G48140.1	1	1	46.76	0.0379106	215716	60min	15min	| B12D protein | Chr3:17778471-17779299 FORWARD LENGTH=88 | 201606	0	63.7044	0	1.53798	0.013893	0.655898	0	0	0.0114452	28.1588	139.189	21.5387	1263.01	1171.52	34.3711
AT3G12780.1	15	15	826.14	0.0502806	1.98185	5min	60min	| phosphoglycerate kinase 1 | Chr3:4061127-4063140 REVERSE LENGTH=481 | 201606	355730	341903	275605	363920	364442	301641	333308	204129	294570	236096	201337	256273	216531	167351	135836
AT1G76010.1	3	3	123.69	0.056607	1.70972	15min	60min	| Alba DNA/RNA-binding protein | Chr1:28528505-28530488 REVERSE LENGTH=350 | 201606	16837.7	26395.4	18071.5	13916.3	17235	13256.8	18680	27810.4	17596.4	13354.1	15200.5	12883.5	12853.9	12510.9	12118.9
AT2G36460.1	1	1	46.45	0.0576702	1.94645	0min	60min	| Aldolase superfamily protein | Chr2:15296929-15298387 REVERSE LENGTH=358 | 201606	5275.37	5842.75	4722.04	2684.03	2800.78	2875.89	3355.64	3294.68	3058.91	5217.98	3235.15	2879.04	3090.39	3229.85	1817.72
AT1G13930.1	1	1	51.94	0.0592728	2.82798	0min	15min	| oleosin-B3-like protein | Chr1:4761091-4761558 FORWARD LENGTH=155 | 201606	14483.2	5368.08	4776.58	3983.15	2586.47	2653.53	3797.94	2032.38	2878.3	3717	2701.77	2568.78	3041.36	3596.17	2307.53
ATCG00490.1	23	23	1188.51	0.0611364	1.78541	0min	60min	| ribulose-bisphosphate carboxylase | ChrC:54958-56397 FORWARD LENGTH=479 | 201606	3.84963e+06	2.84745e+06	2.46293e+06	2.17694e+06	2.25529e+06	1.65383e+06	1.85041e+06	1.68637e+06	1.81056e+06	1.78561e+06	1.90689e+06	1.60787e+06	1.6385e+06	1.53317e+06	1.95879e+06
AT4G18360.1	2	2	112.48	0.0629685	2.01194	0min	60min	| Aldolase-type TIM barrel family protein | Chr4:10146141-10148386 REVERSE LENGTH=368 | 201606	15594.1	22709.9	16847.7	15587.7	15499.1	12035.7	14453.1	11754.2	14080.4	11946.3	11029.6	11051.1	10264.7	7804.59	9342.97
AT4G18360.4	2	2	112.48	0.0629685	2.01194	0min	60min	| Aldolase-type TIM barrel family protein | Chr4:10146141-10148386 REVERSE LENGTH=368 | 201606	15594.1	22709.9	16847.7	15587.7	15499.1	12035.7	14453.1	11754.2	14080.4	11946.3	11029.6	11051.1	10264.7	7804.59	9342.97
AT4G18360.2	2	2	112.48	0.0629685	2.01194	0min	60min	| Aldolase-type TIM barrel family protein | Chr4:10146627-10148386 REVERSE LENGTH=314 | 201606	15594.1	22709.9	16847.7	15587.7	15499.1	12035.7	14453.1	11754.2	14080.4	11946.3	11029.6	11051.1	10264.7	7804.59	9342.97
AT4G18360.3	2	2	112.48	0.0629685	2.01194	0min	60min	| Aldolase-type TIM barrel family protein | Chr4:10146983-10148386 REVERSE LENGTH=259 | 201606	15594.1	22709.9	16847.7	15587.7	15499.1	12035.7	14453.1	11754.2	14080.4	11946.3	11029.6	11051.1	10264.7	7804.59	9342.97
AT5G20720.1	2	2	71.94	0.0632726	2.50397	0min	5min	| chaperonin 20 | Chr5:7015015-7016354 FORWARD LENGTH=253 | 201606	30972.2	19154.6	16696.7	9802.82	9301.42	7582.79	11909.8	8211.01	12135.2	13080.9	13073.6	8291.41	10817.9	15439.3	9385.5
AT1G76400.1	2	2	57.1	0.0829715	23.8061	60min	0min	| Ribophorin I | Chr1:28658713-28661672 REVERSE LENGTH=614 | 201606	310.217	214.039	190.715	1467.8	1063.93	1072.17	1119.25	2031.29	9381.85	606.973	2243.58	3203.2	6632.32	7378.2	3010.2
AT1G68560.1	3	3	83.51	0.0846652	2.44251	5min	60min	| alpha-xylosidase 1 | Chr1:25734435-25737897 REVERSE LENGTH=915 | 201606	6778.49	15492.7	8411.27	20662.7	29870.2	16443.7	13668.8	17658.3	13734.5	14164.6	19048.4	16821.6	11465.7	11533.4	4422.13
AT5G35450.1	2	2	113.15	0.0881552	2.48972	15min	0min	| Disease resistance protein (CC-NBS-LRR class) family | Chr5:13667809-13670685 FORWARD LENGTH=901 | 201606	2835.75	6148.89	4410.55	11869.6	9459.84	10625.7	8192.9	8145.19	17012.2	7488.82	10425.8	13280.1	10871.2	13167.4	8155.52
AT1G09340.1	9	9	632.46	0.0939446	2.58923	15min	0min	| chloroplast RNA binding protein | Chr1:3015473-3018035 FORWARD LENGTH=378 | 201606	62142.7	147312	129146	253691	244669	188554	266640	400879	209198	195202	301370	239618	234145	162213	220157
AT1G79550.1	1	1	84.19	0.0954278	2.24154	0min	60min	| phosphoglycerate kinase | Chr1:29924347-29926295 REVERSE LENGTH=401 | 201606	50905.8	29714.2	24366.2	24441.6	22222.9	23302.8	22122.6	16627.1	20244.1	20965	15702.8	18579.7	15702.8	11233.5	19900.4
AT1G79550.2	1	1	84.19	0.0954278	2.24154	0min	60min	| phosphoglycerate kinase | Chr1:29924347-29926295 REVERSE LENGTH=401 | 201606	50905.8	29714.2	24366.2	24441.6	22222.9	23302.8	22122.6	16627.1	20244.1	20965	15702.8	18579.7	15702.8	11233.5	19900.4
AT1G09200.1	1	1	38.45	0.0996261	1.32609	0min	30min	| Histone superfamily protein | Chr1:2971722-2972132 REVERSE LENGTH=136 | 201606	5083.77	3619.76	3507.03	3542.02	3037.69	3346.51	4052.76	4425.39	3304.07	3514.55	2797.42	2895.96	3273.98	2940.87	3087.65
AT3G15356.1	2	2	245.98	0.103227	3.40417	5min	0min	| Legume lectin family protein | Chr3:5174603-5175418 REVERSE LENGTH=271 | 201606	12078.5	23135.3	15278.8	50585.7	56058.4	65241.8	27856.9	31367.6	43977.8	34798.1	28977.7	49664.5	42803.8	36140.7	17151.8
AT2G39590.1	2	2	109.76	0.104317	2.40025	5min	0min	| 40S ribosomal protein S15a | Chr2:16517588-16518247 REVERSE LENGTH=130 | 201606	23731.8	34038.4	41845.4	70511	93966.8	74624.8	58043.7	72748.4	51407.5	47768.4	48491.2	53962.3	54843.4	41975	27849.3
AT2G25670.1	1	1	40.65	0.109555	34.7129	30min	0min	| hypothetical protein | Chr2:10929062-10930619 REVERSE LENGTH=318 | 201606	32.7199	35.8169	74.5824	1220.48	1020.5	1243.75	655.733	820.544	2053.08	251.659	2156.91	2559.51	3316.44	994.464	232.584
AT1G20220.1	2	2	48.88	0.118185	2.05347	0min	60min	| Alba DNA/RNA-binding protein | Chr1:7005090-7007285 REVERSE LENGTH=315 | 201606	15284.7	16779.1	12654.2	9658.25	12138.6	7949.34	12009.8	13669.3	10381.6	8594.31	7548.45	7939.96	6687.93	5466.45	9622.43
AT2G27720.1	1	1	83.21	0.11832	1.55395	0min	5min	| 60S acidic ribosomal protein family | Chr2:11818696-11819370 FORWARD LENGTH=115 | 201606	12583.3	16553.1	15979.8	10139.1	9581.22	9312.99	10258.6	11020	10866.2	12002.5	18330	10897.6	11132.2	10575.1	11466.3
AT2G27720.3	1	1	83.21	0.11832	1.55395	0min	5min	| 60S acidic ribosomal protein family | Chr2:11818696-11819370 FORWARD LENGTH=127 | 201606	12583.3	16553.1	15979.8	10139.1	9581.22	9312.99	10258.6	11020	10866.2	12002.5	18330	10897.6	11132.2	10575.1	11466.3
AT2G27720.2	1	1	83.21	0.11832	1.55395	0min	5min	| 60S acidic ribosomal protein family | Chr2:11818696-11819370 FORWARD LENGTH=130 | 201606	12583.3	16553.1	15979.8	10139.1	9581.22	9312.99	10258.6	11020	10866.2	12002.5	18330	10897.6	11132.2	10575.1	11466.3
AT2G27720.4	1	1	83.21	0.11832	1.55395	0min	5min	| 60S acidic ribosomal protein family | Chr2:11819006-11819370 FORWARD LENGTH=91 | 201606	12583.3	16553.1	15979.8	10139.1	9581.22	9312.99	10258.6	11020	10866.2	12002.5	18330	10897.6	11132.2	10575.1	11466.3
AT5G62350.1	1	1	20.8	0.119208	8.97709	5min	0min	| Plant invertase/pectin methylesterase inhibitor superfamily protein | Chr5:25037504-25038112 FORWARD LENGTH=202 | 201606	487.219	144.356	2295.03	10489.2	6599.9	9183.28	5829.76	7771.46	8475.43	7258.34	4872.7	8467.97	1544.39	2705.75	394.891
AT2G27710.1	2	2	146.68	0.121404	1.638	0min	5min	| 60S acidic ribosomal protein family | Chr2:11816929-11817670 FORWARD LENGTH=115 | 201606	15342.8	23523.5	22598.9	12922	12869.9	11732.5	14285.2	16532.6	14373.4	14632.1	25889.4	14128.8	14808.4	15053.6	12169.1
AT1G67090.1	7	7	317.01	0.128769	2.92125	0min	15min	| ribulose bisphosphate carboxylase small chain 1A | Chr1:25048465-25049249 REVERSE LENGTH=180 | 201606	1.85759e+06	631250	602850	351202	393459	319006	403474	315524	339346	443683	397021	341634	377614	431835	394688
AT2G21660.1	1	1	33.23	0.129442	5.79971	0min	5min	| cold%2C circadian rhythm%2C and rna binding 2 | Chr2:9265477-9266316 REVERSE LENGTH=176 | 201606	46042.8	7329.29	8372.25	3770.57	3507.9	3367.64	4994.03	4979.96	3926.56	4427.43	5063.82	3379.12	4228.53	4631.93	1819.88
AT3G60770.1	4	4	137.46	0.131513	1.60161	5min	60min	| Ribosomal protein S13/S15 | Chr3:22460525-22461656 REVERSE LENGTH=151 | 201606	36410.1	37673.5	45339.6	48568	68426.1	48638.4	42277.4	49572.9	38265.7	45304.4	52869.6	40929.4	34160.7	32168.4	37087.1
AT2G03440.1	2	2	93.09	0.13167	1.93293	60min	0min	| nodulin-related protein 1 | Chr2:1039409-1039972 REVERSE LENGTH=187 | 201606	1854.93	3161.31	4484.88	5410.95	5433.22	5030.12	5435.49	4292.29	5713.73	5702.2	5674.17	5593.17	6588.08	5493.59	6283.37
AT5G38410.2	6	6	301.97	0.132496	3.00118	0min	5min	| Ribulose bisphosphate carboxylase (small chain) family protein | Chr5:15377501-15378306 REVERSE LENGTH=174 | 201606	2.01818e+06	647807	621999	372232	404650	318681	434685	325181	376077	456663	394404	337355	370877	452395	383640
AT5G38420.1	7	7	340.5	0.132718	3.00351	0min	5min	| Ribulose bisphosphate carboxylase (small chain) family protein | Chr5:15381203-15381978 REVERSE LENGTH=181 | 201606	2.02741e+06	651941	624662	373808	406232	320011	436324	326990	377347	458522	395404	338354	371955	453643	389308
AT5G54600.1	3	3	106.04	0.135498	1.75346	5min	0min	| Translation protein SH3-like family protein | Chr5:22183046-22184403 FORWARD LENGTH=198 | 201606	18816.8	26114.6	23276.6	41022.5	41609.7	36967.6	36523.1	44580.8	30159.2	33839.4	33826.7	32945.6	35366.3	24320.1	15924.5
AT4G26910.1	2	2	62.76	0.135677	3.48366	30min	0min	| Dihydrolipoamide succinyltransferase | Chr4:13520127-13522889 REVERSE LENGTH=464 | 201606	1234.19	4320.75	4324.09	9471.13	10097.8	8153.94	8969.97	10794.7	6540.54	6274.03	20777.6	7363.53	7468.52	6110.62	3977.67
AT5G52640.1	2	2	90.12	0.136699	1.41287	0min	60min	| heat shock-like protein | Chr5:21352557-21355147 FORWARD LENGTH=700 | 201606	11612.6	10483.6	10707.4	9245.24	9553.96	9076.96	9282.91	8161.46	7396.04	9520.09	8502.88	7477.35	7048.99	7217.61	8951.13
AT3G63160.1	2	2	101.23	0.136704	2.5065	0min	30min	| outer envelope membrane protein | Chr3:23333773-23333982 REVERSE LENGTH=69 | 201606	23384.5	26160.5	15991.3	10409.7	9268.38	9544.3	9543.97	7725.35	9172.57	8928.88	8500.31	8717.36	8733.02	8734.63	20718
AT4G05020.1	1	1	21.42	0.137173	3178.71	60min	0min	| NAD(P)H dehydrogenase B2 | Chr4:2572752-2576222 FORWARD LENGTH=582 | 201606	0	0.584084	0	23.9096	18.3017	26.438	34.5947	96.9283	926.128	5.61907	111.708	267.324	858.154	988.896	9.58214
AT3G16530.1	2	2	162.98	0.139306	3.24047	5min	0min	| Legume lectin family protein | Chr3:5624586-5625416 REVERSE LENGTH=276 | 201606	6421.82	26348.9	14646	47704.7	49046.8	56901	25759.8	30495.1	44587.1	36308.8	30304.7	49061.4	39928.5	35562.4	14564.8
AT3G33520.1	1	1	24.65	0.13974	13.8591	30min	60min	| actin-related protein 6 | Chr3:14093791-14095476 REVERSE LENGTH=421 | 201606	5434.52	81766.4	99756	92061	133081	113068	110764	263934	87008.5	149598	188380	131036	22818.5	7579.67	3443.39
AT5G40950.1	2	2	74.27	0.140365	3.55649	5min	60min	| ribosomal protein large subunit 27 | Chr5:16410866-16411845 FORWARD LENGTH=198 | 201606	5029.64	6048.76	7151.72	10278.3	15156.8	8737.32	9539.76	14189.4	7464.37	7688.7	12501.7	8498.17	6432.67	2365.18	810.604
AT4G12340.1	1	1	64.64	0.143105	3.13472	0min	60min	| copper ion binding protein | Chr4:7321492-7322004 REVERSE LENGTH=170 | 201606	7351.65	2314.46	2759.59	1408.56	1536.98	1763.32	1677.71	1962.73	1439.15	2103.13	1462.38	1345.36	1531.05	1897.03	535.806
AT5G20630.1	1	1	151.78	0.149809	1.99101	5min	60min	| germin 3 | Chr5:6975315-6975950 REVERSE LENGTH=211 | 201606	52250.8	105811	103356	99114.5	126252	112303	101444	144849	87542.7	94070.2	115676	118340	73665.7	53931.6	41999.9
AT5G38430.1	6	6	274.97	0.153788	3.53971	0min	5min	| Ribulose bisphosphate carboxylase (small chain) family protein | Chr5:15384350-15385155 REVERSE LENGTH=181 | 201606	1.71918e+06	456764	440076	240238	277852	220959	288387	227421	235325	312642	283862	240660	259568	301910	299326
AT1G55490.1	14	14	730.37	0.15442	1.4223	5min	60min	| chaperonin 60 beta | Chr1:20715717-20718673 REVERSE LENGTH=600 | 201606	78741.5	97293.6	95089	132212	120763	114954	127151	124795	96983	100948	86543.5	124645	99098.6	75400.2	84186.4
AT2G45290.1	1	1	25.42	0.155072	2.87528	0min	30min	| Transketolase | Chr2:18672737-18675589 FORWARD LENGTH=741 | 201606	14275.5	5274.62	3824.11	2963.61	3094.5	2691.4	3416.41	2462.28	3550.27	2991.78	2523.76	2613.84	2708.69	3077.81	2823.23
AT2G45290.2	1	1	25.42	0.155072	2.87528	0min	30min	| Transketolase | Chr2:18672737-18675589 FORWARD LENGTH=741 | 201606	14275.5	5274.62	3824.11	2963.61	3094.5	2691.4	3416.41	2462.28	3550.27	2991.78	2523.76	2613.84	2708.69	3077.81	2823.23
AT1G42970.1	13	13	837.65	0.159325	2.07139	5min	60min	| glyceraldehyde-3-phosphate dehydrogenase B subunit | Chr1:16127552-16129584 FORWARD LENGTH=447 | 201606	160810	331105	244136	359363	382419	282398	276544	235045	214859	194036	236014	244687	192486	128973	172983
AT2G45720.1	1	1	32.02	0.159465	120.387	5min	60min	| ARM repeat superfamily protein | Chr2:18834468-18836129 FORWARD LENGTH=553 | 201606	0	0	1181.31	920.055	720.967	1077.01	1061.3	739.767	582.06	934.967	602.211	1061.95	2.85408	19.7234	0
AT1G51060.1	3	3	145.89	0.160775	1.8695	60min	0min	| histone H2A 10 | Chr1:18926948-18927443 FORWARD LENGTH=132 | 201606	10839	13750.4	11337.7	14522.5	13577.6	13683.5	14963.5	16279.2	14032.2	12929.3	13118.5	12470.5	23458.8	30706.6	13000.5
AT1G07770.1	4	4	206	0.162572	2.28867	5min	0min	| ribosomal protein S15A | Chr1:2408413-2409065 REVERSE LENGTH=130 | 201606	27495.5	76882.6	75084.1	116912	163131	130687	102178	126095	88359.3	88595.4	85200.8	88402.3	87299.3	66408.9	65416.6
AT3G09480.1	1	1	30.03	0.165131	1.33658	15min	0min	| Histone superfamily protein | Chr3:2914890-2915270 REVERSE LENGTH=126 | 201606	18254.8	28000.3	22405.5	28620.6	29471.2	28349.9	29435	32559.9	29775.3	28312.1	26725.1	26721.3	25811.2	27862.2	26071.5
AT3G25520.2	5	5	200.64	0.173901	2.61792	5min	0min	| ribosomal protein L5 | Chr3:9269573-9270434 REVERSE LENGTH=190 | 201606	11812.9	38913.4	46243.5	74094	92044.9	87720.3	70688.7	78431.6	55229.6	71524.9	56518.9	62866.1	49518.8	35508.3	30420.4
AT1G62290.1	1	1	52.72	0.174434	1.82194	5min	0min	| Saposin-like aspartyl protease family protein | Chr1:23010107-23012681 REVERSE LENGTH=513 | 201606	7319.17	11206.5	7416.15	14388.9	14504.7	18370.9	12026	14575.7	16143.6	10922.5	13481.3	13051	13945.1	11406.6	6856.2
AT1G62290.2	1	1	52.72	0.174434	1.82194	5min	0min	| Saposin-like aspartyl protease family protein | Chr1:23010107-23012681 REVERSE LENGTH=513 | 201606	7319.17	11206.5	7416.15	14388.9	14504.7	18370.9	12026	14575.7	16143.6	10922.5	13481.3	13051	13945.1	11406.6	6856.2
AT1G54780.1	9	9	478.73	0.181389	2.19636	60min	0min	| thylakoid lumen 18.3 kDa protein | Chr1:20439533-20440953 FORWARD LENGTH=285 | 201606	53453.8	186716	161508	270299	208300	237602	180936	198092	357006	170001	201013	330877	282987	311836	287405
AT5G15970.1	1	1	17.27	0.181815	171.018	0min	60min	| stress-responsive protein (KIN2) / stress-induced protein (KIN2) / cold-responsive protein (COR6.6) / cold-regulated protein (COR6.6) | Chr5:5211966-5212441 FORWARD LENGTH=66 | 201606	36720.2	284.447	680.007	134.137	399.16	178.407	290.239	454.957	261.22	230.05	94.9378	314.784	19.7601	200.595	0
AT3G43980.1	1	1	16.6	0.185642	Infinity	60min	5min	| Ribosomal protein S14p/S29e family protein | Chr3:15778555-15779235 REVERSE LENGTH=56 | 201606	119.499	0	0	0	0	0	0	0	0	0	0	0	1856.86	1249.42	0
AT1G15385.1	1	1	17.89	0.186564	3.47458	30min	0min	| cotton fiber protein | Chr1:5292976-5293197 REVERSE LENGTH=73 | 201606	1507.29	2729.86	8062.2	12090.6	12959.3	13673.8	9472.89	13584.9	16005.9	10885.1	13366.4	18483.5	9208.48	9261.35	2569.23
AT2G34460.1	4	4	124.13	0.195211	3.03207	30min	0min	| NAD(P)-binding Rossmann-fold superfamily protein | Chr2:14529635-14530732 FORWARD LENGTH=280 | 201606	719.11	3837.09	7918.99	11905.5	9463.62	11146	10758.9	9853.19	15826.5	9740.37	13089.1	14996.3	8383.4	8345.73	4921.97
AT1G54690.1	2	2	96.61	0.195829	1.2592	15min	0min	| gamma histone variant H2AX | Chr1:20414607-20415206 REVERSE LENGTH=142 | 201606	9569.67	13430.3	11305.2	14325.9	13576.9	13623.8	14820.4	16262.2	12114.4	12799.5	13049.3	11974.5	12365.6	12058	12520.4
AT3G20670.1	2	2	96.61	0.195829	1.2592	15min	0min	| histone H2A 13 | Chr3:7229472-7229963 FORWARD LENGTH=132 | 201606	9569.67	13430.3	11305.2	14325.9	13576.9	13623.8	14820.4	16262.2	12114.4	12799.5	13049.3	11974.5	12365.6	12058	12520.4
AT1G08880.1	2	2	96.61	0.195829	1.2592	15min	0min	| Histone superfamily protein | Chr1:2847144-2847676 REVERSE LENGTH=142 | 201606	9569.67	13430.3	11305.2	14325.9	13576.9	13623.8	14820.4	16262.2	12114.4	12799.5	13049.3	11974.5	12365.6	12058	12520.4
AT2G39730.1	20	20	1282.54	0.198474	2.01251	5min	60min	| rubisco activase | Chr2:16570951-16573345 REVERSE LENGTH=474 | 201606	584223	1.25128e+06	1.03868e+06	1.29627e+06	1.19413e+06	937626	1.08143e+06	959126	971626	778845	856772	971856	732472	628290	342595
AT5G18420.1	1	1	19.4	0.199245	86.9714	60min	5min	| CCR4-NOT transcription complex subunit | Chr5:6105638-6109337 REVERSE LENGTH=441 | 201606	29950.6	1198.12	475.348	2440.16	661.713	483.11	1095.82	1316.41	111017	16311.8	9372.82	27888.1	65608.4	77053.5	169129
AT1G75350.1	3	3	130.4	0.200576	3.77652	30min	0min	| Ribosomal protein L31 | Chr1:28272163-28272687 FORWARD LENGTH=144 | 201606	2336.32	6617.91	17212.3	24196.7	36851.7	22202.5	23721.6	44544.8	20975.8	22088.8	52019.7	24710.1	24301.2	6666.64	3652.32
AT5G36890.1	1	1	17.75	0.202164	4.69483	30min	0min	| beta glucosidase 42 | Chr5:14542164-14546090 REVERSE LENGTH=490 | 201606	8740.35	6601.44	5486.74	33352.4	27645.9	21126.2	29256.6	51366.9	15100.2	17643.7	50450.6	29692.1	13028.9	4983.53	35237.1
AT5G42390.1	1	1	25.5	0.202164	4.69483	30min	0min	| Insulinase (Peptidase family M16) family protein | Chr5:16945308-16952647 FORWARD LENGTH=1265 | 201606	8740.35	6601.44	5486.74	33352.4	27645.9	21126.2	29256.6	51366.9	15100.2	17643.7	50450.6	29692.1	13028.9	4983.53	35237.1
AT3G04040.1	1	1	21.53	0.202164	4.69483	30min	0min	| transmembrane protein | Chr3:1047754-1049026 FORWARD LENGTH=138 | 201606	8740.35	6601.44	5486.74	33352.4	27645.9	21126.2	29256.6	51366.9	15100.2	17643.7	50450.6	29692.1	13028.9	4983.53	35237.1
AT2G25730.1	1	1	38.28	0.202776	Infinity	60min	0min	| zinc finger FYVE domain protein | Chr2:10956751-10972729 REVERSE LENGTH=2464 | 201606	0	0	0	0.156879	0.708955	2.78948	0.0906834	0	0	0	0	0	10248.6	6864.29	0
AT5G13510.1	4	4	127.54	0.204394	2.08039	15min	0min	| Ribosomal protein L10 family protein | Chr5:4341294-4341956 FORWARD LENGTH=220 | 201606	4050.19	9001.11	12840	16319.3	16622.9	13914.5	19315.1	22172.3	12376.4	14735.2	15125.6	12677.5	10997.7	9599.38	8806.5
AT3G13470.1	12	12	659.27	0.206216	1.36021	5min	60min	| TCP-1/cpn60 chaperonin family protein | Chr3:4389685-4392624 FORWARD LENGTH=596 | 201606	73620.4	87103.3	84268.1	110155	102350	98291.3	108568	107969	82689.5	87062.4	73294.4	104175	83331.5	65462	79697.4
AT1G22710.1	1	1	19.63	0.215265	17.5134	0min	5min	| sucrose-proton symporter 2 | Chr1:8030911-8032970 REVERSE LENGTH=512 | 201606	5778.55	209.809	618.529	65.9944	79.3015	231.951	545.516	315.016	165.726	232.812	161.096	125.518	141.191	179.029	212.133
AT3G27830.1	4	4	243.68	0.221679	1.54578	15min	0min	| ribosomal protein L12-A | Chr3:10318576-10319151 FORWARD LENGTH=191 | 201606	121100	177402	180153	241984	256979	211198	256428	297418	186050	211126	222287	168837	176687	128097	208535
AT1G48830.1	4	4	208.96	0.223337	2.37976	5min	0min	| Ribosomal protein S7e family protein | Chr1:18059854-18060935 REVERSE LENGTH=191 | 201606	31437.4	36010.4	19700.9	77522.8	75503.8	54366.2	53017.4	67479.4	68978.9	28142.9	57785	75256.5	81646.9	61730.2	37551.1
AT2G30860.1	1	1	30.76	0.223437	6.43709	60min	0min	| glutathione S-transferase PHI 9 | Chr2:13139132-13140057 FORWARD LENGTH=215 | 201606	3731.04	1538.35	1604.97	7374.36	4046.62	3666.26	4977.33	3778.71	16908.6	1141.75	4377.62	11570.1	14968.1	19447.2	9835.55
AT5G03940.1	1	1	48.14	0.223844	1.98366	5min	60min	| chloroplast signal recognition particle 54 kDa subunit | Chr5:1060265-1063257 REVERSE LENGTH=564 | 201606	1495.78	4069.94	3358.68	6014.52	4090.57	5249.16	4641.42	5580.91	4874.63	3679.21	5338.42	4478.42	3790.8	2623.33	1326.21
AT2G37970.1	1	1	40.09	0.223927	1.74602	60min	0min	| SOUL heme-binding family protein | Chr2:15890964-15891704 FORWARD LENGTH=246 | 201606	1017.21	2030.93	2295.9	2341.16	2115.51	2405.11	2411.85	2528.24	2389.01	2700.99	2583.95	2053.61	2624.5	3922.04	2784.26
AT5G24490.1	3	3	145.5	0.22506	3.50996	5min	0min	| 30S ribosomal protein | Chr5:8365690-8367178 FORWARD LENGTH=308 | 201606	9219.02	40234.5	53390	126465	108146	126366	101949	121625	83189.1	101575	79075.4	96513.7	95092.6	60995.5	16133.2
AT2G23620.1	1	1	17.56	0.228394	2.1863	15min	0min	| methyl esterase 1 | Chr2:10047462-10049248 REVERSE LENGTH=263 | 201606	21016.1	42704.9	126455	98451.5	91614.4	90509.8	111793	168432	135557	76035.9	74411.5	107733	78812.4	79495.6	102232
AT1G14810.1	1	1	33.11	0.2284	2.54145	5min	0min	| semialdehyde dehydrogenase family protein | Chr1:5102684-5104633 REVERSE LENGTH=375 | 201606	188.908	818.532	537.621	1452.7	1548.68	925.314	1122.29	776.112	1800.37	445.789	723.731	1286.46	860.131	525.15	507.225
AT4G33510.1	2	2	96.98	0.23139	1.84541	5min	0min	| 3-deoxy-d-arabino-heptulosonate 7-phosphate synthase | Chr4:16116496-16118549 FORWARD LENGTH=507 | 201606	11429.7	24537.3	19733.7	35734.4	33723.3	33333	24445.3	27234.4	33720.3	23296.3	29881.6	32343.1	31684.7	20818.4	16228.3
AT5G43640.1	1	1	146.11	0.233659	2.71598	5min	0min	| Ribosomal protein S19 family protein | Chr5:17531302-17532370 FORWARD LENGTH=149 | 201606	6238.89	36472.3	21963.1	66234.6	60910.9	48508.8	33893.3	50097.8	54897.4	29333.7	57639.8	52164.2	46424.6	40294.7	14680.2
AT5G09510.2	1	1	146.11	0.233659	2.71598	5min	0min	| Ribosomal protein S19 family protein | Chr5:2955698-2956353 REVERSE LENGTH=118 | 201606	6238.89	36472.3	21963.1	66234.6	60910.9	48508.8	33893.3	50097.8	54897.4	29333.7	57639.8	52164.2	46424.6	40294.7	14680.2
AT5G41790.1	1	1	27.1	0.233965	19.4525	60min	0min	| COP1-interactive protein 1 | Chr5:16727530-16732391 FORWARD LENGTH=1586 | 201606	32.797	99.1987	64.462	144.174	227.501	108.68	45.0079	568.432	1616.26	49.7753	307.939	810.385	1963.39	1481.21	376.993
AT1G48350.1	1	1	23.49	0.23647	1.98115	5min	0min	| Ribosomal L18p/L5e family protein | Chr1:17867269-17868215 FORWARD LENGTH=170 | 201606	2302.66	8306.91	8894.78	11049	16553.7	11038.4	10011.1	15856.5	8893.11	9826.54	15678.9	9056.57	8538.51	7640.91	4301
AT5G09810.1	7	7	350.92	0.237277	2.1059	5min	60min	| actin 7 | Chr5:3052809-3054220 FORWARD LENGTH=377 | 201606	39777	113816	88236.8	105288	112422	88607.7	73005.3	58095	63251.9	63685.1	73157.1	70235.4	56471.2	45051.8	43933.9
AT4G19130.1	1	1	36.9	0.238499	2.89539	5min	60min	| Replication factor-A protein 1-like protein | Chr4:10466618-10469092 REVERSE LENGTH=784 | 201606	0	0	1627.48	1416.18	1343.44	1636.92	1496.28	1251.82	1360.48	1714.22	1036.21	1231.4	1517.18	1.27802	0
AT3G25520.1	7	7	437.45	0.239308	2.23991	5min	0min	| ribosomal protein L5 | Chr3:9269573-9271327 REVERSE LENGTH=301 | 201606	23969.7	101848	95377.7	145862	186138	163458	150053	156908	115164	125827	124789	140190	123541	86904.1	72836.2
AT5G45390.1	1	1	40.85	0.23979	2.41512	60min	5min	| CLP protease P4 | Chr5:18396351-18397586 FORWARD LENGTH=292 | 201606	651.433	3812.98	1963.27	2465.83	1922.82	1646.76	2570.04	2974.04	5391.25	1335.24	4614.23	3953.06	4343.65	5023.55	5209.02
AT3G15460.1	1	1	25.86	0.24152	3.46864	15min	0min	| Ribosomal RNA processing Brix domain protein | Chr3:5214279-5216188 REVERSE LENGTH=315 | 201606	342.784	3066	7433.78	12753.2	9440.72	10969.6	13110.2	12529	11969.7	10084	11043.6	14205.1	13471.8	12380.3	3967.26
ATCG01100.1	1	1	55.05	0.241756	2.1072	5min	0min	| NADH dehydrogenase family protein | ChrC:119847-122009 REVERSE LENGTH=360 | 201606	5051.21	12163.3	10224.9	22679	15441.8	19699.5	11257.4	12306.5	21516.5	10841	11786.3	20253.1	14245.9	14868.6	8957.01
AT5G47210.1	8	8	396.81	0.242945	1.63178	15min	0min	| Hyaluronan / mRNA binding family | Chr5:19169222-19171012 REVERSE LENGTH=357 | 201606	45056.9	89176.9	79768.5	67190.7	102737	80678.5	90432.6	173052	85719.3	105439	131075	109587	101543	64847.1	66335
AT1G05190.1	9	9	473.72	0.243236	2.15635	5min	0min	| Ribosomal protein L6 family | Chr1:1502515-1503738 REVERSE LENGTH=223 | 201606	21236.3	91807.8	83305.6	141026	154433	127939	115656	141220	97293.5	97424.4	109799	93622.4	93602	61601.1	70906.1
AT1G27090.1	4	4	162.38	0.244576	2.39796	15min	60min	| glycine-rich protein | Chr1:9404041-9406098 REVERSE LENGTH=420 | 201606	6246.45	23255	21586.8	29385.9	27436.9	33528.6	30094.7	47007.9	35724.3	34578.3	25552.7	31518.4	23602.5	17979	5469.63
AT1G11910.1	6	6	348.86	0.246771	2.08952	5min	0min	| aspartic proteinase A1 | Chr1:4017119-4019874 REVERSE LENGTH=506 | 201606	34207.6	70239.8	62434.3	107525	107540	133638	91264.9	95782.6	104782	92486.1	93835.9	101977	105872	92695.2	35728.2
AT1G07320.1	5	5	424.18	0.249134	2.74305	5min	0min	| ribosomal protein L4 | Chr1:2249190-2250189 FORWARD LENGTH=282 | 201606	12006.1	63573.2	65177.5	123482	141315	121306	99949.2	110893	79265.8	85911.7	80780.7	90295	96346	46647.2	42652.9
AT1G68862.1	1	1	22.41	0.250246	Infinity	5min	0min	| transmembrane protein | Chr1:25886837-25888016 REVERSE LENGTH=55 | 201606	0	0	0	1309.79	35.9002	143.615	0	10.1455	263.956	27.0122	13.7779	383.06	114.143	161.835	0
AT2G14700.1	1	1	19.11	0.253557	5.88726	60min	0min	| hypothetical protein | Chr2:6292466-6295726 FORWARD LENGTH=222 | 201606	4135.98	4131.54	1119.21	13111.1	6562.38	6948.49	5760.26	8579.61	24321.3	2239.85	9819.66	21584.9	20620.5	20274.3	14367.4
AT5G47890.1	2	2	71.76	0.254327	2.40122	0min	60min	| NADH-ubiquinone oxidoreductase B8 subunit | Chr5:19388806-19390409 FORWARD LENGTH=97 | 201606	2665.82	4843.08	6362.23	2431.36	2118.02	2079.87	3859.21	3723.49	2920.51	3816.37	2613.93	3527.69	1695.9	3492.59	588.207
AT2G19080.1	1	1	94.56	0.255303	3.5104	60min	0min	| metaxin-like protein | Chr2:8262818-8264746 FORWARD LENGTH=315 | 201606	303.09	3256.61	3470.84	4849.3	3287.2	3924.5	4128.19	3503.96	6763.92	3550.85	2140.48	9166.58	6431.99	11623.7	6624.36
AT3G25760.1	1	1	28.93	0.258019	2.9609	5min	60min	| allene oxide cyclase 1 | Chr3:9403972-9405105 FORWARD LENGTH=254 | 201606	370.505	1563.04	1503.66	1522.36	1959.85	2190.95	1823.4	1725.79	1342.04	1907.67	828.414	975.552	772.903	766.627	376.496
AT3G26060.1	2	2	70.8	0.259127	1.67044	5min	0min	| Thioredoxin superfamily protein | Chr3:9524807-9526123 FORWARD LENGTH=216 | 201606	4997.39	9229.62	10255.8	12187.2	13712.9	14996.9	10716.3	11547.8	14708.7	12333.3	14452.6	12061.4	12202.6	10549.3	5995.7
AT5G17870.1	1	1	62.43	0.259246	3.2032	5min	0min	| plastid-specific 50S ribosomal protein 6 | Chr5:5907817-5908137 FORWARD LENGTH=106 | 201606	16415.6	71179.8	96358.7	188377	229320	171545	169591	238543	145477	148790	217801	166660	202715	109436	25469.1
AT4G37930.1	25	25	1382.33	0.259518	2.56433	30min	0min	| serine transhydroxymethyltransferase 1 | Chr4:17831891-17834742 REVERSE LENGTH=517 | 201606	59444.6	367863	442937	568235	552456	550138	651999	929870	452285	722557	903537	605496	657117	546640	391672
AT3G56150.1	4	4	153.07	0.260063	3.27657	15min	0min	| eukaryotic translation initiation factor 3C | Chr3:20833790-20836820 REVERSE LENGTH=900 | 201606	5036.78	4674.39	4852.04	14439.1	11540	10155.5	11079.9	13648.3	22989.2	7342.09	13919.6	17741.1	17170.7	12281.4	3832.28
AT4G12730.1	1	1	27.92	0.260069	5.72446	15min	60min	| FASCICLIN-like arabinogalactan 2 | Chr4:7491598-7492809 REVERSE LENGTH=403 | 201606	407.213	842.875	9742.97	6282.65	6498.4	5133.42	5416.48	7127.72	8622.27	4945.21	8880.77	4526.36	2793.04	814.39	90.1174
AT3G63490.1	10	10	566.32	0.260199	2.24703	5min	0min	| Ribosomal protein L1p/L10e family | Chr3:23444269-23446020 FORWARD LENGTH=346 | 201606	32379	169213	148782	261749	293814	231736	239323	266046	207661	205511	200595	212853	210381	120467	130382
AT3G45140.2	26	26	1394.4	0.260626	2.44882	5min	60min	| lipoxygenase 2 | Chr3:16526192-16529233 FORWARD LENGTH=754 | 201606	108871	544339	504264	949318	799993	968038	586188	559419	768540	685462	404516	803679	525502	356176	227979
AT5G48375.1	3	3	123.52	0.260969	2.6259	15min	60min	| thioglucoside glucosidase 3 | Chr5:19601303-19603883 REVERSE LENGTH=439 | 201606	8579.37	39228.1	59019.7	67910.8	73070.9	69696.9	79985	136611	55797.3	50192.7	91603.9	43829.1	50867.4	33182.6	19683.3
AT2G20140.1	1	1	30.65	0.26201	2.05354	5min	0min	| AAA-type ATPase family protein | Chr2:8692736-8694837 FORWARD LENGTH=443 | 201606	1671.69	5123.24	2359.04	6399.19	6993.97	5404.86	4210.16	4671.31	6870.8	3651.53	2641.38	6018.21	5592.6	5836.21	3632.4
AT3G45140.1	31	31	1682.32	0.263394	2.41586	5min	60min	| lipoxygenase 2 | Chr3:16525437-16529233 FORWARD LENGTH=896 | 201606	115261	595459	543512	1.02452e+06	865921	1.0461e+06	632004	603856	820790	741505	437100	863938	563950	382664	268913
AT1G67430.2	2	2	115.59	0.263603	2.07539	5min	0min	| Ribosomal protein L22p/L17e family protein | Chr1:25262209-25263627 FORWARD LENGTH=131 | 201606	7717.47	34039	33931.5	50787.4	57217.8	49077.2	38936.1	51808.3	42183.5	43678.4	38031.6	37445.7	36490.6	35530.4	27558.8
AT1G12900.2	9	9	668.22	0.266553	2.02107	5min	60min	| glyceraldehyde 3-phosphate dehydrogenase A subunit 2 | Chr1:4392634-4393747 REVERSE LENGTH=317 | 201606	183666	554969	381210	585320	595938	450385	435804	400966	392439	312944	416140	416997	336512	240520	230284
AT5G47210.3	7	7	338.69	0.266882	1.55442	15min	0min	| Hyaluronan / mRNA binding family | Chr5:19169388-19171012 REVERSE LENGTH=301 | 201606	42882.4	71371	62082.5	51352.4	81822.5	60052.5	72005.2	137179	64916.5	76785.9	106880	84177	82756.3	51656.4	50584.5
AT5G47210.2	4	4	220.59	0.267206	1.75564	15min	0min	| Hyaluronan / mRNA binding family | Chr5:19169155-19171012 REVERSE LENGTH=305 | 201606	26046.7	48943.1	41657.9	37148.3	61881.2	41672.6	54263.6	101662	48866.5	50630.4	82483.7	64121.3	67139.1	38710.9	34483.9
AT3G26650.1	14	14	925.13	0.26837	2.02896	5min	60min	| glyceraldehyde 3-phosphate dehydrogenase A subunit | Chr3:9795226-9796848 FORWARD LENGTH=396 | 201606	221472	672511	478142	724199	739036	572812	549302	493826	494619	390133	511890	513281	425992	298903	278600
ATCG00740.1	1	1	25.76	0.2692	5.51184	5min	60min	| RNA polymerase subunit alpha | ChrC:77901-78890 REVERSE LENGTH=329 | 201606	419.01	689.394	5302.35	8307.82	7482.4	7346.14	5728.11	7019.58	5871.18	6564.55	5668.03	6566.68	2172.34	2003.08	22.1564
AT3G10090.1	2	2	126.5	0.269494	2.31726	5min	0min	| Nucleic acid-binding%2C OB-fold-like protein | Chr3:3108960-3109154 REVERSE LENGTH=64 | 201606	3503.18	19334	19869.2	29043.4	39771.4	30146.7	26862.1	30376.6	19310.8	20324.2	17971.2	18168.4	18671.3	17389	13252.1
AT1G12900.1	12	12	848.9	0.270087	2.01503	5min	60min	| glyceraldehyde 3-phosphate dehydrogenase A subunit 2 | Chr1:4392634-4394283 REVERSE LENGTH=399 | 201606	230312	689370	489060	725821	736804	574471	552583	490629	485127	387329	501535	507231	420908	298103	291939
ATCG00830.1	4	4	178.65	0.270673	1.81828	5min	0min	| ribosomal protein L2 | ChrC:84337-85843 REVERSE LENGTH=274 | 201606	11167.9	38398.2	33120.5	51913.9	53948.5	44485.3	44551.1	54910	40720.2	41803.6	51259.5	43949.3	41084.9	33004.2	15144.7
AT4G22240.1	3	3	174.61	0.270862	1.98686	5min	60min	| Plastid-lipid associated protein PAP / fibrillin family protein | Chr4:11766090-11767227 REVERSE LENGTH=310 | 201606	15381.2	27911.6	20365.5	41466.6	33609.6	41108.5	26679.9	24950.5	37671	24000.1	27219.9	24059.4	25759.6	25022.6	7694.3
AT5G56500.1	8	8	480.25	0.271013	1.35007	5min	60min	| TCP-1/cpn60 chaperonin family protein | Chr5:22874058-22876966 FORWARD LENGTH=597 | 201606	58985.2	54420.5	53567.9	66546.4	60386.8	58725.2	67954.1	64726	47664.6	52707.9	45854.3	59341.9	47709.3	36208.5	53599.8
AT5G56500.2	8	8	480.25	0.271013	1.35007	5min	60min	| TCP-1/cpn60 chaperonin family protein | Chr5:22874058-22876966 FORWARD LENGTH=597 | 201606	58985.2	54420.5	53567.9	66546.4	60386.8	58725.2	67954.1	64726	47664.6	52707.9	45854.3	59341.9	47709.3	36208.5	53599.8
AT5G43470.3	1	1	96.91	0.271808	3.36757	60min	0min	| Disease resistance protein (CC-NBS-LRR class) family | Chr5:17463130-17466658 REVERSE LENGTH=908 | 201606	2835.75	1536.48	747.336	3237.79	2851.27	2253.75	2741.88	3219.44	8191.66	1224.62	4428.01	4399.69	5966.18	7426.51	3847.8
AT5G43470.2	1	1	96.91	0.271808	3.36757	60min	0min	| Disease resistance protein (CC-NBS-LRR class) family | Chr5:17463130-17466658 REVERSE LENGTH=908 | 201606	2835.75	1536.48	747.336	3237.79	2851.27	2253.75	2741.88	3219.44	8191.66	1224.62	4428.01	4399.69	5966.18	7426.51	3847.8
AT5G43470.1	1	1	96.91	0.271808	3.36757	60min	0min	| Disease resistance protein (CC-NBS-LRR class) family | Chr5:17463130-17466658 REVERSE LENGTH=908 | 201606	2835.75	1536.48	747.336	3237.79	2851.27	2253.75	2741.88	3219.44	8191.66	1224.62	4428.01	4399.69	5966.18	7426.51	3847.8
AT5G43470.4	1	1	96.91	0.271808	3.36757	60min	0min	| Disease resistance protein (CC-NBS-LRR class) family | Chr5:17463130-17466658 REVERSE LENGTH=908 | 201606	2835.75	1536.48	747.336	3237.79	2851.27	2253.75	2741.88	3219.44	8191.66	1224.62	4428.01	4399.69	5966.18	7426.51	3847.8
AT5G48620.2	1	1	96.91	0.271808	3.36757	60min	0min	| Disease resistance protein (CC-NBS-LRR class) family | Chr5:19717406-19720932 FORWARD LENGTH=908 | 201606	2835.75	1536.48	747.336	3237.79	2851.27	2253.75	2741.88	3219.44	8191.66	1224.62	4428.01	4399.69	5966.18	7426.51	3847.8
AT5G48620.5	1	1	96.91	0.271808	3.36757	60min	0min	| Disease resistance protein (CC-NBS-LRR class) family | Chr5:19717406-19720932 FORWARD LENGTH=908 | 201606	2835.75	1536.48	747.336	3237.79	2851.27	2253.75	2741.88	3219.44	8191.66	1224.62	4428.01	4399.69	5966.18	7426.51	3847.8
AT5G48620.6	1	1	96.91	0.271808	3.36757	60min	0min	| Disease resistance protein (CC-NBS-LRR class) family | Chr5:19717406-19720932 FORWARD LENGTH=908 | 201606	2835.75	1536.48	747.336	3237.79	2851.27	2253.75	2741.88	3219.44	8191.66	1224.62	4428.01	4399.69	5966.18	7426.51	3847.8
AT5G48620.1	1	1	96.91	0.271808	3.36757	60min	0min	| Disease resistance protein (CC-NBS-LRR class) family | Chr5:19717406-19720932 FORWARD LENGTH=908 | 201606	2835.75	1536.48	747.336	3237.79	2851.27	2253.75	2741.88	3219.44	8191.66	1224.62	4428.01	4399.69	5966.18	7426.51	3847.8
AT5G48620.3	1	1	96.91	0.271808	3.36757	60min	0min	| Disease resistance protein (CC-NBS-LRR class) family | Chr5:19717406-19720932 FORWARD LENGTH=908 | 201606	2835.75	1536.48	747.336	3237.79	2851.27	2253.75	2741.88	3219.44	8191.66	1224.62	4428.01	4399.69	5966.18	7426.51	3847.8
AT5G48620.4	1	1	96.91	0.271808	3.36757	60min	0min	| Disease resistance protein (CC-NBS-LRR class) family | Chr5:19717406-19720932 FORWARD LENGTH=908 | 201606	2835.75	1536.48	747.336	3237.79	2851.27	2253.75	2741.88	3219.44	8191.66	1224.62	4428.01	4399.69	5966.18	7426.51	3847.8
AT1G73230.1	8	8	323.7	0.274686	2.20071	30min	0min	| Nascent polypeptide-associated complex NAC | Chr1:27540506-27541364 REVERSE LENGTH=165 | 201606	32374.9	186955	177853	279185	292588	295636	296422	299378	254242	298326	245032	330726	337889	271307	138911
AT1G09640.2	8	8	484.39	0.274821	2.65584	15min	0min	| Translation elongation factor EF1B%2C gamma chain | Chr1:3120162-3122152 FORWARD LENGTH=265 | 201606	20650.7	86014.3	110716	86593.6	226395	96285.1	129478	352467	95383.7	121774	303536	125055	146489	96030.8	57918.9
AT1G07790.1	3	3	153.77	0.275935	1.68666	15min	0min	| Histone superfamily protein | Chr1:2413049-2413495 FORWARD LENGTH=148 | 201606	33597.6	93609.1	69576.8	108624	105772	95002.9	104251	112081	115574	83431.5	110759	100326	109074	101922	56202.4
AT3G49470.2	5	5	337.84	0.277257	1.45067	5min	0min	| nascent polypeptide-associated complex subunit alpha-like protein 2 | Chr3:18341072-18342644 FORWARD LENGTH=232 | 201606	51936.8	89272	80671.3	104311	112098	105466	104571	109030	85665.2	107338	78673.9	101205	100074	69660.9	61436
AT4G01310.1	5	5	250.09	0.277814	2.78278	5min	0min	| Ribosomal L5P family protein | Chr4:544166-545480 REVERSE LENGTH=262 | 201606	1241.14	18880.7	22404.3	39450.6	48238.4	30651.8	28992.2	56101.1	28354.3	26399.5	56127.1	29103.5	26629.4	20003.8	7507.13
AT1G79850.1	1	1	42.15	0.27875	2.38879	5min	0min	| ribosomal protein S17 | Chr1:30041473-30041922 REVERSE LENGTH=149 | 201606	669.07	7085.31	5476.25	9476.5	11915.5	10213.2	7723.75	10345.3	6728.57	6782.59	10094.7	5964.15	5887.97	4291.61	4294.66
AT5G22650.1	3	3	127.82	0.282922	2.95116	15min	0min	| histone deacetylase 2B | Chr5:7534120-7536054 FORWARD LENGTH=306 | 201606	344.101	5514.28	10341.7	8700.79	22841.7	9916.14	12441.5	25287	10080.8	12875.6	22437.7	11660.6	14521.2	7331.47	8507.28
ATCG01110.1	1	1	41.42	0.283998	4.39187	5min	0min	| NAD(P)H dehydrogenase subunit H | ChrC:122011-123192 REVERSE LENGTH=393 | 201606	353.77	238.133	6240.68	10455.9	9530.12	10021.8	6669.05	6776.49	9317.57	5619.4	6940.74	11785.4	8024.69	8924.41	468.083
AT1G27400.1	3	3	168.74	0.284225	2.13844	5min	0min	| Ribosomal protein L22p/L17e family protein | Chr1:9515230-9516725 FORWARD LENGTH=176 | 201606	8046.51	46285.3	41842.3	65968.2	74604.2	65089.8	48928.9	65127.5	51224.2	52789.5	47897.4	49304.7	47292	45551.1	31270.7
AT1G30230.1	8	8	341.72	0.285281	2.83981	15min	0min	| translation elongation factor EF1B/ribosomal protein S6 family protein | Chr1:10639286-10640515 FORWARD LENGTH=231 | 201606	10384.2	53616.6	95370	61375.5	176583	67357.3	101543	283957	67082.4	120200	235638	95654.2	117659	76771.9	60498.5
AT5G28060.1	2	2	52.49	0.285821	2.24293	5min	60min	| Ribosomal protein S24e family protein | Chr5:10069791-10070792 REVERSE LENGTH=133 | 201606	4141.32	12947.6	14801.2	15581.1	22732.6	14416.2	12153.5	15909	10216.3	11452.2	17595.2	10885	10342.1	9103.84	4063.44
AT1G17880.1	8	8	326.38	0.286577	2.1603	30min	0min	| basic transcription factor 3 | Chr1:6152572-6153425 REVERSE LENGTH=165 | 201606	33557.7	214921	209745	300525	332630	342370	305662	338563	293142	336501	257563	395837	407298	309402	181447
AT3G01460.1	1	1	21.67	0.287461	2.53542	15min	0min	| methyl-CPG-binding domain 9 | Chr3:173316-182038 FORWARD LENGTH=2176 | 201606	18467.6	124593	120293	215030	182553	183753	179183	191341	297187	133949	145109	236746	157931	164920	53028.5
AT5G26780.1	9	9	487.6	0.2889	2.29697	30min	0min	| serine hydroxymethyltransferase 2 | Chr5:9418299-9421725 FORWARD LENGTH=517 | 201606	17805	97739.5	125324	144862	148749	150613	179847	236124	116056	192315	210960	149991	171087	148032	91518.6
AT5G26780.4	9	9	487.6	0.2889	2.29697	30min	0min	| serine hydroxymethyltransferase 2 | Chr5:9418299-9421725 FORWARD LENGTH=517 | 201606	17805	97739.5	125324	144862	148749	150613	179847	236124	116056	192315	210960	149991	171087	148032	91518.6
AT5G26780.2	9	9	487.6	0.2889	2.29697	30min	0min	| serine hydroxymethyltransferase 2 | Chr5:9418299-9421725 FORWARD LENGTH=533 | 201606	17805	97739.5	125324	144862	148749	150613	179847	236124	116056	192315	210960	149991	171087	148032	91518.6
AT5G26780.3	9	9	487.6	0.2889	2.29697	30min	0min	| serine hydroxymethyltransferase 2 | Chr5:9418299-9421725 FORWARD LENGTH=533 | 201606	17805	97739.5	125324	144862	148749	150613	179847	236124	116056	192315	210960	149991	171087	148032	91518.6
AT3G63490.2	7	7	368.52	0.290471	2.16831	5min	0min	| Ribosomal protein L1p/L10e family | Chr3:23444269-23445777 FORWARD LENGTH=291 | 201606	21326.5	116233	111244	174213	203505	161767	161152	177055	127611	151774	129411	130757	134177	77561.2	96507.6
AT1G08520.1	3	3	72.49	0.291304	1.79011	5min	0min	| ALBINA 1 | Chr1:2696538-2700819 FORWARD LENGTH=760 | 201606	2044.45	8031.48	5651.36	10065.2	7615.88	10472.5	7302.71	11198.5	8792.83	7263.84	7531.03	8661.04	7148.84	8195.05	3780.37
AT5G16150.1	1	1	35.97	0.291518	2.42932	60min	0min	| plastidic GLC translocator | Chr5:5272904-5275678 FORWARD LENGTH=546 | 201606	765.233	5118.48	5942.37	6078.65	5537.19	6465.22	6158.62	4368.39	7410.61	4617.44	5224.38	4878.94	6555.8	7502.45	14671
AT3G49470.1	6	6	382.27	0.291864	1.47166	5min	0min	| nascent polypeptide-associated complex subunit alpha-like protein 2 | Chr3:18341072-18342273 FORWARD LENGTH=217 | 201606	58238.1	105291	92027.5	123018	131131	121944	122597	125050	105516	125185	95093.9	122512	124798	83458.7	74237.6
AT5G59870.1	1	1	65.88	0.292335	1.211	15min	0min	| histone H2A 6 | Chr5:24115605-24116144 REVERSE LENGTH=150 | 201606	9569.67	13430.3	10402.9	13301.1	12813.7	12704.4	13623.2	15311	11516.7	11930.5	12486.6	11289.4	11593.7	11271.3	12520.4
AT5G27670.1	1	1	65.88	0.292335	1.211	15min	0min	| histone H2A 7 | Chr5:9792807-9793365 REVERSE LENGTH=150 | 201606	9569.67	13430.3	10402.9	13301.1	12813.7	12704.4	13623.2	15311	11516.7	11930.5	12486.6	11289.4	11593.7	11271.3	12520.4
AT1G52740.1	1	1	65.88	0.292335	1.211	15min	0min	| histone H2A protein 9 | Chr1:19645409-19646221 FORWARD LENGTH=134 | 201606	9569.67	13430.3	10402.9	13301.1	12813.7	12704.4	13623.2	15311	11516.7	11930.5	12486.6	11289.4	11593.7	11271.3	12520.4
AT3G25770.1	3	3	97.65	0.292937	2.08878	5min	0min	| allene oxide cyclase 2 | Chr3:9406975-9407839 FORWARD LENGTH=253 | 201606	2645.56	13222	14509	17603.6	20587.8	25258.6	15170.4	16205.5	17426.1	20423.4	15395.2	14077.3	13150.3	12109.1	13980.5
AT4G18100.1	4	4	161.06	0.294684	2.09037	5min	0min	| Ribosomal protein L32e | Chr4:10035715-10036475 REVERSE LENGTH=133 | 201606	7918.56	37663.8	37459.6	55207.5	63468.7	54912.6	41714	57841.2	37136.6	46887.4	47117.4	48294.7	45816.7	31401.6	21145.2
AT2G18110.1	3	3	165.34	0.295185	2.61658	30min	0min	| Translation elongation factor EF1B/ribosomal protein S6 family protein | Chr2:7872636-7873713 FORWARD LENGTH=231 | 201606	3436.43	15596.9	23161.7	15920.7	43613.3	17876.6	22693.5	67151.2	17160.4	25634.4	60169.1	24602.8	29906.6	20078.7	14060.6
AT1G07920.1	16	16	816.5	0.296834	2.36416	30min	0min	| GTP binding Elongation factor Tu family protein | Chr1:2455559-2457001 FORWARD LENGTH=449 | 201606	123604	1.45347e+06	1.44759e+06	1.64305e+06	2.3339e+06	1.98774e+06	1.62165e+06	3.45843e+06	1.43051e+06	2.1842e+06	2.74651e+06	2.2201e+06	1.70597e+06	1.17438e+06	992731
AT1G75940.1	1	1	42.5	0.29711	2.33872	30min	0min	| Glycosyl hydrolase superfamily protein | Chr1:28511198-28514044 FORWARD LENGTH=535 | 201606	1294.01	21695.2	20530.7	27648.3	26241.4	36911.4	24413.8	31982	34095.6	39207.4	27026.6	35546.9	28501.5	49389	20896.5
AT1G29250.1	3	3	180.3	0.297993	2.5472	15min	60min	| Alba DNA/RNA-binding protein | Chr1:10223461-10224592 REVERSE LENGTH=130 | 201606	3456.59	29696.5	36717.6	40137.7	40729.4	45262.4	41960.9	67788.2	33031.4	45787.6	38000	37397.6	22783.4	21233.5	12036.9
AT1G78830.1	4	4	165.83	0.298796	2.05417	5min	0min	| Curculin-like (mannose-binding) lectin family protein | Chr1:29637141-29638508 REVERSE LENGTH=455 | 201606	14847	12890.4	24849.3	32888.9	35271.8	39861.3	30376.9	27590.9	26247.5	31288.6	25282	28316.6	31521.5	29872.8	10059.7
AT5G46290.3	7	7	381.58	0.299057	2.12393	5min	0min	| 3-ketoacyl-acyl carrier protein synthase I | Chr5:18774439-18776629 REVERSE LENGTH=489 | 201606	26523.5	102213	100761	177313	160653	149470	113280	127245	151422	82576	136344	157793	123713	78489.5	36207.6
AT3G57290.1	4	4	93.64	0.300288	2.10501	5min	0min	| eukaryotic translation initiation factor 3E | Chr3:21196786-21199073 REVERSE LENGTH=441 | 201606	8781.13	6073.44	7602.62	19183.5	14283.7	13805.4	13734.9	13531.4	15561	8067.89	11611.8	19383	14148.4	10775.7	3966.81
AT3G06510.1	3	3	116.64	0.300553	2.39575	60min	0min	| Glycosyl hydrolase superfamily protein | Chr3:2016450-2019533 FORWARD LENGTH=622 | 201606	12456.9	5645.66	8449.98	16448.4	12645.7	13471.3	11770.8	12883.5	33194.8	9936	21187.7	18448.9	23869.4	26704.7	13039.3
AT4G16830.1	2	2	82.53	0.30328	1.55815	15min	60min	| Hyaluronan / mRNA binding family | Chr4:9470621-9472308 FORWARD LENGTH=355 | 201606	16835.7	13136.2	12575.7	7915.79	12709.6	10583.3	10901.3	22415.8	9458.48	15412.9	14617.1	11297.1	9140.81	8166.42	10145.5
AT4G16830.3	2	2	82.53	0.30328	1.55815	15min	60min	| Hyaluronan / mRNA binding family | Chr4:9470652-9472308 FORWARD LENGTH=345 | 201606	16835.7	13136.2	12575.7	7915.79	12709.6	10583.3	10901.3	22415.8	9458.48	15412.9	14617.1	11297.1	9140.81	8166.42	10145.5
AT4G16830.2	2	2	82.53	0.30328	1.55815	15min	60min	| Hyaluronan / mRNA binding family | Chr4:9470979-9472308 FORWARD LENGTH=265 | 201606	16835.7	13136.2	12575.7	7915.79	12709.6	10583.3	10901.3	22415.8	9458.48	15412.9	14617.1	11297.1	9140.81	8166.42	10145.5
AT1G54520.1	1	1	21.74	0.303831	7.3132	15min	0min	| myelin-associated oligodendrocyte basic protein | Chr1:20363565-20365874 FORWARD LENGTH=391 | 201606	675.804	93.4402	0	1175.01	497.291	646.382	671.088	1116.22	3838.33	172.85	1140.31	2864.15	2217.07	1941.34	537.004
AT1G79120.1	1	1	28.91	0.305154	Infinity	60min	0min	| Ubiquitin carboxyl-terminal hydrolase family protein | Chr1:29767314-29768555 REVERSE LENGTH=413 | 201606	0	0	0	0	0	11.2353	0	0	40.2071	0	0	0	1302.68	1496.45	0
AT1G57720.1	11	11	762.76	0.305464	2.36186	15min	0min	| Translation elongation factor EF1B%2C gamma chain | Chr1:21377873-21380114 FORWARD LENGTH=413 | 201606	45303.9	165904	215774	159131	414617	164143	236509	604635	167328	223461	524264	217217	256159	171144	114395
AT1G09640.1	10	10	633.36	0.3063	2.4518	15min	0min	| Translation elongation factor EF1B%2C gamma chain | Chr1:3120162-3122152 FORWARD LENGTH=414 | 201606	35230.4	145921	186946	139760	358962	146386	207972	545380	149150	190839	462387	189530	225968	151876	89594.1
AT4G23670.1	1	1	31.45	0.306608	1.9479	60min	5min	| Polyketide cyclase/dehydrase and lipid transport superfamily protein | Chr4:12332846-12333656 REVERSE LENGTH=151 | 201606	1615.41	3814.52	3630.98	2503.44	2300.96	1566.1	2751.98	2765.17	3299.19	2677.5	4031.72	2672.37	3982.67	5815.22	2611.18
AT1G04270.1	3	3	258.76	0.310767	1.96995	5min	0min	| cytosolic ribosomal protein S15 | Chr1:1141852-1142960 REVERSE LENGTH=152 | 201606	20490.5	85381.6	55008.7	122349	108759	85819.7	66022.4	91294.1	96245.5	58806.2	99640.6	90396.3	88010.8	82144.2	37433.9
AT1G52400.1	16	16	879.13	0.310944	2.0715	30min	0min	| beta glucosidase 18 | Chr1:19515250-19517930 FORWARD LENGTH=528 | 201606	103589	627837	648271	873813	773475	1.02289e+06	732495	930583	1.01322e+06	1.01095e+06	757075	1.09001e+06	841260	1.15655e+06	413103
AT5G20080.1	2	2	58.21	0.311522	6.69788	60min	5min	| FAD/NAD(P)-binding oxidoreductase | Chr5:6782708-6786360 FORWARD LENGTH=328 | 201606	1425.18	2889.13	2328.57	1466.04	1345.92	1664.18	2103.65	2093.74	11780.6	2490.82	2042.85	3243.37	10824.1	17190.1	1966.48
AT1G10280.1	1	1	35.46	0.311798	7.1635	30min	0min	| Core-2/I-branching beta-1%2C6-N-acetylglucosaminyltransferase family protein | Chr1:3366795-3368739 REVERSE LENGTH=412 | 201606	0	0	74.3038	50.215	189.534	91.6197	89.9516	23.5659	51.6805	235.784	196.938	99.5532	210.117	28.9099	0
AT1G52400.2	14	14	840.01	0.312292	2.06343	30min	0min	| beta glucosidase 18 | Chr1:19515250-19517646 FORWARD LENGTH=461 | 201606	101807	619949	641504	863478	762883	1.00818e+06	723780	909870	994368	996371	742411	1.07421e+06	829601	1.13207e+06	411648
AT5G46290.1	8	8	422.45	0.312862	2.20172	5min	60min	| 3-ketoacyl-acyl carrier protein synthase I | Chr5:18774439-18776629 REVERSE LENGTH=473 | 201606	33081.1	143104	146139	242455	219518	211122	157754	171635	192376	116092	184938	200641	162475	103794	39444.5
AT4G21105.1	4	4	117.79	0.313362	3.45039	60min	5min	| cytochrome-c oxidase/ electron carrier | Chr4:11266273-11266724 FORWARD LENGTH=68 | 201606	29179.7	8704.22	8197.94	9582.11	5695.53	6612.02	7763.93	12756.1	33071.6	7152.87	9272.76	19491.4	25806.6	32267.8	17453.4
AT3G16420.1	10	10	560.84	0.314861	2.13141	30min	0min	| PYK10-binding protein 1 | Chr3:5579560-5580674 FORWARD LENGTH=298 | 201606	62224.6	153482	330962	376869	321219	392597	332523	320172	287590	443956	292873	428346	399774	388008	153821
AT1G11860.1	3	3	95.32	0.315234	2.20256	5min	0min	| Glycine cleavage T-protein family | Chr1:4001801-4003245 FORWARD LENGTH=408 | 201606	3926.45	22098.9	21137.5	40571.6	36274.9	27032.4	22643.1	24083.5	29212.6	17042.8	33400.7	23069.8	23446.7	20052.8	11019.4
AT1G07930.2	11	11	645.74	0.315647	2.14966	30min	0min	| GTP binding Elongation factor Tu family protein | Chr1:2459014-2460458 FORWARD LENGTH=372 | 201606	86306	889198	874220	886267	1.2886e+06	1.08178e+06	914718	2.03762e+06	771771	1.19638e+06	1.57966e+06	1.20024e+06	925395	666840	663707
AT1G13440.2	9	9	554.29	0.317044	1.72435	5min	60min	| glyceraldehyde-3-phosphate dehydrogenase C2 | Chr1:4608465-4610494 REVERSE LENGTH=310 | 201606	72759.7	252893	206830	223186	246831	192208	130522	127470	145429	119075	166613	131566	118490	133905	131648
AT3G52500.1	2	2	39.45	0.317141	2.88673	5min	60min	| Eukaryotic aspartyl protease family protein | Chr3:19465644-19467053 REVERSE LENGTH=469 | 201606	173.629	5746.72	4260.98	8721.41	11649.7	7134.26	4969.39	6817.02	6839.15	5846.89	7772.88	4489.05	4061.14	3559.22	1907.85
AT3G02560.1	6	6	359.63	0.31794	2.2939	5min	0min	| Ribosomal protein S7e family protein | Chr3:542341-543168 FORWARD LENGTH=191 | 201606	17249.5	228100	185095	311239	371964	304194	311382	311987	261658	222297	254803	275697	291171	242329	147574
AT3G20140.1	1	1	23.01	0.318844	2.64873	0min	5min	| cytochrome P450%2C family 705%2C subfamily A%2C polypeptide 23 | Chr3:7029175-7030787 FORWARD LENGTH=510 | 201606	4981.15	1569.69	1629.75	1103.17	945.778	1039.54	1290.34	1178.2	862.788	1484.69	969.953	746.638	901.964	653.977	2639.36
AT3G49910.1	2	2	117.49	0.31899	1.722	5min	60min	| Translation protein SH3-like family protein | Chr3:18504311-18504751 FORWARD LENGTH=146 | 201606	2537.68	10868.1	9106.6	11746.3	14112.1	11620.9	9290.92	13507.5	8159.75	10681.2	12967.4	8686.41	8600.29	8332.5	4832.2
ATCG00630.1	1	1	16.59	0.320666	2.96531	15min	0min	| PSAJ | ChrC:66929-67063 FORWARD LENGTH=44 | 201606	2167.61	1415.2	1239.61	3882.86	2677.3	2504.7	3923.73	3455.38	6920.88	885.264	2103.79	4669.35	3981.25	4876.87	1745.46
AT3G44890.1	7	7	494.71	0.322649	1.96899	15min	0min	| ribosomal protein L9 | Chr3:16386505-16387963 FORWARD LENGTH=197 | 201606	30100.6	220548	146814	255955	255462	203593	235407	297500	249691	188088	254721	237794	251043	155567	124791
AT1G54000.1	1	1	81.25	0.324458	2.71363	30min	0min	| GDSL-like Lipase/Acylhydrolase superfamily protein | Chr1:20154548-20156365 REVERSE LENGTH=391 | 201606	2128.3	17273	17425.5	16336	21778.8	28269.6	20696.2	11718.7	12795.1	42885.2	20881.1	36168.1	33360.8	44312.9	12979.1
AT3G03780.1	3	3	164.37	0.324577	1.62023	0min	5min	| methionine synthase 2 | Chr3:957602-960740 FORWARD LENGTH=765 | 201606	33385.2	39021.1	30745.9	20952.8	22744.9	19967.3	24671.9	21392.6	28802	25387.2	29042.2	21619.2	28511.3	32421.8	12187.8
AT3G03780.3	3	3	164.37	0.324577	1.62023	0min	5min	| methionine synthase 2 | Chr3:957602-960740 FORWARD LENGTH=765 | 201606	33385.2	39021.1	30745.9	20952.8	22744.9	19967.3	24671.9	21392.6	28802	25387.2	29042.2	21619.2	28511.3	32421.8	12187.8
AT3G03780.2	3	3	164.37	0.324577	1.62023	0min	5min	| methionine synthase 2 | Chr3:957602-960740 FORWARD LENGTH=765 | 201606	33385.2	39021.1	30745.9	20952.8	22744.9	19967.3	24671.9	21392.6	28802	25387.2	29042.2	21619.2	28511.3	32421.8	12187.8
AT2G39390.1	1	1	55.99	0.326363	2.52297	5min	0min	| Ribosomal L29 family protein | Chr2:16450803-16451762 REVERSE LENGTH=123 | 201606	575.121	11780.9	10794.4	16448.5	24668.5	17290.9	14212.3	17171.3	11823.8	14202.7	14366.9	12585.1	12092.3	10611.7	7731.18
AT5G03880.1	1	1	24.47	0.326463	1.87118	5min	0min	| Thioredoxin family protein | Chr5:1038674-1041453 REVERSE LENGTH=339 | 201606	13336.4	12456.4	9446.95	25230.6	20656.3	20053.1	16356.7	13946.5	29219.1	12973.3	23824.1	29140.6	23647.1	25615	13273
AT5G27120.1	2	2	103.84	0.327069	3.0539	5min	0min	| NOP56-like pre RNA processing ribonucleoprotein | Chr5:9541287-9543684 FORWARD LENGTH=533 | 201606	474.838	6386.19	3541.65	12636.6	9923.01	9209.12	8408.87	9053.42	11620.6	7506.14	8011.85	10738.2	11294.8	6861.37	885.638
AT2G21580.1	3	3	122.98	0.327342	2.00814	5min	0min	| Ribosomal protein S25 family protein | Chr2:9236629-9237510 FORWARD LENGTH=108 | 201606	7654.89	88961.1	77181.1	103670	145965	99373.8	90930.9	139242	76852.4	101370	128546	92737	108812	83382.8	97464.9
AT2G39990.1	2	2	77.81	0.327421	1.81594	5min	0min	| eukaryotic translation initiation factor 2 | Chr2:16698332-16699929 REVERSE LENGTH=293 | 201606	936.833	7031.11	5070.78	7505.15	7676.43	8496.03	7040.14	7912.61	7292.05	6699.72	7714.47	7187.17	6995.16	5118.31	5537.77
AT2G30290.2	1	1	34.19	0.328692	3.08577	15min	60min	| VACUOLAR SORTING RECEPTOR 2 | Chr2:12912569-12915781 REVERSE LENGTH=641 | 201606	0	0	429.901	193.22	234.094	319.713	416.165	316.394	278.804	411.968	259.969	249.475	130.81	196.941	0
AT2G30290.1	1	1	34.19	0.328692	3.08577	15min	60min	| VACUOLAR SORTING RECEPTOR 2 | Chr2:12912890-12915781 REVERSE LENGTH=625 | 201606	0	0	429.901	193.22	234.094	319.713	416.165	316.394	278.804	411.968	259.969	249.475	130.81	196.941	0
AT3G52850.1	1	1	34.19	0.328692	3.08577	15min	60min	| vacuolar sorting receptor homolog 1 | Chr3:19587999-19591690 FORWARD LENGTH=623 | 201606	0	0	429.901	193.22	234.094	319.713	416.165	316.394	278.804	411.968	259.969	249.475	130.81	196.941	0
AT2G19750.1	2	2	87.25	0.328717	2.54311	5min	0min	| Ribosomal protein S30 family protein | Chr2:8515037-8515806 FORWARD LENGTH=62 | 201606	680.36	42477.6	39466.2	57595.3	86512.5	66014.4	53103.5	87765.4	44003.9	47308.1	61760	52293.8	52598.3	40956.8	51870.8
AT3G53650.1	2	2	123.74	0.328758	1.87426	15min	0min	| Histone superfamily protein | Chr3:19889358-19889774 FORWARD LENGTH=138 | 201606	15342.8	65608.8	47171.3	80003.7	76300.6	66653.1	74816.3	79521.2	85798.4	55119.4	84034.1	73604.6	83263.1	74059.9	30130.8
AT3G09260.1	16	16	804.92	0.329159	2.19834	30min	0min	| Glycosyl hydrolase superfamily protein | Chr3:2840657-2843730 REVERSE LENGTH=524 | 201606	77619.8	326120	420488	503756	444338	509854	430804	512783	488910	560167	542377	709387	608017	597247	215706
AT3G04770.1	1	1	53.17	0.329239	1.90444	5min	60min	| 40s ribosomal protein SA B | Chr3:1309465-1310846 REVERSE LENGTH=332 | 201606	1220.37	5514.2	6285.45	6829.27	10573.4	6388.01	5616.12	6976.14	4952.36	5540.86	5967.23	4621.19	4148.69	4082.01	4261.53
AT3G04770.2	1	1	53.17	0.329239	1.90444	5min	60min	| 40s ribosomal protein SA B | Chr3:1309544-1310846 REVERSE LENGTH=280 | 201606	1220.37	5514.2	6285.45	6829.27	10573.4	6388.01	5616.12	6976.14	4952.36	5540.86	5967.23	4621.19	4148.69	4082.01	4261.53
ATCG00790.1	1	1	49.72	0.331841	2.00848	5min	0min	| ribosomal protein L16 | ChrC:81189-82652 REVERSE LENGTH=135 | 201606	3933.25	18130.4	16307.1	26558	28629.5	21879.8	19694.8	26485.2	18349.5	22383.1	26771.5	17756.6	20885.8	19324.4	4842.71
AT1G71695.1	2	2	102.42	0.33554	1.7909	5min	0min	| Peroxidase superfamily protein | Chr1:26964359-26966557 FORWARD LENGTH=358 | 201606	3226.92	23162.6	12008.7	22872.9	23525.2	22369.2	21300.4	23874.6	13043.4	13296.9	21365.9	23122.2	22471.6	20010.9	19346.6
AT1G20630.1	1	1	80.34	0.336844	1.48498	5min	60min	| catalase 1 | Chr1:7146812-7149609 FORWARD LENGTH=492 | 201606	22426.9	45047.3	42749.4	40991.4	36998.5	38289.7	41175.6	26338.3	28308.5	26663.1	23744.2	29728.1	27908.7	21203.5	29191.4
AT3G25860.1	1	1	23.46	0.337299	2.31306	15min	60min	| 2-oxoacid dehydrogenases acyltransferase family protein | Chr3:9460632-9462585 FORWARD LENGTH=480 | 201606	1325.88	5081.56	6728.37	4212.19	5744.76	4282.24	5363.03	7718.92	4026.61	6426	5969.93	3851.8	3457.98	2237.38	1701.14
AT3G05060.1	3	3	167.84	0.337315	2.65095	5min	0min	| NOP56-like pre RNA processing ribonucleoprotein | Chr3:1413174-1415564 REVERSE LENGTH=533 | 201606	1602.68	9503.84	5662.32	16953.7	14804.8	12694.8	12371.2	14550.2	17392.9	11216	12547.6	18594.1	15965.4	10875.1	1194.9
AT1G33811.1	1	1	42.9	0.337341	2.07485	5min	0min	| GDSL-like Lipase/Acylhydrolase superfamily protein | Chr1:12267918-12269690 FORWARD LENGTH=370 | 201606	659.028	2539.37	2266.35	4893.36	3099.73	3345.46	2434.43	3243.71	4410.53	3353.85	2045.83	4724.33	2997.33	2507.65	1211.64
AT5G19510.1	6	6	312.09	0.338521	2.56661	30min	0min	| Translation elongation factor EF1B/ribosomal protein S6 family protein | Chr5:6581854-6583137 REVERSE LENGTH=224 | 201606	8720.53	59862.2	91434.8	55490.8	168779	61025.1	89477.5	259069	59888.3	105195	220026	85481	103334	68603.6	32297.3
AT4G11420.1	5	5	150.93	0.339667	1.63994	5min	0min	| eukaryotic translation initiation factor 3A | Chr4:6947834-6952053 REVERSE LENGTH=987 | 201606	8282.97	30371.1	20291	32141	32573.9	31951.3	25689.2	29623.8	30994.4	25595.4	29116.2	27107	29248.6	21511.2	12162.7
AT5G26742.1	10	10	358.26	0.339908	2.01301	60min	0min	| DEAD box RNA helicase (RH3) | Chr5:9285540-9288871 REVERSE LENGTH=747 | 201606	2731.13	44617.8	41054.5	52869.3	57520.2	60505.3	52477.6	62511.2	50065.2	50663.7	54647.2	46445.6	41728.5	36564.9	99663.5
AT5G65220.1	4	4	227.71	0.341223	2.07731	5min	0min	| Ribosomal L29 family protein | Chr5:26061301-26062506 FORWARD LENGTH=173 | 201606	3676.35	48293.8	29834.2	60045.5	59401.4	50486.2	45953.8	62504.4	37619.3	37114	36128.6	40746	42276.4	37128.6	33893.7
AT1G32080.1	1	1	39.77	0.341305	2.51464	5min	0min	| membrane protein | Chr1:11537572-11539756 REVERSE LENGTH=512 | 201606	285.428	288.294	15671.1	15662.6	12382.3	12804.9	14013.9	10126.6	11650.8	11671.2	9909.42	11378.5	12012.3	13109	488.295
ATCG00350.1	9	9	356.26	0.341543	2.13522	15min	60min	| Photosystem I%2C PsaA/PsaB protein | ChrC:39605-41857 REVERSE LENGTH=750 | 201606	11141.9	103206	138974	151503	137867	136356	151453	146681	213899	104001	111964	150057	92156.9	94691.3	52954.9
AT3G12860.1	2	2	62.52	0.341759	2.46013	30min	0min	| NOP56-like pre RNA processing ribonucleoprotein | Chr3:4091678-4093921 FORWARD LENGTH=499 | 201606	2726.09	2598.54	1452.43	5969.73	4846.76	4964.4	4440.84	4730.18	6917.54	3921.59	4181.79	8569.05	6797.22	4698.22	1058.55
AT3G22060.1	1	1	23.3	0.341881	1.69161	5min	0min	| Receptor-like protein kinase-related family protein | Chr3:7771065-7772137 FORWARD LENGTH=252 | 201606	6078.53	8872.56	7525.49	13400.3	12779.3	11842.1	13989.8	12524.9	9757.61	10489.3	9580.89	10354.1	11395.9	9723.2	1616.69
AT1G01960.1	1	1	24.97	0.343231	3.57521	5min	30min	| SEC7-like guanine nucleotide exchange family protein | Chr1:330830-337582 REVERSE LENGTH=1750 | 201606	4563.15	1570.25	336.64	3389.33	1539.49	1845.95	1108.25	452.839	2408.95	137.781	136.406	1620.74	1334.12	1256.25	1205.28
AT1G70770.1	5	5	205.97	0.345084	1.80218	60min	5min	| transmembrane protein (Protein of unknown function DUF2359%2C transmembrane) | Chr1:26688622-26691185 REVERSE LENGTH=610 | 201606	18143	19242	18716	20138.7	15684.7	18932.4	16265	16798.9	41896	21520	19045.8	28849.1	37239.1	39281.6	22159.4
AT4G12600.1	1	1	32.08	0.345536	4.50267	60min	0min	| Ribosomal protein L7Ae/L30e/S12e/Gadd45 family protein | Chr4:7453296-7454208 FORWARD LENGTH=128 | 201606	2435.75	976.484	360.125	2795.49	2700.42	1585.01	1848.46	3882.74	9713.54	717.643	4655.5	8431.57	6710.22	7506.88	2768.57
AT1G49240.1	10	10	502.54	0.346686	2.35448	5min	60min	| actin 8 | Chr1:18216539-18217947 FORWARD LENGTH=377 | 201606	33868.9	168581	151899	189506	193387	154003	128319	100950	109754	99992.9	132141	127498	97531.2	74146.6	56353.5
AT5G42650.1	8	8	370.19	0.347467	1.97083	5min	0min	| allene oxide synthase | Chr5:17097803-17099359 REVERSE LENGTH=518 | 201606	19972.4	71909.8	76422	112506	102839	116354	88605.4	83140	101550	86770	80185.4	112974	91860.5	100001	34617.9
AT1G01470.1	1	1	18.05	0.347566	5.68842	60min	5min	| Late embryogenesis abundant protein | Chr1:172295-172826 REVERSE LENGTH=151 | 201606	1936.93	31.8991	310.477	671.91	262.659	469.575	246.885	964.9	1803.46	98.442	323.117	1553.44	1905.88	1351.15	4730.33
AT3G16470.4	8	8	552.48	0.348361	1.72131	30min	0min	| Mannose-binding lectin superfamily protein | Chr3:5596096-5597709 REVERSE LENGTH=297 | 201606	25001.4	184666	184664	196235	196347	216973	170628	221869	190054	241725	187124	249918	191175	237553	216878
AT3G16470.2	8	8	552.48	0.348361	1.72131	30min	0min	| Mannose-binding lectin superfamily protein | Chr3:5596096-5597709 REVERSE LENGTH=297 | 201606	25001.4	184666	184664	196235	196347	216973	170628	221869	190054	241725	187124	249918	191175	237553	216878
AT1G52510.1	1	1	72.28	0.348447	1.82627	5min	0min	| alpha/beta-Hydrolases superfamily protein | Chr1:19563039-19565260 REVERSE LENGTH=380 | 201606	3964.46	10947.8	11384.7	15379	17758.3	14888.1	10815.6	11788.4	14251.5	12797.9	12966.2	14933.8	12500.2	12842.3	4018.14
AT1G77490.1	3	3	127.69	0.348952	1.77945	30min	0min	| thylakoidal ascorbate peroxidase | Chr1:29117688-29120046 FORWARD LENGTH=426 | 201606	8458.88	28338.3	30149	45018.8	33511.2	36219.3	33276.4	35159.8	46180.3	29661.6	36219.9	53246.3	39427.3	40683.5	19560.6
AT2G28000.1	1	1	41.61	0.349108	1.66612	5min	60min	| chaperonin-60alpha | Chr2:11926603-11929184 FORWARD LENGTH=586 | 201606	5793.46	9500.12	8621.61	8447.18	8790.13	7741.94	6306.59	5561.92	7619.56	3664.12	4863.02	8484.45	8008.33	3976.27	3007.84
AT3G02080.1	6	6	325.99	0.34994	2.02971	5min	0min	| Ribosomal protein S19e family protein | Chr3:364138-365161 REVERSE LENGTH=143 | 201606	14347.3	205585	185901	258825	299741	265157	259641	315502	231650	210193	240331	217208	252653	217572	119137
AT4G22890.2	6	6	448.81	0.350284	1.76723	5min	0min	| PGR5-LIKE A | Chr4:12007157-12009032 FORWARD LENGTH=302 | 201606	20349.1	75388.5	61059.6	95892.2	82769.6	98434.2	73420.5	75016.7	118704	65927.6	75885.3	108808	90753.9	96178.8	45045.8
AT2G34480.1	2	2	68.82	0.350316	1.28459	0min	60min	| Ribosomal protein L18ae/LX family protein | Chr2:14532916-14534161 REVERSE LENGTH=178 | 201606	9901.12	12005.2	11052.6	10052.5	11029.8	10469.2	9555.41	12441.5	10339	10097	12634.4	10036.9	9971.3	10662	5023.96
AT1G28290.1	1	1	27.25	0.351559	3.11951	30min	60min	| arabinogalactan protein 31 | Chr1:9889331-9890843 REVERSE LENGTH=359 | 201606	0	1547	472.457	1008.44	3003.04	1284.62	1457.31	2564.26	1126.42	709.957	4160.66	1100.43	967.964	817.978	128.154
AT2G01250.1	6	6	294.4	0.352063	2.33617	5min	0min	| Ribosomal protein L30/L7 family protein | Chr2:132943-134264 REVERSE LENGTH=242 | 201606	4715.3	94235.5	85722.4	130043	170802	130583	102885	127027	85294.2	97786.1	105793	92681.1	96715.3	78413.2	53306.1
AT2G42100.1	2	2	85.71	0.352255	3.63508	5min	0min	| Actin-like ATPase superfamily protein | Chr2:17560211-17561945 FORWARD LENGTH=378 | 201606	0	1190.55	15502.6	21737.7	21556.3	17386.9	13631.5	10694.4	11653.3	10036.5	15723.4	13667.2	11027.5	7633.89	415.291
AT1G07660.1	4	4	221.22	0.35253	2.06002	15min	0min	| Histone superfamily protein | Chr1:2369212-2369523 FORWARD LENGTH=103 | 201606	2597.57	51478.8	46188.4	69536.8	63972.7	58171.6	67833.9	78234.4	60479.8	56239.2	57272.6	50346.2	56502.6	59695.7	44777.1
AT3G44330.1	2	2	65.79	0.352542	2.48878	60min	0min	| M28 Zn-peptidase nicastrin | Chr3:16006754-16010671 FORWARD LENGTH=565 | 201606	3032.23	17578.9	12370.1	12727.8	12193.4	11953.1	11997.8	14070.5	14314.8	15108.8	13332.5	12662	13837.2	16303.2	51942.5
AT5G46430.1	3	3	127.81	0.353153	1.82135	5min	0min	| Ribosomal protein L32e | Chr5:18833429-18834409 FORWARD LENGTH=133 | 201606	5302.72	30242.8	25753.2	35409	41203.6	35033.5	27765.6	38604.5	24013.4	31449.2	29172.1	28784.8	28082.3	21795.7	11616.6
AT4G22690.1	10	10	477.51	0.353307	1.97911	60min	0min	| cytochrome P450%2C family 706%2C subfamily A%2C polypeptide 1 | Chr4:11929847-11931520 FORWARD LENGTH=557 | 201606	14704.1	32104.2	43831	37491.3	34850	39371	36683.4	39020.9	75490	42446.3	44106.2	41088.7	60202.9	85879.7	33302.4
AT5G16130.1	6	6	246.26	0.353625	2.34144	5min	0min	| Ribosomal protein S7e family protein | Chr5:5268984-5269912 FORWARD LENGTH=190 | 201606	7042.74	169315	153617	246682	273101	252832	217636	244163	187017	188937	184183	199062	208051	169709	87944
AT3G61440.1	1	1	35.68	0.353648	2.37703	5min	60min	| cysteine synthase C1 | Chr3:22735885-22737792 FORWARD LENGTH=368 | 201606	408.947	2753.14	3023.18	3648.06	4196.33	3730.13	3741.77	2472.57	2479.57	2494.38	2882.08	2430.99	2283.36	1362.29	1223.66
AT3G16470.3	8	8	555.93	0.354072	1.70397	30min	0min	| Mannose-binding lectin superfamily protein | Chr3:5596096-5597709 REVERSE LENGTH=297 | 201606	26826.9	186888	182143	195749	194874	211864	173438	218558	190033	232862	188104	253565	195059	237928	195819
AT2G44120.2	6	6	283.11	0.354634	2.25	5min	0min	| Ribosomal protein L30/L7 family protein | Chr2:18249227-18250417 REVERSE LENGTH=247 | 201606	4231.75	82999.1	74634.6	107568	144140	112490	86595.7	112524	71162.6	80362.4	86901.9	77715.3	77892.2	70902.2	53308.8
AT4G04020.1	4	4	235.41	0.354732	2.00957	5min	0min	| fibrillin | Chr4:1932161-1933546 FORWARD LENGTH=318 | 201606	2954.56	25506.2	19193.5	32091.7	27566	36106.6	24482.6	20196.9	31257.6	21849.3	28262.4	23396	21838.9	22667	11767.8
AT5G37180.2	1	1	22.23	0.357055	4.46638	60min	0min	| sucrose synthase 5 | Chr5:14719879-14722913 FORWARD LENGTH=649 | 201606	3663.32	2560.25	217.216	5177.38	3377.7	2433.84	2248.84	3936	18444.8	1407.03	6216.19	10644.2	7984.32	9923.57	10859.1
AT5G13850.1	6	6	524.5	0.357149	1.94431	30min	0min	| nascent polypeptide-associated complex subunit alpha-like protein 3 | Chr5:4471361-4472676 FORWARD LENGTH=204 | 201606	12383.6	226932	201446	239929	301496	306500	262685	289787	221818	322531	240847	293602	299411	235477	209608
AT5G64040.2	4	4	207.97	0.357238	1.6741	60min	15min	| photosystem I reaction center subunit PSI-N%2C chloroplast%2C putative / PSI-N%2C putative (PSAN) | Chr5:25628690-25629409 REVERSE LENGTH=181 | 201606	32498.1	91121.3	91201.1	50490.8	50000.2	51902.5	61877	36433.6	50046.5	64662.8	58581.4	91876.8	74764.9	97619.8	75980.3
AT4G39200.1	3	3	173.73	0.357491	1.93048	5min	0min	| Ribosomal protein S25 family protein | Chr4:18257464-18258464 FORWARD LENGTH=108 | 201606	7827.6	137127	113799	149033	207753	142732	128673	193841	111290	146789	181858	132534	153967	120763	131444
AT4G34555.1	3	3	166.37	0.358244	1.96108	5min	0min	| Ribosomal protein S25 family protein | Chr4:16504381-16505339 REVERSE LENGTH=108 | 201606	6305.21	133557	112681	148119	205460	141680	127673	191732	110310	145765	180072	131188	152385	119391	132169
AT5G54270.1	4	4	110.73	0.358526	2.20028	15min	0min	| light-harvesting chlorophyll B-binding protein 3 | Chr5:22038424-22039383 FORWARD LENGTH=265 | 201606	23726.8	246703	322408	472005	355301	405799	342204	382191	580014	276939	300962	460414	304409	314482	86755.7
AT3G13580.7	4	4	146.61	0.359418	2.30222	5min	0min	| Ribosomal protein L30/L7 family protein | Chr3:4433809-4435109 FORWARD LENGTH=244 | 201606	2260.62	52124.4	47210.7	71364.3	90393.9	72137	54536.8	71684.6	47942.5	50188.5	56652	50316	51000.5	44099.8	24360.5
AT3G13580.6	4	4	146.61	0.359418	2.30222	5min	0min	| Ribosomal protein L30/L7 family protein | Chr3:4433809-4435109 FORWARD LENGTH=244 | 201606	2260.62	52124.4	47210.7	71364.3	90393.9	72137	54536.8	71684.6	47942.5	50188.5	56652	50316	51000.5	44099.8	24360.5
AT3G13580.8	4	4	146.61	0.359418	2.30222	5min	0min	| Ribosomal protein L30/L7 family protein | Chr3:4433809-4435109 FORWARD LENGTH=244 | 201606	2260.62	52124.4	47210.7	71364.3	90393.9	72137	54536.8	71684.6	47942.5	50188.5	56652	50316	51000.5	44099.8	24360.5
AT3G13580.9	4	4	146.61	0.359418	2.30222	5min	0min	| Ribosomal protein L30/L7 family protein | Chr3:4433809-4435109 FORWARD LENGTH=244 | 201606	2260.62	52124.4	47210.7	71364.3	90393.9	72137	54536.8	71684.6	47942.5	50188.5	56652	50316	51000.5	44099.8	24360.5
AT3G13580.4	4	4	146.61	0.359418	2.30222	5min	0min	| Ribosomal protein L30/L7 family protein | Chr3:4433809-4435109 FORWARD LENGTH=244 | 201606	2260.62	52124.4	47210.7	71364.3	90393.9	72137	54536.8	71684.6	47942.5	50188.5	56652	50316	51000.5	44099.8	24360.5
AT3G13580.2	4	4	146.61	0.359418	2.30222	5min	0min	| Ribosomal protein L30/L7 family protein | Chr3:4433809-4435109 FORWARD LENGTH=244 | 201606	2260.62	52124.4	47210.7	71364.3	90393.9	72137	54536.8	71684.6	47942.5	50188.5	56652	50316	51000.5	44099.8	24360.5
AT3G13580.3	4	4	146.61	0.359418	2.30222	5min	0min	| Ribosomal protein L30/L7 family protein | Chr3:4433809-4435109 FORWARD LENGTH=244 | 201606	2260.62	52124.4	47210.7	71364.3	90393.9	72137	54536.8	71684.6	47942.5	50188.5	56652	50316	51000.5	44099.8	24360.5
AT3G13580.5	4	4	146.61	0.359418	2.30222	5min	0min	| Ribosomal protein L30/L7 family protein | Chr3:4433809-4435109 FORWARD LENGTH=244 | 201606	2260.62	52124.4	47210.7	71364.3	90393.9	72137	54536.8	71684.6	47942.5	50188.5	56652	50316	51000.5	44099.8	24360.5
AT3G13580.1	4	4	146.61	0.359418	2.30222	5min	0min	| Ribosomal protein L30/L7 family protein | Chr3:4433809-4435109 FORWARD LENGTH=244 | 201606	2260.62	52124.4	47210.7	71364.3	90393.9	72137	54536.8	71684.6	47942.5	50188.5	56652	50316	51000.5	44099.8	24360.5
AT3G61111.2	1	1	141.29	0.35964	2.01557	30min	0min	| Zinc-binding ribosomal protein family protein | Chr3:22613213-22613919 REVERSE LENGTH=82 | 201606	4002.57	157321	136187	178690	224081	181400	178889	232646	145464	221954	184955	192743	213102	154827	177455
AT3G61111.1	1	1	141.29	0.35964	2.01557	30min	0min	| Zinc-binding ribosomal protein family protein | Chr3:22613230-22613919 REVERSE LENGTH=86 | 201606	4002.57	157321	136187	178690	224081	181400	178889	232646	145464	221954	184955	192743	213102	154827	177455
AT5G47930.1	3	3	138.57	0.35977	2.05853	30min	0min	| Zinc-binding ribosomal protein family protein | Chr5:19406423-19407329 REVERSE LENGTH=84 | 201606	3480.91	68724.8	74360.8	85291.1	102010	87802.5	90754.5	113517	75638.9	102752	105334	93626.2	103567	83906.8	50020.1
AT5G07030.1	2	2	77.51	0.359798	1.93535	5min	60min	| Eukaryotic aspartyl protease family protein | Chr5:2183600-2185717 REVERSE LENGTH=455 | 201606	679.402	8426.66	6049.67	8618.77	9915.93	8484.21	7724.31	9920.79	7796.93	6370.5	9044.6	7022.63	6378.15	5337.86	2244.75
AT3G03920.1	1	1	26.72	0.360056	3.29701	30min	60min	| H/ACA ribonucleoprotein complex%2C subunit Gar1/Naf1 protein | Chr3:1009123-1010379 REVERSE LENGTH=202 | 201606	801.953	2290.57	4177.5	3423.31	4295.14	4581.07	3944.47	4451.84	2887.81	5949	3869.99	4077.57	2948.59	1266.3	0
AT4G22890.1	7	7	495.47	0.36008	1.72909	5min	0min	| PGR5-LIKE A | Chr4:12007157-12009175 FORWARD LENGTH=324 | 201606	20349.1	85672.4	68017.2	103821	90776.7	106331	80195.3	82037.5	127793	73505	83921.4	117689	97588.2	103908	51048.5
AT1G07660.2	3	3	194.37	0.360327	2.07844	15min	0min	| Histone superfamily protein | Chr1:2369212-2369523 FORWARD LENGTH=86 | 201606	1654.49	49976.3	45184.4	68083.1	62497.6	56771.5	66219.4	75786.9	59218.4	55244.3	55886.2	49170.6	55423.8	58665.6	44352
AT1G20450.1	1	1	17.19	0.36077	10.4106	60min	0min	| Dehydrin family protein | Chr1:7088235-7089107 REVERSE LENGTH=260 | 201606	0	0	43.0462	183.466	54.6952	82.0087	40.1824	145.598	77.4395	48.1136	27.9991	61.1892	235.465	212.674	0
AT2G01140.1	1	1	40.01	0.360775	1.77191	0min	60min	| Aldolase superfamily protein | Chr2:95006-96491 REVERSE LENGTH=391 | 201606	1694.53	3760.26	3534.44	2549.29	2835.84	2630.15	2374.83	2362.63	2783.3	2838.21	3265.11	2128.3	2231.47	2239.51	602.197
AT5G58412.1	1	1	18.75	0.36143	2.45089	15min	0min	| Putative membrane lipoprotein | Chr5:23618109-23618496 FORWARD LENGTH=93 | 201606	9413.21	16886.5	26685	43294.5	35604.3	36604.5	31527.6	35883.2	62448.6	24699.4	32436.9	54987	35732.4	31606.5	5053.49
AT1G01320.1	7	7	295.03	0.362991	1.64599	5min	0min	| Tetratricopeptide repeat (TPR)-like superfamily protein | Chr1:121582-130099 REVERSE LENGTH=1797 | 201606	23979.9	51548.9	44283.4	66608.1	60230.6	70370.9	53694.7	67640.1	64359.1	61560.3	58651.6	69445.4	75975.2	55208.8	25173.6
AT5G20920.1	1	1	33.38	0.363272	4.02034	5min	60min	| eukaryotic translation initiation factor 2 beta subunit | Chr5:7094994-7096661 REVERSE LENGTH=268 | 201606	307.559	3990.98	1951.82	3303.8	3311.22	5368.93	2793.62	2734.94	2112.36	3190.46	1487.47	4046.99	790.421	2190.41	0
AT2G16360.1	2	2	136.43	0.363686	1.94627	5min	0min	| 40S ribosomal protein S25 | Chr2:7076713-7077310 REVERSE LENGTH=109 | 201606	5442.66	133490	111110	145367	202304	138981	125716	188930	108535	143256	177152	128826	149677	117557	130391
AT1G22780.1	6	6	365.61	0.36393	2.20247	5min	0min	| Ribosomal protein S13/S18 family | Chr1:8067990-8069163 FORWARD LENGTH=152 | 201606	8282.87	244850	188287	300373	383047	288793	238823	280048	214617	235319	267083	252369	255921	204988	148086
AT2G45710.1	4	4	238.32	0.364222	1.96218	30min	0min	| Zinc-binding ribosomal protein family protein | Chr2:18831243-18831999 FORWARD LENGTH=84 | 201606	5505.74	168948	155733	193594	240275	195926	199309	260500	159639	238012	203336	206540	228677	162065	183173
AT3G16470.1	9	9	622.37	0.366205	1.69473	30min	0min	| Mannose-binding lectin superfamily protein | Chr3:5596096-5597709 REVERSE LENGTH=451 | 201606	28657.6	222772	221374	234362	235333	259839	205629	259024	224706	285330	218796	297148	227563	280724	230504
AT3G13870.1	2	2	51.08	0.366618	2.70268	30min	0min	| Root hair defective 3 GTP-binding protein (RHD3) | Chr3:4565762-4571109 REVERSE LENGTH=802 | 201606	844.227	2331.69	6719.56	9576.47	7292.46	8365.16	7911.79	7719.83	9923.9	7835.61	7683.97	11224.7	10558	14101.2	1317.86
AT2G40510.1	3	3	143.89	0.368025	1.79554	30min	0min	| Ribosomal protein S26e family protein | Chr2:16918506-16919623 FORWARD LENGTH=133 | 201606	5572.26	31441.5	33087	36951.4	46504.7	34056	31547	48700.5	30676.6	37776.4	49618.7	38473.8	41539.4	36916.5	17177.2
AT5G66680.1	8	8	429.38	0.369451	1.6552	60min	0min	| dolichyl-diphosphooligosaccharide-protein glycosyltransferase 48kDa subunit family protein | Chr5:26617840-26620581 REVERSE LENGTH=437 | 201606	17164.6	59136.8	54500.8	53803.5	55829.4	57262.5	48886	60268.3	72343.5	58272.9	57613	64751.7	78818.7	88051.2	49633.2
AT4G04640.1	17	17	970.07	0.37044	1.75232	15min	0min	| ATPase%2C F1 complex%2C gamma subunit protein | Chr4:2350761-2351882 REVERSE LENGTH=373 | 201606	80321.8	617542	487849	681045	563822	607294	508687	521476	1.04759e+06	468306	574662	775429	688992	766901	530643
AT2G33800.1	3	3	168.3	0.370553	1.73839	30min	0min	| Ribosomal protein S5 family protein | Chr2:14300925-14302352 REVERSE LENGTH=303 | 201606	1206.72	12530.9	11669.3	12272.6	15637.5	14774.8	13028.5	16284.4	11773.1	12872.5	20090.3	11204.5	10426.6	11372.6	4204.41
AT2G31320.1	1	1	47.03	0.371269	2.3445	30min	0min	| poly(ADP-ribose) polymerase 2 | Chr2:13354046-13359578 REVERSE LENGTH=983 | 201606	2683.69	375752	414786	463804	642639	600013	488038	888037	327107	647573	661962	550170	452296	291725	238585
AT3G12390.1	6	6	573.68	0.371348	1.92813	5min	0min	| Nascent polypeptide-associated complex (NAC)%2C alpha subunit family protein | Chr3:3942344-3943595 FORWARD LENGTH=203 | 201606	10996.8	201739	177357	213965	262651	275534	226689	244181	188350	275435	207283	249154	261419	199260	158800
AT1G15820.1	9	9	603.61	0.371465	1.90427	5min	0min	| light harvesting complex photosystem II subunit 6 | Chr1:5446685-5447676 REVERSE LENGTH=258 | 201606	88021.7	1.04108e+06	796135	1.35299e+06	1.09115e+06	1.22203e+06	894951	865856	1.6887e+06	757688	861122	1.40269e+06	1.12946e+06	1.24307e+06	723319
ATCG00500.1	3	3	93.23	0.371547	1.65082	15min	60min	| acetyl-CoA carboxylase carboxyl transferase subunit beta | ChrC:57075-58541 FORWARD LENGTH=488 | 201606	7108.31	24929.4	25230.3	26593.8	25188.1	22318.4	26519.1	29076.1	26432.3	19213.3	26898.1	25176.7	18936.1	20277	10475.8
AT2G04390.1	3	3	179.14	0.372444	1.79784	5min	0min	| Ribosomal S17 family protein | Chr2:1527911-1528336 FORWARD LENGTH=141 | 201606	10055.1	59981.7	52032.3	62558.1	89692.3	67210.2	55992.6	69952.8	46692.5	57428.1	61119.9	50375.7	59236.3	45299.8	46116.4
AT2G47710.1	2	2	88.85	0.373679	1.80184	15min	0min	| Adenine nucleotide alpha hydrolases-like superfamily protein | Chr2:19555045-19555956 REVERSE LENGTH=162 | 201606	2335.3	24099	29922.2	29297.3	29850.2	32937.8	33479.7	33291.3	34774.5	31962.1	30762.8	26013.1	24104.5	25201.8	20982.6
AT1G72370.1	2	2	138.51	0.374906	1.83027	5min	60min	| 40s ribosomal protein SA | Chr1:27243148-27244842 REVERSE LENGTH=298 | 201606	2245.26	10462.6	11565.7	11974	17849.8	10739.7	9718.66	12104.2	9125.36	9883.9	10550.3	8453.91	7628.89	6654.14	7879.48
AT3G07680.1	1	1	35.64	0.375396	1.79762	5min	0min	| emp24/gp25L/p24 family/GOLD family protein | Chr3:2455627-2456652 FORWARD LENGTH=208 | 201606	3313.96	7859.56	7477.98	10659.8	10182.1	12686.4	9345.06	7241.39	9561.42	11628	7290.79	10232.9	10501.4	11266.9	4809.25
AT1G64090.1	1	1	28.01	0.375416	3.77308	30min	0min	| Reticulan like protein B3 | Chr1:23789395-23790669 FORWARD LENGTH=255 | 201606	554.505	57.2467	3350.68	3924.02	3715.6	3702.13	3202.96	4923.29	6544.71	4579.08	4993.99	5377.5	1663.61	10002.4	80.4828
ATCG00160.1	3	3	160.9	0.375602	1.78041	15min	0min	| ribosomal protein S2 | ChrC:15013-15723 REVERSE LENGTH=236 | 201606	3037.81	28921.8	30765.8	36795.9	39072.7	35137.6	37446.3	41996.8	32233.6	26565.3	46237.5	28108.6	30945.9	29914.7	14013.7
AT4G21150.1	12	12	655.85	0.379189	1.58476	60min	0min	| ribophorin II (RPN2) family protein | Chr4:11278646-11283599 FORWARD LENGTH=691 | 201606	28377.5	133390	112924	110411	103261	116957	105642	108210	129974	123830	116586	128307	134081	152688	148552
AT4G28080.1	1	1	66.78	0.379482	1.69757	5min	0min	| Tetratricopeptide repeat (TPR)-like superfamily protein | Chr4:13948993-13957840 REVERSE LENGTH=1819 | 201606	2317.14	8480.78	6409.48	9084.89	10163.6	9962.33	7535.77	10673.2	9674.37	9072.41	10429.6	9407.89	10120.7	7784.97	2035.33
AT5G02870.1	3	3	163.9	0.37987	1.7117	30min	0min	| Ribosomal protein L4/L1 family | Chr5:657830-659526 FORWARD LENGTH=407 | 201606	3680	22746.4	23602.9	24232.3	28630.5	23222.8	20568.6	25857.3	22037.8	26075.2	36854.5	22705.2	23277.7	25080.1	15984.1
AT3G20000.2	4	4	256.27	0.379914	1.77038	15min	0min	| translocase of the outer mitochondrial membrane 40 | Chr3:6968479-6970247 FORWARD LENGTH=238 | 201606	9591.26	54440.2	64726.7	70558.2	64164.3	74350.8	77776.2	68797	81377.7	76896	65956.6	68223.6	64092.5	71243	34078.6
AT4G02520.1	7	7	452.54	0.380956	2.27759	5min	60min	| glutathione S-transferase PHI 2 | Chr4:1110673-1111531 REVERSE LENGTH=212 | 201606	20919.1	116669	103548	134767	138050	140652	118693	59857.9	91539.5	83459.4	75919.3	83418.6	80599.1	53060.8	47878.3
AT1G52230.1	2	2	158.1	0.381077	1.88114	60min	0min	| photosystem I subunit H2 | Chr1:19454902-19455508 FORWARD LENGTH=145 | 201606	9762.76	622336	406510	652769	516390	542697	475993	460523	724344	337513	536445	757068	627476	666797	659496
AT2G37190.1	4	4	215.79	0.381828	1.55989	30min	0min	| Ribosomal protein L11 family protein | Chr2:15619559-15620059 REVERSE LENGTH=166 | 201606	12343.2	40550	49881.6	38847.1	46072.4	40814.6	44420	65065.8	37575.9	47740.8	62300.8	50276	42618.1	36947.3	30897.5
AT2G06850.2	2	2	89.78	0.381982	1.97593	5min	60min	| xyloglucan endotransglucosylase/hydrolase 4 | Chr2:2764268-2765490 FORWARD LENGTH=236 | 201606	4320.37	20290.2	11588.8	19398.1	13317.1	19792	13688.1	18690.6	17226.1	16171.8	11617.8	21390.3	12257.3	11158.2	3157.98
AT2G34040.1	1	1	22.34	0.382148	2.48035	15min	0min	| Apoptosis inhibitory protein 5 (API5) | Chr2:14377957-14382246 REVERSE LENGTH=553 | 201606	0	881.843	619.652	757.605	1268.4	694.713	942.492	1981.87	799.873	1187.48	1530.35	842.482	792.439	653.321	449.104
AT5G64140.1	1	1	66.65	0.382169	2.54806	5min	30min	| ribosomal protein S28 | Chr5:25667529-25667723 REVERSE LENGTH=64 | 201606	1046.2	10672.2	9473.97	13119.6	16631	12633.6	13310.8	10032.4	5908.62	7296.56	3699.34	5637.97	6499.61	6045.18	6715.38
AT1G53210.1	3	3	176.5	0.38221	1.93032	30min	0min	| sodium/calcium exchanger family protein / calcium-binding EF hand family protein | Chr1:19844790-19847533 FORWARD LENGTH=585 | 201606	1354.36	23906.4	44650.4	41969.2	37286.9	41032.8	42308.4	38383.9	42539.6	47932.9	46293.1	40724.7	41718.4	41428.6	21811.1
AT4G20360.1	18	18	1324.69	0.382355	1.76335	5min	60min	| RAB GTPase homolog E1B | Chr4:10990036-10991466 FORWARD LENGTH=476 | 201606	165133	826673	607894	916182	951696	726031	734618	633862	838284	484981	825995	816373	665666	437745	367601
AT4G10480.1	7	7	639.92	0.382944	1.84023	15min	0min	| Nascent polypeptide-associated complex (NAC)%2C alpha subunit family protein | Chr4:6478089-6479079 REVERSE LENGTH=212 | 201606	14845.5	190805	176875	208277	222009	236731	257753	253522	192661	260792	168929	224926	226177	189057	161752
AT3G04120.1	10	10	585.55	0.384142	1.82246	5min	60min	| glyceraldehyde-3-phosphate dehydrogenase C subunit 1 | Chr3:1081077-1083131 FORWARD LENGTH=338 | 201606	73201.2	319877	257225	292982	314029	237983	163069	167869	187077	157102	233603	181270	157223	176512	129920
AT4G34670.1	4	4	210.5	0.384431	1.83487	5min	60min	| Ribosomal protein S3Ae | Chr4:16548724-16550222 FORWARD LENGTH=262 | 201606	7567.9	66693.2	65420	75979.9	94486.3	73412.3	61960.2	79665.6	54281.6	64789.1	71005.3	55931.9	50253	50024.5	32635.7
AT2G01250.2	4	4	141.96	0.384501	2.05819	5min	60min	| Ribosomal protein L30/L7 family protein | Chr2:133038-134264 REVERSE LENGTH=184 | 201606	2438.24	35852.7	34660.8	44690.2	58593	45101.8	38015.7	45735.9	25664.3	34327.1	33784.5	29269.9	28561.5	25359.9	18173.6
AT2G05620.1	1	1	61.81	0.384733	1.67565	5min	0min	| proton gradient regulation 5 | Chr2:2081204-2081687 REVERSE LENGTH=133 | 201606	1890.55	14043	12218.6	15552.9	14078.8	17541.4	12063.6	12778.6	16168.7	13142.2	12239.8	15429.5	12635.4	14279.3	10799.3
AT5G58250.1	2	2	99.57	0.384811	1.72007	30min	0min	| YCF54 | Chr5:23559558-23560372 FORWARD LENGTH=211 | 201606	8158.28	24468.8	22331.9	28877.5	24813.9	28345.5	25225.2	27623.7	36442.4	32609.9	24076.9	37846.5	33419.1	43865.6	16689.5
AT5G25100.1	3	3	74.95	0.385771	2.04073	0min	30min	| Endomembrane protein 70 protein family | Chr5:8648374-8651015 REVERSE LENGTH=644 | 201606	5794.15	10310.2	14220.5	7505.58	8220.9	9045.3	9896.99	7153.02	5481.38	6925.94	2998.75	4935.11	7406.94	8794.63	3124.99
AT1G80230.1	2	2	71.26	0.386091	2.26843	30min	0min	| Rubredoxin-like superfamily protein | Chr1:30169784-30170999 REVERSE LENGTH=171 | 201606	3467.13	3058.37	18682.7	11680.6	14424.3	15151.5	20288.1	11644.1	12076.8	19894.8	13472.2	23816.1	20688	26653.7	5362.63
AT3G60750.1	3	3	143.25	0.386287	1.57074	0min	60min	| Transketolase | Chr3:22454004-22456824 FORWARD LENGTH=741 | 201606	21565.8	34825.9	29780.6	28329.2	26021.4	22304.7	26323.8	17507.7	29081.3	22701.4	21020.3	17990.9	22484.1	23578.8	8798.04
AT4G19410.1	1	1	36.07	0.386385	2.31272	5min	0min	| Pectinacetylesterase family protein | Chr4:10582188-10584766 REVERSE LENGTH=391 | 201606	0	3556.5	3684.32	4482.25	6097.43	6166.32	4065.48	5922.94	4733.69	4324.99	5544.64	3954	3727.59	3470.95	3218.93
AT4G13940.4	7	7	224.87	0.386475	1.73244	5min	60min	| S-adenosyl-L-homocysteine hydrolase | Chr4:8054931-8056763 FORWARD LENGTH=325 | 201606	20887.4	36001.9	60938.6	63485.7	64031.1	55741.1	70047.5	37642.2	50359.2	48081.1	44041.6	55964.5	49771.1	38253.2	17756.1
AT3G09500.1	2	2	94.94	0.387816	1.96317	5min	0min	| Ribosomal L29 family protein | Chr3:2917047-2917895 FORWARD LENGTH=123 | 201606	1700.1	27168.5	20532.5	29391.1	39785	27806.5	22758.7	35531.1	18675.7	22730.4	23296.1	21447.2	20693	16379	25030
AT1G45201.1	9	9	522.8	0.38795	1.75101	5min	0min	| triacylglycerol lipase-like 1 | Chr1:17123889-17128462 FORWARD LENGTH=479 | 201606	4354.64	90739.9	106497	112069	135440	105480	110288	134861	105523	107036	129788	90823	88290.2	87069.3	63293.2
AT3G55170.1	1	1	66.75	0.388153	1.95716	5min	0min	| Ribosomal L29 family protein | Chr3:20453136-20454293 REVERSE LENGTH=123 | 201606	1700.1	26900.7	20023.6	28877.8	39034.6	27253.1	22153.7	34837	18281.6	22135.2	23151	20928.2	20009.8	15909.8	25030
AT3G55170.2	1	1	66.75	0.388153	1.95716	5min	0min	| Ribosomal L29 family protein | Chr3:20453136-20454293 REVERSE LENGTH=123 | 201606	1700.1	26900.7	20023.6	28877.8	39034.6	27253.1	22153.7	34837	18281.6	22135.2	23151	20928.2	20009.8	15909.8	25030
AT3G55170.5	1	1	66.75	0.388153	1.95716	5min	0min	| Ribosomal L29 family protein | Chr3:20453136-20454293 REVERSE LENGTH=123 | 201606	1700.1	26900.7	20023.6	28877.8	39034.6	27253.1	22153.7	34837	18281.6	22135.2	23151	20928.2	20009.8	15909.8	25030
AT3G55170.4	1	1	66.75	0.388153	1.95716	5min	0min	| Ribosomal L29 family protein | Chr3:20453270-20454293 REVERSE LENGTH=101 | 201606	1700.1	26900.7	20023.6	28877.8	39034.6	27253.1	22153.7	34837	18281.6	22135.2	23151	20928.2	20009.8	15909.8	25030
AT3G55170.3	1	1	66.75	0.388153	1.95716	5min	0min	| Ribosomal L29 family protein | Chr3:20453270-20454293 REVERSE LENGTH=101 | 201606	1700.1	26900.7	20023.6	28877.8	39034.6	27253.1	22153.7	34837	18281.6	22135.2	23151	20928.2	20009.8	15909.8	25030
AT5G61170.1	6	6	299	0.388558	1.80133	5min	0min	| Ribosomal protein S19e family protein | Chr5:24611158-24612202 FORWARD LENGTH=143 | 201606	13814.5	222259	175963	230182	275013	237016	232079	280500	209483	185431	215148	198405	232470	201159	115386
AT4G11960.2	2	2	123.76	0.388676	1.95814	5min	0min	| PGR5-like B | Chr4:7175340-7177612 REVERSE LENGTH=296 | 201606	9134.23	23165.6	15065.1	36120.8	26363.6	30262.8	21306	24212.6	46599.7	20385.2	27708.1	41745.1	37128.9	37663.8	12317.5
AT4G11960.1	2	2	123.76	0.388676	1.95814	5min	0min	| PGR5-like B | Chr4:7175340-7177709 REVERSE LENGTH=313 | 201606	9134.23	23165.6	15065.1	36120.8	26363.6	30262.8	21306	24212.6	46599.7	20385.2	27708.1	41745.1	37128.9	37663.8	12317.5
AT3G01540.1	1	1	64.85	0.389109	1.59394	5min	60min	| DEAD box RNA helicase 1 | Chr3:213077-216142 REVERSE LENGTH=618 | 201606	2037.98	6432.38	4107.36	6396.59	4965.09	8394.61	4845.43	7796.78	6160.1	5726.84	3759.07	5300.58	4506.84	5342.02	2545.74
AT3G01540.3	1	1	64.85	0.389109	1.59394	5min	60min	| DEAD box RNA helicase 1 | Chr3:213077-216142 REVERSE LENGTH=619 | 201606	2037.98	6432.38	4107.36	6396.59	4965.09	8394.61	4845.43	7796.78	6160.1	5726.84	3759.07	5300.58	4506.84	5342.02	2545.74
AT3G01540.4	1	1	64.85	0.389109	1.59394	5min	60min	| DEAD box RNA helicase 1 | Chr3:213077-216142 REVERSE LENGTH=619 | 201606	2037.98	6432.38	4107.36	6396.59	4965.09	8394.61	4845.43	7796.78	6160.1	5726.84	3759.07	5300.58	4506.84	5342.02	2545.74
AT3G01540.2	1	1	64.85	0.389109	1.59394	5min	60min	| DEAD box RNA helicase 1 | Chr3:213077-216142 REVERSE LENGTH=619 | 201606	2037.98	6432.38	4107.36	6396.59	4965.09	8394.61	4845.43	7796.78	6160.1	5726.84	3759.07	5300.58	4506.84	5342.02	2545.74
AT3G06480.1	1	1	64.85	0.389109	1.59394	5min	60min	| DEAD box RNA helicase family protein | Chr3:1985697-1989666 REVERSE LENGTH=1088 | 201606	2037.98	6432.38	4107.36	6396.59	4965.09	8394.61	4845.43	7796.78	6160.1	5726.84	3759.07	5300.58	4506.84	5342.02	2545.74
AT3G06480.2	1	1	64.85	0.389109	1.59394	5min	60min	| DEAD box RNA helicase family protein | Chr3:1986710-1989666 REVERSE LENGTH=779 | 201606	2037.98	6432.38	4107.36	6396.59	4965.09	8394.61	4845.43	7796.78	6160.1	5726.84	3759.07	5300.58	4506.84	5342.02	2545.74
AT5G14610.4	1	1	64.85	0.389109	1.59394	5min	60min	| DEAD box RNA helicase family protein | Chr5:4711247-4714090 FORWARD LENGTH=500 | 201606	2037.98	6432.38	4107.36	6396.59	4965.09	8394.61	4845.43	7796.78	6160.1	5726.84	3759.07	5300.58	4506.84	5342.02	2545.74
AT5G14610.5	1	1	64.85	0.389109	1.59394	5min	60min	| DEAD box RNA helicase family protein | Chr5:4711247-4714713 FORWARD LENGTH=652 | 201606	2037.98	6432.38	4107.36	6396.59	4965.09	8394.61	4845.43	7796.78	6160.1	5726.84	3759.07	5300.58	4506.84	5342.02	2545.74
AT5G14610.6	1	1	64.85	0.389109	1.59394	5min	60min	| DEAD box RNA helicase family protein | Chr5:4711271-4714713 FORWARD LENGTH=644 | 201606	2037.98	6432.38	4107.36	6396.59	4965.09	8394.61	4845.43	7796.78	6160.1	5726.84	3759.07	5300.58	4506.84	5342.02	2545.74
AT5G14610.2	1	1	64.85	0.389109	1.59394	5min	60min	| DEAD box RNA helicase family protein | Chr5:4711271-4714713 FORWARD LENGTH=645 | 201606	2037.98	6432.38	4107.36	6396.59	4965.09	8394.61	4845.43	7796.78	6160.1	5726.84	3759.07	5300.58	4506.84	5342.02	2545.74
AT5G14610.1	1	1	64.85	0.389109	1.59394	5min	60min	| DEAD box RNA helicase family protein | Chr5:4711271-4714713 FORWARD LENGTH=712 | 201606	2037.98	6432.38	4107.36	6396.59	4965.09	8394.61	4845.43	7796.78	6160.1	5726.84	3759.07	5300.58	4506.84	5342.02	2545.74
AT5G14610.7	1	1	64.85	0.389109	1.59394	5min	60min	| DEAD box RNA helicase family protein | Chr5:4712594-4714713 FORWARD LENGTH=513 | 201606	2037.98	6432.38	4107.36	6396.59	4965.09	8394.61	4845.43	7796.78	6160.1	5726.84	3759.07	5300.58	4506.84	5342.02	2545.74
AT5G14610.3	1	1	64.85	0.389109	1.59394	5min	60min	| DEAD box RNA helicase family protein | Chr5:4712594-4714713 FORWARD LENGTH=513 | 201606	2037.98	6432.38	4107.36	6396.59	4965.09	8394.61	4845.43	7796.78	6160.1	5726.84	3759.07	5300.58	4506.84	5342.02	2545.74
AT5G63120.2	1	1	64.85	0.389109	1.59394	5min	60min	| P-loop containing nucleoside triphosphate hydrolases superfamily protein | Chr5:25318967-25322071 REVERSE LENGTH=591 | 201606	2037.98	6432.38	4107.36	6396.59	4965.09	8394.61	4845.43	7796.78	6160.1	5726.84	3759.07	5300.58	4506.84	5342.02	2545.74
AT5G63120.1	1	1	64.85	0.389109	1.59394	5min	60min	| P-loop containing nucleoside triphosphate hydrolases superfamily protein | Chr5:25319798-25322071 REVERSE LENGTH=484 | 201606	2037.98	6432.38	4107.36	6396.59	4965.09	8394.61	4845.43	7796.78	6160.1	5726.84	3759.07	5300.58	4506.84	5342.02	2545.74
AT5G63120.4	1	1	64.85	0.389109	1.59394	5min	60min	| P-loop containing nucleoside triphosphate hydrolases superfamily protein | Chr5:25319911-25322071 REVERSE LENGTH=482 | 201606	2037.98	6432.38	4107.36	6396.59	4965.09	8394.61	4845.43	7796.78	6160.1	5726.84	3759.07	5300.58	4506.84	5342.02	2545.74
AT5G63120.5	1	1	64.85	0.389109	1.59394	5min	60min	| P-loop containing nucleoside triphosphate hydrolases superfamily protein | Chr5:25319911-25322071 REVERSE LENGTH=482 | 201606	2037.98	6432.38	4107.36	6396.59	4965.09	8394.61	4845.43	7796.78	6160.1	5726.84	3759.07	5300.58	4506.84	5342.02	2545.74
AT5G63120.3	1	1	64.85	0.389109	1.59394	5min	60min	| P-loop containing nucleoside triphosphate hydrolases superfamily protein | Chr5:25319911-25322071 REVERSE LENGTH=482 | 201606	2037.98	6432.38	4107.36	6396.59	4965.09	8394.61	4845.43	7796.78	6160.1	5726.84	3759.07	5300.58	4506.84	5342.02	2545.74
AT2G45740.1	3	3	130.15	0.389526	1.58464	5min	0min	| peroxin 11D | Chr2:18839865-18841102 FORWARD LENGTH=236 | 201606	5912.82	12923.1	23581.2	23423.7	21044.4	22748.1	21642.4	18409	22903.4	22120.7	20546.7	19021.1	19097.4	20650.9	9888.04
AT1G76180.1	5	5	175.82	0.389966	1.46163	60min	0min	| Dehydrin family protein | Chr1:28587013-28587657 REVERSE LENGTH=185 | 201606	12019.4	32014.3	29803.3	35616.7	33340.9	35281.6	33265.4	28231.2	31928.7	35183.7	37637.7	35071	42892.5	40488.5	24541.5
AT2G42740.1	4	4	255.13	0.390233	1.83674	5min	0min	| ribosomal protein large subunit 16A | Chr2:17791794-17792946 FORWARD LENGTH=182 | 201606	10298.3	160757	136619	174811	213453	176855	173633	219240	144355	131902	140376	131664	153028	108054	102105
AT4G10340.1	15	15	971.88	0.390693	1.89754	5min	0min	| light harvesting complex of photosystem II 5 | Chr4:6408200-6409496 FORWARD LENGTH=280 | 201606	128767	2.25798e+06	2.01252e+06	3.12349e+06	2.46627e+06	2.75801e+06	1.97386e+06	1.99739e+06	3.4841e+06	1.80536e+06	1.99603e+06	3.28489e+06	2.30611e+06	2.53707e+06	1.48214e+06
AT1G61520.1	8	8	618.7	0.39111	1.81877	15min	0min	| PSI type III chlorophyll a/b-binding protein | Chr1:22700152-22701149 FORWARD LENGTH=273 | 201606	129841	2.00352e+06	1.61058e+06	2.59413e+06	2.07846e+06	2.073e+06	1.80207e+06	1.81237e+06	3.19491e+06	1.45985e+06	1.73345e+06	2.71726e+06	2.02321e+06	2.15092e+06	1.26152e+06
AT1G15120.1	1	1	35.04	0.392018	2.60235	15min	0min	| Ubiquinol-cytochrome C reductase hinge protein | Chr1:5203091-5203897 FORWARD LENGTH=69 | 201606	0	0	1184.47	913.575	451.879	736.211	965.03	1162.9	954.465	1108.56	43.6381	968.744	1192.06	991.938	0
AT1G79330.1	1	1	51.23	0.392058	1.94146	60min	0min	| metacaspase 5 | Chr1:29838722-29840137 FORWARD LENGTH=410 | 201606	1723.53	7553.34	5370.01	8970.61	7947.95	8626.8	8561.91	8030.16	11193.5	4795.2	9829.1	8307.6	11592	13211.2	3633.11
AT2G10940.1	2	2	124.98	0.392358	2.4454	30min	60min	| Bifunctional inhibitor/lipid-transfer protein/seed storage 2S albumin superfamily protein | Chr2:4311160-4312035 REVERSE LENGTH=291 | 201606	3067.25	24632.4	18418	11412.9	14756.7	11734.9	12601.9	18006.8	9882.06	17820	20289.4	32286.9	10125	9153.71	9508.47
AT1G29970.2	1	1	30.62	0.392877	1.85219	0min	5min	| 60S ribosomal protein L18A-1 | Chr1:10498458-10501311 REVERSE LENGTH=312 | 201606	8972.45	4407.02	3405.88	2948.04	3247.78	2866.61	2426.35	3932.57	4153.5	2386.31	5070.77	4187.12	3284.8	3193.44	2699.47
AT1G29965.1	1	1	30.62	0.392877	1.85219	0min	5min	| Ribosomal protein L18ae/LX family protein | Chr1:10498458-10499373 REVERSE LENGTH=178 | 201606	8972.45	4407.02	3405.88	2948.04	3247.78	2866.61	2426.35	3932.57	4153.5	2386.31	5070.77	4187.12	3284.8	3193.44	2699.47
ATCG00680.1	18	18	1366.36	0.393518	1.75155	5min	0min	| photosystem II reaction center protein B | ChrC:72371-73897 FORWARD LENGTH=508 | 201606	130913	3.62317e+06	2.79485e+06	4.11088e+06	3.39786e+06	3.96206e+06	2.73377e+06	2.67977e+06	3.9831e+06	2.85611e+06	2.92628e+06	4.44864e+06	3.32538e+06	3.89244e+06	3.16706e+06
AT3G55410.1	1	1	25.32	0.393763	3.70455	30min	0min	| 2-oxoglutarate dehydrogenase%2C E1 component | Chr3:20541897-20545728 FORWARD LENGTH=1017 | 201606	327.195	211.01	1091.95	625.513	1339.23	603.565	751.03	1644.9	1053.51	808.838	4514.75	715.408	1093.74	652.812	279.128
AT5G25980.2	19	19	1190.69	0.393918	1.85125	15min	60min	| glucoside glucohydrolase 2 | Chr5:9072730-9075477 FORWARD LENGTH=547 | 201606	168211	879102	1.09156e+06	1.11652e+06	1.17999e+06	1.11774e+06	1.21328e+06	1.62831e+06	726785	775570	1.24456e+06	585394	738007	591082	598456
AT1G13440.1	11	11	647.26	0.39406	1.86233	5min	60min	| glyceraldehyde-3-phosphate dehydrogenase C2 | Chr1:4608465-4610494 REVERSE LENGTH=338 | 201606	74691.4	356506	291332	329709	351892	266032	179688	180691	204158	169050	249091	197195	173172	194222	141449
AT4G29410.1	3	3	120.04	0.39455	1.76528	5min	0min	| Ribosomal L28e protein family | Chr4:14468439-14469964 REVERSE LENGTH=143 | 201606	4680.98	153930	96212.1	153119	161630	135085	129862	158686	127393	122151	150636	147715	148471	140007	72499.2
AT1G19920.1	1	1	39.95	0.394602	2.66593	5min	60min	| Pseudouridine synthase/archaeosine transglycosylase-like family protein | Chr1:6914835-6916657 REVERSE LENGTH=476 | 201606	578.068	4072.17	3518.32	3783.21	4875.04	3763.65	4342.21	2926.78	2234.67	3840.14	1847.54	3407.3	2433.26	952.881	1273.35
AT4G25740.1	2	2	106.9	0.394617	2.37294	15min	0min	| RNA binding Plectin/S10 domain-containing protein | Chr4:13107488-13108751 REVERSE LENGTH=177 | 201606	1075.81	39151.6	40539	55591.8	71627.8	54705.8	57850.7	89919.3	43883.9	66612.6	53880.9	46876	54529.7	36444.8	2939.47
AT5G25980.1	18	18	1137.28	0.39505	1.83096	15min	60min	| glucoside glucohydrolase 2 | Chr5:9072730-9075143 FORWARD LENGTH=467 | 201606	165810	824046	1.02652e+06	1.04722e+06	1.10915e+06	1.04558e+06	1.14183e+06	1.52418e+06	682120	726309	1.15741e+06	549951	694432	549975	584219
AT5G25980.3	18	18	1137.28	0.39505	1.83096	15min	60min	| glucoside glucohydrolase 2 | Chr5:9072730-9075143 FORWARD LENGTH=467 | 201606	165810	824046	1.02652e+06	1.04722e+06	1.10915e+06	1.04558e+06	1.14183e+06	1.52418e+06	682120	726309	1.15741e+06	549951	694432	549975	584219
AT1G02930.1	2	2	65.2	0.395254	1.70055	0min	30min	| glutathione S-transferase 6 | Chr1:661363-662191 REVERSE LENGTH=208 | 201606	15949.6	6528.89	5138.27	6922.94	7763.29	10542.6	7575.43	4282.58	5085.48	7778.77	4401.22	4059.9	6948.55	6207.17	14446.6
AT1G02780.1	1	1	96.51	0.39562	1.72087	5min	0min	| Ribosomal protein L19e family protein | Chr1:608120-609391 REVERSE LENGTH=214 | 201606	2751.62	10433.4	12010.4	12808.9	17001.1	13548	10837.9	12631.1	9730.35	10062.2	19458.2	9625.44	11139.3	11434.6	2779.33
AT5G23890.1	2	2	115.05	0.395737	1.76504	15min	0min	| GPI-anchored adhesin-like protein | Chr5:8058789-8063005 FORWARD LENGTH=946 | 201606	2366.14	3990.68	3762.02	5457.65	3655.11	3631.74	3828.73	4339.91	9691.53	4201.19	4660.8	5501.07	5722.61	7065.12	3955.81
AT2G40100.1	5	5	235.8	0.395879	4.2479	15min	0min	| light harvesting complex photosystem II | Chr2:16745884-16747190 FORWARD LENGTH=276 | 201606	56033.1	40573.4	26462.8	144602	92654.5	137239	66210.1	72510.3	384065	64122.8	83467.3	163695	186029	246060	36110.7
AT4G39730.1	2	2	109.68	0.396075	1.81265	5min	0min	| Lipase/lipooxygenase%2C PLAT/LH2 family protein | Chr4:18432950-18433581 FORWARD LENGTH=181 | 201606	2508.57	21424	16300.7	24411	23442.7	25075.3	14786.1	14216.4	25666.5	18645.1	17799.2	23573.9	22775.8	24568	13797.9
AT2G30620.1	1	1	15.61	0.396184	3.55028	15min	0min	| winged-helix DNA-binding transcription factor family protein | Chr2:13045360-13046267 FORWARD LENGTH=273 | 201606	0	301.82	655.758	711.583	1935.86	699.882	946.694	1753.72	699.253	705.284	1919.18	566.87	706.931	434.26	0
AT5G35530.1	5	5	346.19	0.3973	1.60134	15min	0min	| Ribosomal protein S3 family protein | Chr5:13710355-13712192 REVERSE LENGTH=248 | 201606	8808.23	103796	71482.1	93382.8	118296	79356.9	93211.4	109846	91726.5	61430.7	104014	85246.7	97947.4	73529.9	84526.6
AT3G50685.1	1	1	39.07	0.397387	4.03449	60min	0min	| anti-muellerian hormone type-2 receptor | Chr3:18834272-18834748 REVERSE LENGTH=158 | 201606	6804.7	2560.25	217.216	7608.68	3709.09	2843.09	2579.57	5220.37	26549.7	1407.03	6900.56	14373.1	12192.4	15184.5	11282.3
AT1G11430.1	1	1	24.92	0.3975	2.55702	5min	60min	| plastid developmental protein DAG | Chr1:3847273-3848938 FORWARD LENGTH=232 | 201606	2696.54	2592.49	1749.54	5681.56	3691.04	3651.46	3515.12	3683.86	4976.55	1272.29	2939.15	4291.07	2793.4	2300.03	0.0194249
AT3G44110.1	2	2	108.68	0.398278	1.62311	5min	0min	| DNAJ homologue 3 | Chr3:15869115-15871059 REVERSE LENGTH=420 | 201606	1197.91	8812.92	6838.23	9386.08	9049.9	8911.96	8369.35	9669.87	8121.98	9278.79	7431.34	7086.82	7931.71	7840.7	6159.43
AT5G20280.1	1	1	37.35	0.39858	8.49272	60min	5min	| sucrose phosphate synthase 1F | Chr5:6844994-6849997 REVERSE LENGTH=1043 | 201606	2851.59	543.934	129.335	894.024	88.636	124.017	82.5107	828.99	5665.24	82.67	327.99	1629.67	4046.28	3141.35	2211.07
AT3G08940.2	8	8	449.59	0.399342	1.68297	5min	0min	| light harvesting complex photosystem II | Chr3:2717717-2718665 FORWARD LENGTH=287 | 201606	135348	849916	794145	1.06786e+06	891390	1.03545e+06	748741	699727	1.04546e+06	737148	736585	1.14337e+06	846606	1.00159e+06	657738
AT1G03870.1	3	3	179.13	0.399714	2.16684	60min	0min	| FASCICLIN-like arabinoogalactan 9 | Chr1:982625-983368 REVERSE LENGTH=247 | 201606	4505.29	25596.3	24408.1	23736.5	22304.5	20880.3	23526.2	19441.2	36476.9	17248.7	32058.9	17875.3	42008.2	55767.8	20337.8
AT5G56000.1	4	4	205.9	0.399776	1.24523	0min	30min	| HEAT SHOCK PROTEIN 81.4 | Chr5:22677602-22680067 REVERSE LENGTH=699 | 201606	23365.3	22909.8	24681.8	22444.5	22073.1	19394.1	21501	18035.4	19231.6	20404.3	17921.7	18656.9	17794	17814.5	28187
AT2G45820.1	4	4	160.39	0.399863	2.33983	15min	60min	| Remorin family protein | Chr2:18863147-18864576 REVERSE LENGTH=190 | 201606	5716.36	31588.8	54279.2	33861.5	31460.2	30416.1	40405.4	35528.3	28836	36043.9	32469.5	28858.7	20455.1	16028.5	8293.15
AT3G47370.1	3	3	140.57	0.399912	2.07412	30min	0min	| Ribosomal protein S10p/S20e family protein | Chr3:17453671-17454437 REVERSE LENGTH=122 | 201606	12822.1	51430.5	69490.3	76652.8	96300.5	87292.3	88739.4	99639.1	61450.9	104537	85169.8	87692	94366.6	70551.9	9492.4
AT3G14415.2	8	8	427.68	0.399991	1.74322	5min	60min	| Aldolase-type TIM barrel family protein | Chr3:4818667-4820748 FORWARD LENGTH=373 | 201606	41995.4	127921	102245	118888	111077	81934	108564	86846.8	105088	63801.2	84037.7	96698.1	84149.5	61284.9	33487.5
AT1G72610.1	1	1	22.7	0.400169	2.41213	30min	60min	| germin-like protein 1 | Chr1:27339302-27339928 REVERSE LENGTH=208 | 201606	0	4278.46	27183.8	17321.2	23054.4	22995.7	25229.2	19037.8	13464.8	24017.3	20073.5	23040.6	21864.9	4099.76	1866.19
AT4G38710.1	1	1	19.44	0.400442	9.92218	5min	60min	| glycine-rich protein | Chr4:18078141-18080002 REVERSE LENGTH=452 | 201606	0	1489.64	2045.23	1690.49	1673.04	1387.19	1851.8	1142.56	1127.23	1588.97	705.734	1075.25	224.644	254.154	0
AT2G19740.1	3	3	124.98	0.401055	1.58604	5min	0min	| Ribosomal protein L31e family protein | Chr2:8513577-8514346 FORWARD LENGTH=119 | 201606	22661.2	146006	116296	141913	177154	132896	151955	150712	126218	89317.1	95894.1	133434	114423	95799.2	93816.5
AT3G04920.1	2	2	78.96	0.401322	1.67782	5min	0min	| Ribosomal protein S24e family protein | Chr3:1360989-1362065 FORWARD LENGTH=133 | 201606	1142.9	18345.9	12860	14007.7	25745.7	14521.9	12358.5	16209.5	9491.13	15131	18508.9	13714.7	8621.1	14495.7	10925.6
AT1G29910.1	8	8	397.73	0.401604	1.93505	15min	0min	| chlorophyll A/B binding protein 3 | Chr1:10472443-10473246 REVERSE LENGTH=267 | 201606	205809	1.71095e+06	1.73908e+06	1.97713e+06	1.79002e+06	1.7439e+06	1.80076e+06	1.91517e+06	3.35831e+06	1.53325e+06	1.55338e+06	2.49913e+06	1.81366e+06	1.9051e+06	1.00222e+06
AT1G09210.1	1	1	36.32	0.401986	Infinity	60min	5min	| calreticulin 1b | Chr1:2973217-2976655 REVERSE LENGTH=424 | 201606	0	0	139.857	0	0	0	15.8599	30.8577	52.9694	148.301	0	13.2732	129.374	236.123	0
AT3G08943.1	1	1	49.8	0.402866	2.03445	60min	0min	| ARM repeat superfamily protein | Chr3:2719198-2721911 REVERSE LENGTH=871 | 201606	0	2058.69	1792.34	2641.45	2658.78	1997.92	1908.77	1503.51	2380.64	1333.82	2104.97	2586.94	2147.22	1592.47	4095.04
AT2G34160.1	2	2	134.35	0.40293	3.59966	15min	60min	| Alba DNA/RNA-binding protein | Chr2:14426283-14427220 FORWARD LENGTH=130 | 201606	0	18431.7	28832.2	30263	33031.9	32840	31697.2	59059.1	24144.5	35579.5	31350.4	28900.1	14112.7	10068.2	7738.99
ATCG00650.1	1	1	40.93	0.40301	1.75822	30min	0min	| ribosomal protein S18 | ChrC:67917-68222 FORWARD LENGTH=101 | 201606	254.23	16917.8	14644	18008.1	19066.4	17995	14667.8	18763.5	15108.8	15402.3	24102.5	16434.9	14862.7	15181.5	9337.94
AT1G43170.1	5	5	201.11	0.403015	1.7155	30min	0min	| ribosomal protein 1 | Chr1:16266992-16268631 FORWARD LENGTH=389 | 201606	3257.05	15665.3	25441.3	18936.1	22612.8	18663.3	17654.8	25236.4	16643.8	23401.6	34112	18592.3	20512	23854.5	15823.7
AT3G23400.2	5	5	293.96	0.403116	1.79327	5min	0min	| Plastid-lipid associated protein PAP / fibrillin family protein | Chr3:8377430-8378225 REVERSE LENGTH=212 | 201606	880.718	79782.5	75803.5	92276.5	86665.6	101644	80626.8	76347.1	93692.4	87170.5	85135	87158	75274.6	79338.2	62995.6
AT3G23400.3	5	5	293.96	0.403116	1.79327	5min	0min	| Plastid-lipid associated protein PAP / fibrillin family protein | Chr3:8377430-8378225 REVERSE LENGTH=212 | 201606	880.718	79782.5	75803.5	92276.5	86665.6	101644	80626.8	76347.1	93692.4	87170.5	85135	87158	75274.6	79338.2	62995.6
AT3G45030.1	3	3	158.03	0.403134	2.0745	30min	0min	| Ribosomal protein S10p/S20e family protein | Chr3:16471606-16472312 REVERSE LENGTH=124 | 201606	11282	51643.7	70799.3	76196.7	95391	86905.7	89070.5	100648	60706.9	106449	83174.9	87788.9	95422.3	70586.1	10841.8
AT2G35490.1	1	1	18.32	0.403286	1.65641	5min	60min	| Plastid-lipid associated protein PAP / fibrillin family protein | Chr2:14912309-14913797 REVERSE LENGTH=376 | 201606	1439.93	6742.88	7305.39	9934.19	7175.12	7272.12	6919.84	8246.02	8705.95	3392.14	6894.97	6588	6623.93	4871	3224.54
AT3G23400.4	6	6	389.07	0.403316	1.80362	5min	0min	| Plastid-lipid associated protein PAP / fibrillin family protein | Chr3:8376915-8378225 REVERSE LENGTH=221 | 201606	1942.59	111940	100417	126038	117150	143328	107876	99520.6	128779	113813	111342	117736	105281	111120	85200.7
AT2G30950.1	22	22	1302.21	0.403601	1.70231	5min	0min	| FtsH extracellular protease family | Chr2:13174692-13177064 FORWARD LENGTH=695 | 201606	95040	527481	410858	650753	504477	603906	452486	436577	669807	454982	442185	662250	571706	669341	341949
AT2G20450.1	3	3	143.5	0.403635	1.85269	5min	0min	| Ribosomal protein L14 | Chr2:8813923-8815071 FORWARD LENGTH=134 | 201606	1866.18	36961.9	29980.7	37595.9	51753.6	38131.7	33366.2	47393.9	33390.2	27276.7	38526.5	33538.8	36503.9	30579.5	12572.6
AT2G41840.1	5	5	200.37	0.403746	1.62149	5min	60min	| Ribosomal protein S5 family protein | Chr2:17460016-17461398 REVERSE LENGTH=285 | 201606	10776.9	67073.7	69243.3	65425.5	99200.4	66020.9	57528.6	84243.9	52973.7	61077.2	87437.4	56166.2	55384.4	51673.4	35185.7
AT1G16700.1	2	2	72.64	0.404134	1.94621	15min	0min	| Alpha-helical ferredoxin | Chr1:5710012-5711694 FORWARD LENGTH=222 | 201606	795.594	15500.8	37201.6	31744.8	29458.9	33670.7	34478	36548.3	33092.2	35421.2	27707.7	29110	32483	35917	9662.59
AT3G23400.1	7	7	468.96	0.404424	1.89103	5min	0min	| Plastid-lipid associated protein PAP / fibrillin family protein | Chr3:8376636-8378225 REVERSE LENGTH=284 | 201606	5719.51	151690	140773	185386	169674	208811	155747	137745	176251	161248	145968	163012	145087	155356	89352
AT5G42270.1	17	17	1080.87	0.404528	1.71106	5min	0min	| FtsH extracellular protease family | Chr5:16902659-16905102 FORWARD LENGTH=704 | 201606	51377	359664	298145	427196	357164	429098	316392	278828	422612	305723	284551	451727	368887	428992	257533
AT4G12450.1	1	1	31.5	0.404554	1.75303	60min	0min	| zinc finger (C2H2 type) family protein | Chr4:7385841-7386674 REVERSE LENGTH=277 | 201606	2294.2	214147	151000	212179	170480	197200	137035	146754	230441	170170	146500	219335	169825	218745	255563
AT2G40100.2	4	4	204.27	0.404637	4.3047	15min	0min	| light harvesting complex photosystem II | Chr2:16745884-16746545 FORWARD LENGTH=185 | 201606	55692.5	38893	23036.3	136224	86440.7	127763	60135.8	67911.6	378279	55377.9	78123	157036	180637	239344	35789.4
AT1G67700.1	2	2	105.64	0.404837	1.74742	15min	0min	| multidrug resistance protein | Chr1:25374295-25375716 FORWARD LENGTH=230 | 201606	2170.76	18394.7	15174.4	21578.3	15990.9	24089.6	17027.9	21470	23954.8	18967.5	17089.5	23244.8	22826.9	21004.4	9577.37
AT1G54010.1	13	13	835.21	0.405873	1.51787	30min	0min	| GDSL-like Lipase/Acylhydrolase superfamily protein | Chr1:20158854-20160747 REVERSE LENGTH=386 | 201606	87417.1	274596	286655	288774	266595	329772	246330	260430	266041	374814	264881	344901	308294	417807	239448
AT1G20020.1	10	10	570.8	0.405949	1.64924	30min	0min	| ferredoxin-NADP[+]-oxidoreductase 2 | Chr1:6942851-6944868 FORWARD LENGTH=369 | 201606	26642.6	314953	252434	340384	303000	315683	281515	292948	360123	283684	301168	394850	316688	342680	179027
AT3G53870.1	6	6	424.15	0.406031	1.53053	5min	0min	| Ribosomal protein S3 family protein | Chr3:19951547-19952782 FORWARD LENGTH=249 | 201606	17294	139914	100667	123339	160696	110650	123917	147871	118250	91125.2	139234	112894	129357	98877.7	113065
AT4G23900.1	1	1	18.17	0.406656	1.56474	30min	60min	| Nucleoside diphosphate kinase family protein | Chr4:12424505-12426318 FORWARD LENGTH=237 | 201606	0	0	398.475	145.775	72.837	198.703	15.1613	294.854	227.433	292.957	122.793	134.008	340.115	11.2267	0
AT4G23895.3	1	1	18.17	0.406656	1.56474	30min	60min	| Pleckstrin homology (PH) domain-containing protein | Chr4:12422883-12426318 FORWARD LENGTH=467 | 201606	0	0	398.475	145.775	72.837	198.703	15.1613	294.854	227.433	292.957	122.793	134.008	340.115	11.2267	0
AT2G23670.1	1	1	79.21	0.407274	2.81566	5min	0min	| homolog of Synechocystis YCF37 | Chr2:10063307-10063810 REVERSE LENGTH=167 | 201606	172.356	113.764	1128.05	1466.57	1126.22	1389.02	1000.85	764.783	1418.26	1630.33	194.932	1407.92	1288.24	2167.47	247.577
AT5G23060.1	11	11	586.35	0.407862	1.75624	5min	0min	| calcium sensing receptor | Chr5:7736760-7738412 REVERSE LENGTH=387 | 201606	10678.3	155378	148621	184164	167300	201186	135108	136393	172732	157467	129704	178431	143351	179688	117172
AT3G22890.1	5	5	190.36	0.408152	1.81934	5min	0min	| ATP sulfurylase 1 | Chr3:8112837-8114734 FORWARD LENGTH=463 | 201606	13987.9	68939.5	53279.7	78350.9	92238.9	77217.1	75783.5	55822.7	57322	70538.8	53538.8	89045.3	69582.6	51549.3	16148.4
AT2G31610.1	7	7	464.35	0.408692	1.51271	15min	0min	| Ribosomal protein S3 family protein | Chr2:13450384-13451669 FORWARD LENGTH=250 | 201606	21367	162197	123118	141698	183361	132994	146723	177727	139471	122058	165027	141211	151194	113129	129565
AT1G53750.1	1	1	21.17	0.408844	2.69103	5min	0min	| regulatory particle triple-A 1A | Chr1:20065921-20068324 REVERSE LENGTH=426 | 201606	73.1681	2777.54	2335.51	3548.03	5667.77	4740.49	3554.99	3162.29	3375.93	4204.29	2574.27	3584.83	3813.62	2675.93	259.883
AT1G61580.1	1	1	54.86	0.408922	2.47651	30min	0min	| R-protein L3 B | Chr1:22720833-22722402 REVERSE LENGTH=390 | 201606	0	1601.43	4955.94	3290.3	2322.53	2932.72	2291.41	5406.71	1008.63	5497.92	6551.47	4190.02	4345.49	5319.45	1987.36
AT5G01530.1	5	5	385.51	0.409364	1.68695	5min	0min	| light harvesting complex photosystem II | Chr5:209084-210243 FORWARD LENGTH=290 | 201606	51996.9	1.11432e+06	940288	1.26828e+06	1.06227e+06	1.22319e+06	896803	845282	1.12509e+06	913375	876181	1.29377e+06	970461	1.1212e+06	1.02278e+06
AT1G50250.1	15	15	1023.84	0.409531	1.68764	5min	0min	| FTSH protease 1 | Chr1:18614398-18616930 REVERSE LENGTH=716 | 201606	49117.9	338128	276190	394662	330135	394840	290684	253998	392857	277813	259778	419067	352390	409797	246085
ATCG00340.1	5	5	299.84	0.409788	1.3839	60min	15min	| Photosystem I%2C PsaA/PsaB protein | ChrC:37375-39579 REVERSE LENGTH=734 | 201606	273257	252868	238161	242058	209717	230168	218343	164972	183094	204906	158116	261280	180054	214049	389751
AT3G15360.1	1	1	29.39	0.409964	2.42752	5min	60min	| thioredoxin M-type 4 | Chr3:5188448-5189457 FORWARD LENGTH=193 | 201606	653.233	4774.32	5237.68	5628.48	8436.36	5167.01	4590.34	6227.05	4165.81	4057.82	7491.55	4042.84	4266.6	3655.83	0
AT1G02920.1	1	1	46.23	0.410125	2.12584	5min	0min	| glutathione S-transferase 7 | Chr1:658886-659705 REVERSE LENGTH=209 | 201606	470.764	3424.12	2568.13	3909.12	4123.03	5707.18	4281.17	2097.19	2637.26	4208.64	2457.91	1960.3	3204.07	2120.63	2420.03
AT2G19730.1	6	6	270	0.410136	1.74298	5min	0min	| Ribosomal L28e protein family | Chr2:8511752-8512995 FORWARD LENGTH=143 | 201606	3115.12	208865	151165	209822	224976	198156	186251	224746	167997	189529	203021	202101	208160	188354	108620
AT1G20440.1	1	1	44.06	0.410492	1.7904	60min	0min	| cold-regulated 47 | Chr1:7084722-7085664 REVERSE LENGTH=265 | 201606	17.0404	14972.8	11457.2	13354.1	13638.9	12583.3	11980.9	11736.7	15408.7	12562.3	16071.6	12119.1	15463.1	14910.1	16977.7
ATCG00520.1	1	1	61.16	0.410508	1.78388	5min	0min	| unfolded protein binding protein | ChrC:59772-60326 FORWARD LENGTH=184 | 201606	0	5559.06	4186.35	5816.93	5588.87	5978.89	4183.22	4430.84	5680.94	5223.36	4469.85	5870.19	4560.12	4758.01	6109.25
AT5G01750.1	2	2	76.15	0.410525	1.8069	5min	0min	| LURP-one-like protein (DUF567) | Chr5:290034-290685 FORWARD LENGTH=174 | 201606	4168.09	7163.35	7027.97	12813.9	11562.7	8796.92	8556.38	8051.53	10301.3	7974.71	10763	9882.98	10966.9	9752.6	2386.25
AT4G27090.1	5	5	195.04	0.411134	1.77667	5min	0min	| Ribosomal protein L14 | Chr4:13594104-13595187 REVERSE LENGTH=134 | 201606	2540.55	44900.7	35094.9	43493.1	59356.6	43789.5	39211.7	55622.2	39459.4	33158.3	45687.7	39031.1	42492.5	36260.2	14178.5
AT1G64740.1	1	1	20.54	0.41161	2.2898	5min	60min	| alpha-1 tubulin | Chr1:24050114-24052296 FORWARD LENGTH=450 | 201606	255.86	5844.55	15581.2	13743.8	14345.3	12658.6	11900.2	8271.08	8692.65	9537.31	8038.15	10227.8	7258.8	4420.45	6116.07
AT4G09010.1	12	12	732.06	0.412123	1.84649	5min	60min	| ascorbate peroxidase 4 | Chr4:5777502-5779338 REVERSE LENGTH=349 | 201606	24077.4	264466	250927	348293	310470	317308	214317	242195	246254	297850	180979	392177	209615	189449	129546
AT2G18740.1	1	1	21.24	0.412218	1.66162	30min	0min	| Small nuclear ribonucleoprotein family protein | Chr2:8123334-8124710 FORWARD LENGTH=88 | 201606	349.472	7752.48	5376.37	5681.27	8140.07	6831.59	6315.06	7639.94	7225.71	5078.85	9143.7	8173.31	7736.49	6049.33	3302.94
AT3G28415.1	1	1	32.1	0.412278	2.70512	30min	60min	| ABC transporter family protein | Chr3:10647123-10651540 REVERSE LENGTH=1221 | 201606	0	553.812	502.658	484.612	456.179	436.583	421.049	478.566	305.423	695.118	636.087	418.539	35.6592	611.167	0
AT3G09630.2	1	1	32.14	0.412278	2.70512	30min	60min	| Ribosomal protein L4/L1 family | Chr3:2953813-2955444 FORWARD LENGTH=405 | 201606	0	553.812	502.658	484.612	456.179	436.583	421.049	478.566	305.423	695.118	636.087	418.539	35.6592	611.167	0
AT3G09630.1	1	1	32.14	0.412278	2.70512	30min	60min	| Ribosomal protein L4/L1 family | Chr3:2953813-2955444 FORWARD LENGTH=406 | 201606	0	553.812	502.658	484.612	456.179	436.583	421.049	478.566	305.423	695.118	636.087	418.539	35.6592	611.167	0
AT3G04840.1	3	3	166.59	0.412313	1.85024	5min	60min	| Ribosomal protein S3Ae | Chr3:1329751-1331418 FORWARD LENGTH=262 | 201606	7164.67	67320.3	67431.2	68097.9	90290.3	70408.2	60386.6	72504.4	50081.7	61369.7	71037.9	54695.1	46924.5	45626.8	31106.4
AT4G39460.1	3	3	164.16	0.412388	1.9273	60min	0min	| S-adenosylmethionine carrier 1 | Chr4:18356093-18358596 REVERSE LENGTH=325 | 201606	24512.2	11008.7	11133	25599.6	19807.5	19662.3	19019.3	22353	41796	12754.5	26378	27539.2	34963	37014.2	17938.9
AT2G39310.4	1	1	45.35	0.412513	1.86096	15min	0min	| jacalin-related lectin 22 | Chr2:16414262-16416323 REVERSE LENGTH=458 | 201606	0	11447.7	10083	11642.3	11237.3	15472.1	12612.1	14531.2	12924.5	14064	10167.1	10928.9	8099.36	14620.7	6942.5
AT2G39310.1	1	1	45.35	0.412513	1.86096	15min	0min	| jacalin-related lectin 22 | Chr2:16414262-16416323 REVERSE LENGTH=458 | 201606	0	11447.7	10083	11642.3	11237.3	15472.1	12612.1	14531.2	12924.5	14064	10167.1	10928.9	8099.36	14620.7	6942.5
AT2G39310.3	1	1	45.35	0.412513	1.86096	15min	0min	| jacalin-related lectin 22 | Chr2:16414262-16416323 REVERSE LENGTH=458 | 201606	0	11447.7	10083	11642.3	11237.3	15472.1	12612.1	14531.2	12924.5	14064	10167.1	10928.9	8099.36	14620.7	6942.5
AT3G09680.1	1	1	73.06	0.412576	1.74477	30min	0min	| Ribosomal protein S12/S23 family protein | Chr3:2969197-2970291 REVERSE LENGTH=142 | 201606	3.1997	14388.5	12696.2	11540.1	16108.6	11924.5	12038.5	20257.8	11342.5	12470	23510.3	11281.7	13929.7	16100.6	10913
AT4G32260.1	10	10	578.22	0.412641	1.3653	5min	0min	| ATPase%2C F0 complex%2C subunit B/B'%2C bacterial/chloroplast | Chr4:15573859-15574586 REVERSE LENGTH=219 | 201606	82430.3	253231	196882	253875	217590	255616	209693	221060	269128	229089	209584	256569	200549	250593	194561
ATCG00280.1	14	14	865.7	0.412944	1.76546	5min	0min	| photosystem II reaction center protein C | ChrC:33720-35141 FORWARD LENGTH=473 | 201606	72708.7	1.79238e+06	1.79663e+06	2.29838e+06	1.89386e+06	2.27238e+06	1.61151e+06	1.56679e+06	2.18571e+06	1.85096e+06	1.63205e+06	2.40939e+06	1.79177e+06	2.20933e+06	1.24774e+06
AT2G21160.2	1	1	77.39	0.413239	1.72347	60min	0min	| Translocon-associated protein (TRAP)%2C alpha subunit | Chr2:9068428-9070310 FORWARD LENGTH=188 | 201606	1072.46	44906.9	42671.4	39508.1	38059.6	40372.8	39960.9	39923.7	46381.9	55698.5	44023.7	43092.4	45511.4	54043.1	53232.5
ATCG00720.1	5	5	408.3	0.413338	1.63761	5min	0min	| photosynthetic electron transfer B | ChrC:74841-76292 FORWARD LENGTH=215 | 201606	26437.5	647565	473755	708324	552904	618345	433146	420788	659684	459587	576448	793922	631482	745447	452113
ATCG00470.1	10	10	638.88	0.413557	1.3701	5min	0min	| ATP synthase epsilon chain | ChrC:52265-52663 REVERSE LENGTH=132 | 201606	143799	405857	347559	436976	396450	395852	346537	360471	456227	343324	331972	404936	326838	381554	320463
AT3G14415.1	9	9	528.13	0.413729	1.77039	5min	60min	| Aldolase-type TIM barrel family protein | Chr3:4818667-4820748 FORWARD LENGTH=367 | 201606	45059.2	152447	125434	145604	134349	101931	129911	103400	123995	82930.1	100674	113529	99670.7	74228.6	41806.9
ATCG00270.1	7	7	556.36	0.414513	1.72018	5min	0min	| photosystem II reaction center protein D | ChrC:32711-33772 FORWARD LENGTH=353 | 201606	37617.6	1.60342e+06	1.40006e+06	1.83673e+06	1.54985e+06	1.84465e+06	1.26943e+06	1.18037e+06	1.67612e+06	1.34896e+06	1.26362e+06	1.88909e+06	1.4693e+06	1.86103e+06	1.32599e+06
AT3G26070.1	1	1	55.46	0.41528	1.86153	5min	0min	| Plastid-lipid associated protein PAP / fibrillin family protein | Chr3:9526904-9528199 FORWARD LENGTH=242 | 201606	0	6015.05	5260.29	6664.75	6401.95	7922.67	5255.18	4552.53	6718.35	5719.1	5038.68	5708.88	5844.75	7349.84	4962.02
AT5G10160.1	3	3	131.57	0.41535	1.60672	15min	60min	| Thioesterase superfamily protein | Chr5:3185819-3187159 FORWARD LENGTH=219 | 201606	3004.7	26318.7	28939.6	26374.2	26443.7	28775.7	27760.8	36192.2	26471.5	30906	24160.7	30074.8	19531.7	20705.3	16041.8
AT3G17390.1	2	2	110.04	0.415679	2.55239	5min	60min	| S-adenosylmethionine synthetase family protein | Chr3:5952484-5953665 REVERSE LENGTH=393 | 201606	1220.62	13570.5	19966.2	23161.3	21880.4	21676.1	20631	13632.6	13229.7	18272.5	11740.7	20300.1	13934.4	9742.27	2462.62
AT3G11940.1	4	4	320.08	0.416633	1.64479	5min	0min	| ribosomal protein 5A | Chr3:3778175-3779354 REVERSE LENGTH=207 | 201606	29693.4	260814	227182	260208	311940	279342	243635	293743	203857	239405	215959	217925	240805	213184	224680
AT4G14960.1	8	8	367.84	0.416988	2.17849	5min	60min	| Tubulin/FtsZ family protein | Chr4:8548753-8550319 REVERSE LENGTH=427 | 201606	20983.7	131404	136578	151286	159046	116498	125688	97417.3	94171.3	89949.2	105798	118853	84403.4	65579	45946.7
AT3G15640.1	4	4	163.32	0.417076	1.77402	30min	0min	| Rubredoxin-like superfamily protein | Chr3:5299273-5301371 FORWARD LENGTH=176 | 201606	5662.24	19627.9	62705.1	41641	42605.7	46459.8	55610.6	48225.3	41693.5	57961	45564	52580.3	50103.3	54002	16633.9
ATCG01090.1	1	1	37.29	0.417351	1.78395	5min	0min	| NADPH dehydrogenase | ChrC:119244-119762 REVERSE LENGTH=172 | 201606	713.952	6156.76	5763.8	7688.97	7384.37	7466.05	4878	5108.95	8158.2	5996.95	5094.95	8228.35	5933.33	5930.66	3190.89
ATCG01130.1	3	3	96.66	0.417359	1.79277	60min	0min	| Ycf1 protein | ChrC:123884-129244 REVERSE LENGTH=1786 | 201606	548.796	10549.8	9637.51	8189.12	8557.4	8714.99	8680.31	7410.63	10745.9	9377.26	10593.4	8466.27	10585.5	11205.5	15384
AT2G21160.1	2	2	160.1	0.417629	1.61164	60min	0min	| Translocon-associated protein (TRAP)%2C alpha subunit | Chr2:9068428-9070207 FORWARD LENGTH=258 | 201606	2185.56	57591.9	56696.9	51602.4	52175.5	55050.8	54285.9	53685	60262.1	71318	58407.7	57711.9	60559.9	71627.9	55526.3
AT5G66760.1	8	8	448.33	0.418161	1.44517	60min	0min	| succinate dehydrogenase 1-1 | Chr5:26653776-26657224 FORWARD LENGTH=634 | 201606	26936.2	72744.9	66870.4	59276.6	52848.4	57401	62716.3	52365.4	61949.1	65114.5	60169.5	70357.7	82263.6	93437.2	64994.6
AT2G33450.1	1	1	25.38	0.418397	2.20148	15min	0min	| Ribosomal L28 family | Chr2:14173620-14174380 FORWARD LENGTH=143 | 201606	1653.59	5.20065	3206.56	3013.18	3553.5	2974.59	2850.17	4747.28	3113.54	2447.85	2978.86	2495.6	2680.16	2219.19	536.855
AT1G20020.3	9	9	537.85	0.418611	1.59673	30min	0min	| ferredoxin-NADP[+]-oxidoreductase 2 | Chr1:6942851-6944868 FORWARD LENGTH=369 | 201606	21965.1	274282	204349	278724	238067	250680	225201	225878	301699	226088	244347	328882	272176	280979	169797
AT1G20020.2	9	9	537.85	0.418611	1.59673	30min	0min	| ferredoxin-NADP[+]-oxidoreductase 2 | Chr1:6943465-6944868 FORWARD LENGTH=255 | 201606	21965.1	274282	204349	278724	238067	250680	225201	225878	301699	226088	244347	328882	272176	280979	169797
AT2G32920.1	1	1	41.38	0.418692	1.49955	30min	0min	| PDI-like 2-3 | Chr2:13962502-13965406 REVERSE LENGTH=440 | 201606	2115.53	5270.53	4752.39	6257.2	5275.34	6124.31	4720.47	5875.13	5706.9	6268.15	5750.83	6183.26	5208.87	7207.16	2868.52
AT2G34430.1	7	7	312.25	0.418783	1.80261	15min	60min	| light-harvesting chlorophyll-protein complex II subunit B1 | Chr2:14524818-14525618 FORWARD LENGTH=266 | 201606	96776.1	798456	876698	861013	798142	785159	813647	915623	1.16249e+06	656526	653241	976071	622022	609583	372597
AT5G23060.2	9	9	463.36	0.418917	1.69957	5min	0min	| calcium sensing receptor | Chr5:7737070-7738412 REVERSE LENGTH=310 | 201606	8662.13	122701	116867	141640	127710	152536	103613	104151	130291	124392	98238.2	137227	109816	136935	94489.7
AT1G74730.1	1	1	69.2	0.4194	1.58477	60min	0min	| transmembrane protein%2C putative (DUF1118) | Chr1:28078995-28079831 FORWARD LENGTH=198 | 201606	0	20737.2	16928.7	21473.1	17025.2	20782.3	15768.6	17008.8	22177.9	18498.3	16710.9	21214.4	18602	22062.3	19027.5
AT5G59240.1	2	2	69.77	0.41949	1.46035	5min	0min	| Ribosomal protein S8e family protein | Chr5:23902626-23903670 REVERSE LENGTH=210 | 201606	1957.7	9656.61	8052.46	8165.13	13235.5	7319.7	7090.8	10028.2	7061.72	7931.27	12496.4	6726.82	7228.35	7193.7	5265.44
AT2G36160.1	7	7	299.68	0.419828	1.74994	5min	60min	| Ribosomal protein S11 family protein | Chr2:15169925-15171159 FORWARD LENGTH=150 | 201606	6769.84	75378.2	86147.9	83537	115002	86382.1	86961.8	109061	59137	90129.4	91846.4	68358.2	72817.3	58508.6	31491.5
AT1G20580.1	1	1	29.18	0.419885	3.02393	0min	30min	| Small nuclear ribonucleoprotein family protein | Chr1:7128979-7130371 FORWARD LENGTH=131 | 201606	29139.5	10391.9	4847.73	4519.56	5718.5	4689.37	4546.21	6213.89	4588.7	5428.2	5090.43	4157.39	3174.85	2735.07	13102.9
AT1G49140.1	1	1	61.33	0.420647	1.44355	15min	0min	| NADH dehydrogenase ubiquinone 1 beta subcomplex subunit 10-B-like protein (Complex I subunit NDUFS6) | Chr1:18177696-18178269 REVERSE LENGTH=107 | 201606	18305.7	42854.8	46391.7	49352.4	43669.8	48744.8	50918.3	51117.6	53221.2	51070.5	44329.2	44536.3	46343.9	51197	30032.1
AT2G06850.1	3	3	113.16	0.420732	1.75571	5min	60min	| xyloglucan endotransglucosylase/hydrolase 4 | Chr2:2763619-2765490 FORWARD LENGTH=296 | 201606	4883.16	25418.6	14846.6	23462.8	16288.2	23719.7	16095.1	22798.4	20849.4	19682.4	14369.7	26029.5	14749.5	13748.4	7653.19
AT5G41520.1	2	2	113.34	0.420963	2.05307	5min	0min	| RNA binding Plectin/S10 domain-containing protein | Chr5:16609377-16610583 REVERSE LENGTH=180 | 201606	327.972	38855	34103.9	49447.5	55756.7	45259.1	49683.4	53446.4	40667.4	52659.7	40803.4	37322.8	43778.1	35857.2	6447.59
AT4G05590.3	1	1	26.09	0.421013	2.37242	15min	0min	| pyruvate carrier-like protein | Chr4:2907176-2908041 FORWARD LENGTH=81 | 201606	851.055	0	2565.53	2250.62	2128.21	2318.3	2828.73	2823.08	2453.75	2596.67	2726.72	2276.52	2552.29	3143.13	115.334
AT4G05590.1	1	1	26.09	0.421013	2.37242	15min	0min	| pyruvate carrier-like protein | Chr4:2907176-2908297 FORWARD LENGTH=108 | 201606	851.055	0	2565.53	2250.62	2128.21	2318.3	2828.73	2823.08	2453.75	2596.67	2726.72	2276.52	2552.29	3143.13	115.334
AT4G05590.2	1	1	26.09	0.421013	2.37242	15min	0min	| pyruvate carrier-like protein | Chr4:2907176-2908297 FORWARD LENGTH=146 | 201606	851.055	0	2565.53	2250.62	2128.21	2318.3	2828.73	2823.08	2453.75	2596.67	2726.72	2276.52	2552.29	3143.13	115.334
AT4G14695.3	1	1	26.09	0.421013	2.37242	15min	0min	| Uncharacterized protein family (UPF0041) | Chr4:8419833-8420845 FORWARD LENGTH=109 | 201606	851.055	0	2565.53	2250.62	2128.21	2318.3	2828.73	2823.08	2453.75	2596.67	2726.72	2276.52	2552.29	3143.13	115.334
AT4G14695.1	1	1	26.09	0.421013	2.37242	15min	0min	| Uncharacterized protein family (UPF0041) | Chr4:8419833-8420845 FORWARD LENGTH=109 | 201606	851.055	0	2565.53	2250.62	2128.21	2318.3	2828.73	2823.08	2453.75	2596.67	2726.72	2276.52	2552.29	3143.13	115.334
AT3G05560.1	6	6	345.43	0.421145	1.55889	60min	0min	| Ribosomal L22e protein family | Chr3:1614641-1615204 FORWARD LENGTH=124 | 201606	11370.6	219838	172108	169710	189113	197487	195631	231351	175846	225604	184560	189630	201055	181914	245758
AT3G61870.1	1	1	54.35	0.421275	1.63233	5min	0min	| plant/protein | Chr3:22902702-22903895 FORWARD LENGTH=272 | 201606	4578.35	32484.9	30156.3	41091.1	31139.8	37493.8	35936.1	32336.8	32829.6	35441.4	27724.2	42202.4	29480.6	31279.8	18385.3
AT1G04820.1	9	9	394.3	0.421559	2.18274	5min	60min	| tubulin alpha-4 chain | Chr1:1356421-1358266 REVERSE LENGTH=450 | 201606	21061.6	135883	139922	153874	161897	118884	128281	99118.5	95746.6	91711.1	107682	120986	86217.9	66585.3	46329.6
AT4G01050.1	7	7	467.63	0.421807	1.79711	5min	0min	| thylakoid rhodanese-like protein | Chr4:455874-458175 FORWARD LENGTH=466 | 201606	10608.9	105064	87087.4	128724	105626	130033	81371.4	77893.2	117316	92853.8	82862.9	115600	100826	135590	63057.9
AT1G74470.1	12	12	762.17	0.422049	1.51719	5min	0min	| Pyridine nucleotide-disulfide oxidoreductase family protein | Chr1:27991248-27992845 FORWARD LENGTH=467 | 201606	27175.4	249405	208243	245068	223689	266812	207759	196487	232742	221717	180667	256485	218780	235153	249791
AT4G35000.1	11	11	547.35	0.422255	1.38706	60min	0min	| ascorbate peroxidase 3 | Chr4:16665007-16667541 REVERSE LENGTH=287 | 201606	49959.8	162671	162157	150822	140357	143074	145178	141259	202610	150146	164888	156658	160172	167521	192161
AT4G23650.1	3	3	181.93	0.422278	1.70833	5min	0min	| calcium-dependent protein kinase 6 | Chr4:12324967-12327415 REVERSE LENGTH=529 | 201606	1816.08	21835.1	17592	24461.1	20484.8	25510.9	19894.5	22020.8	22612.5	20154.6	17958	18101.1	24055.2	20155.1	13175.5
AT4G17600.1	5	5	203.49	0.42231	1.69482	5min	0min	| Chlorophyll A-B binding family protein | Chr4:9803759-9804714 FORWARD LENGTH=262 | 201606	1656.58	29837.5	25730.4	33809.3	29487.4	33688.2	24036.6	25089.8	34017.3	29977.2	24144.5	31892.2	28395	31672	19753.4
AT2G14120.1	1	1	30.99	0.4225	1.77947	15min	0min	| dynamin related protein | Chr2:5954253-5960015 REVERSE LENGTH=780 | 201606	0	4342.04	4978.55	4966.4	5378.13	4577.58	5095.18	6522.51	4968.04	4369.46	3664.42	4649.9	3806.69	4280.9	3466.05
AT1G02500.1	1	1	33.59	0.422777	2.4742	5min	60min	| S-adenosylmethionine synthetase 1 | Chr1:519037-520218 FORWARD LENGTH=393 | 201606	2581.33	12087.3	13418.1	16487.9	17886.2	13315.5	16324.9	8595.66	9255.61	12412.1	6599.59	14265.4	10289.9	7932.07	1052.77
AT5G55850.1	1	1	68.69	0.422795	1.87162	60min	0min	| RPM1-interacting protein 4 (RIN4) family protein | Chr5:22603617-22604951 FORWARD LENGTH=114 | 201606	1299.03	9175.09	6832.47	9655.11	8716.66	7075.69	7927.54	6255.61	12777.2	5908.06	10815.1	8271.55	12679.6	13097.6	6614.11
AT5G66190.1	13	13	761.63	0.422816	1.58464	5min	0min	| ferredoxin-NADP[+]-oxidoreductase 1 | Chr5:26451203-26453012 REVERSE LENGTH=360 | 201606	30052.9	397795	327571	416513	372248	408306	337713	332814	414625	376853	339996	442291	367818	394847	263822
AT5G60980.1	1	1	36.59	0.422928	2.12544	15min	60min	| Nuclear transport factor 2 (NTF2) family protein with RNA binding (RRM-RBD-RNP motifs) domain-containing protein | Chr5:24543988-24546027 FORWARD LENGTH=459 | 201606	0	5760.35	3940.7	4222.25	5546.6	6134.77	4464.72	9190.46	5838.79	7419.17	6211.44	5161.81	4424.17	4064.51	683.071
AT2G39960.1	1	1	49.77	0.423301	1.62473	30min	0min	| Microsomal signal peptidase 25 kDa subunit (SPC25) | Chr2:16681666-16683491 REVERSE LENGTH=192 | 201606	0	5440.11	3395.24	4298.95	4020.38	4413.98	3636.56	4258.02	5075.71	4904.72	4597.27	4853.05	5590.51	5981.6	2563.44
AT2G43460.1	2	2	123.15	0.423325	1.54248	30min	0min	| Ribosomal L38e protein family | Chr2:18046285-18047292 REVERSE LENGTH=69 | 201606	2060.05	79671.4	61818.6	64864.7	75798	70767	68293.1	85176.1	65459.4	80245.1	74886.4	66291.7	72824.5	61784.9	65158.6
AT2G20890.1	5	5	275.83	0.42363	1.64701	60min	0min	| photosystem II reaction center PSB29 protein | Chr2:8987783-8989185 FORWARD LENGTH=300 | 201606	14763.4	30973.4	28756.7	42207.6	31781.8	37493.7	28414	25581.4	57433.4	30946.3	28499.9	41560.6	40863.9	53464.2	28363.3
AT3G17970.1	1	1	35.9	0.423959	2.84159	5min	0min	| translocon at the outer membrane of chloroplasts 64-III | Chr3:6148030-6151794 FORWARD LENGTH=589 | 201606	0	837.986	2559.34	3061.93	3879.83	2712.04	2291.88	2286.74	4020.41	1800.75	2413.55	3008.03	3824.13	3952.47	64.98
AT5G38660.1	1	1	35.68	0.424801	2.13528	5min	0min	| acclimation of photosynthesis to environment | Chr5:15473285-15475497 REVERSE LENGTH=286 | 201606	6209.87	10281.7	13283.5	21842.1	18150.9	23585.3	16684.8	16283.4	23645.3	18546.4	16738.8	23278	19760.6	25413.2	3207.15
AT3G14310.1	2	2	125.39	0.425243	2.45203	5min	60min	| pectin methylesterase 3 | Chr3:4772214-4775095 REVERSE LENGTH=592 | 201606	104.896	2228.01	2958.11	2468.99	2911.86	3334.43	2731.45	3198.31	2067.35	3012.94	2479.73	2326.48	1708.27	1846.04	0
AT1G33040.1	3	3	132.04	0.425325	1.5952	5min	0min	| nascent polypeptide-associated complex subunit alpha-like protein 5 | Chr1:11966547-11967696 FORWARD LENGTH=209 | 201606	3508.59	13638.8	11669.2	14320.7	16503	15144.5	15333.3	15626.1	11494.6	16267.7	10955	14321.3	14700.8	12462.3	6664.55
AT1G44575.1	6	6	429	0.425516	1.56246	5min	0min	| Chlorophyll A-B binding family protein | Chr1:16871768-16873194 FORWARD LENGTH=265 | 201606	14005	261963	196049	247419	219941	270146	195518	194526	251793	226238	187482	254380	203178	253594	209726
AT2G44490.1	1	1	47.99	0.425539	1.6305	30min	0min	| Glycosyl hydrolase superfamily protein | Chr2:18364872-18367515 FORWARD LENGTH=560 | 201606	0	24367.7	21696.1	21567.5	22792.2	28069.6	18403.7	23118	21516.7	31987.8	20311.3	22807.8	18312.1	27939.5	16127.4
AT5G27770.1	6	6	342.67	0.425997	1.52256	60min	0min	| Ribosomal L22e protein family | Chr5:9836166-9837113 FORWARD LENGTH=124 | 201606	7822.72	197122	154903	153291	167593	176083	173113	206018	158919	197628	165163	167451	179149	159861	208880
AT4G31500.1	1	1	27.56	0.426257	1.55439	60min	0min	| cytochrome P450%2C family 83%2C subfamily B%2C polypeptide 1 | Chr4:15273677-15275271 REVERSE LENGTH=499 | 201606	0	2462.84	2619.95	2367.03	2654.57	2663.22	2405.15	2878.54	2040.86	3140.62	2150.41	2133.34	2265.15	2517.71	3117.76
AT2G24420.1	1	1	21.81	0.427033	Infinity	60min	30min	| DNA repair ATPase-like protein | Chr2:10380147-10382624 FORWARD LENGTH=440 | 201606	95.8022	0	19.2693	0	0	0.435899	17.9013	2.37176	0	0	0	0	1.40655	668.856	0
AT5G41520.2	1	1	68.58	0.427125	1.74812	15min	0min	| RNA binding Plectin/S10 domain-containing protein | Chr5:16609377-16610203 REVERSE LENGTH=134 | 201606	39.735	7935.94	6894.78	7344.61	9322.5	7651.87	8253.1	11240.4	6501.81	9501.19	7822.14	6392.78	8230.76	5157.34	5374.91
AT3G61470.1	5	5	401.45	0.427826	1.692	5min	0min	| photosystem I light harvesting complex protein | Chr3:22745736-22747032 FORWARD LENGTH=257 | 201606	13558.2	897007	703604	1.0552e+06	814354	861616	717559	731036	1.09643e+06	650972	786354	1.14731e+06	909228	1.01572e+06	436185
AT5G66190.2	12	12	709.07	0.428022	1.55299	5min	0min	| ferredoxin-NADP[+]-oxidoreductase 1 | Chr5:26451203-26452616 REVERSE LENGTH=262 | 201606	20345.7	338968	274835	345832	306746	332251	277330	277102	352472	315311	288797	368114	304413	322536	223862
AT4G01150.2	1	1	103.17	0.428134	1.60725	5min	0min	| CURVATURE THYLAKOID 1A-like protein | Chr4:493692-494379 FORWARD LENGTH=125 | 201606	762.253	67175.5	56367.8	66395.4	63287.7	70106.9	48866.6	57704.4	57306.8	61770.4	47798.3	59702.6	52909.2	62636.9	64656.5
AT4G34620.1	3	3	193.47	0.428332	1.62485	5min	0min	| small subunit ribosomal protein 16 | Chr4:16535084-16536092 REVERSE LENGTH=113 | 201606	11756.3	143137	90974.8	148572	131910	119018	114001	136519	127276	104842	128567	123681	134211	120471	56732.3
AT3G11510.1	7	7	298.17	0.428675	1.7101	5min	60min	| Ribosomal protein S11 family protein | Chr3:3623757-3624866 REVERSE LENGTH=150 | 201606	4529.6	75182.8	87334.6	82651.2	114572	86970.4	86582.6	107977	60044.5	90518.5	91428.9	68249.8	73437.3	59487.7	33260.9
AT3G56940.1	6	6	535.85	0.42893	1.47863	60min	0min	| dicarboxylate diiron protein%2C putative (Crd1) | Chr3:21076594-21078269 FORWARD LENGTH=409 | 201606	13497.9	182411	141466	177506	154963	159179	145025	153397	183568	145105	139196	203326	171714	188805	138332
AT1G09590.1	2	2	70.23	0.429069	1.58698	30min	0min	| Translation protein SH3-like family protein | Chr1:3106549-3107606 FORWARD LENGTH=164 | 201606	0	38226.6	33910.2	33128.4	42784.7	35119.4	29510.5	39171.3	26682.2	38471.2	44193	31815.6	34101.3	29626.8	25290.9
AT1G19670.1	1	1	93.91	0.429115	1.78215	5min	60min	| chlorophyllase 1 | Chr1:6803796-6804923 REVERSE LENGTH=324 | 201606	7560.89	52773.3	54372	58861.7	69406.7	67697.7	62437	56697.1	52951.5	52083.3	56184.9	58741.1	47796	52750	9414.51
AT3G10950.1	1	1	91.01	0.429177	2.63431	5min	60min	| Zinc-binding ribosomal protein family protein | Chr3:3423893-3424566 FORWARD LENGTH=92 | 201606	421.486	9711.34	9396.23	7015.37	11351.4	9651.45	8303.04	10194.2	5845.79	7672.25	9217.14	5159.49	4729.96	4310.74	1595.18
AT2G14720.1	2	2	59.91	0.429227	1.56371	60min	0min	| vacuolar sorting receptor 4 | Chr2:6300878-6304156 REVERSE LENGTH=628 | 201606	0	4484.95	4339.13	3556.39	3732.65	3929.65	4092.49	4586.95	4892.01	4702.53	4469.06	3344.45	4998.69	4884.79	3914.8
AT3G52580.1	6	6	246.7	0.429639	1.80863	5min	60min	| Ribosomal protein S11 family protein | Chr3:19503324-19504701 FORWARD LENGTH=150 | 201606	4529.6	64761	72683.1	69663.5	96538.2	73162.8	73698.8	91787.4	49752.3	77939.4	76344.2	57687.1	62044.5	49551.8	20749.4
AT5G08050.1	2	2	111.86	0.429736	1.77395	0min	15min	| wiskott-aldrich syndrome family protein%2C putative (DUF1118) | Chr5:2578418-2578964 FORWARD LENGTH=158 | 201606	48507.7	24317.5	17013.4	18870.6	18474.4	21349.9	15908.4	16150.8	18584.1	17336.7	16717.1	20567.6	16714.7	20883.9	44098
AT3G14110.1	1	1	57.09	0.429848	1.47509	60min	0min	| Tetratricopeptide repeat (TPR)-like superfamily protein | Chr3:4676222-4677602 REVERSE LENGTH=316 | 201606	0	6633.41	4550.11	5633.39	4760.82	5951.5	4859.98	4822.4	4796.09	5494.19	4200.91	5483.68	4292.57	5299.23	6904.87
AT2G42220.1	3	3	151.47	0.429933	1.55991	5min	0min	| Rhodanese/Cell cycle control phosphatase superfamily protein | Chr2:17592105-17593305 FORWARD LENGTH=234 | 201606	1474.58	23287.1	20717.2	23622.3	21987.2	25333.5	20890.4	17008.2	20090.5	24011.5	17461.9	27723.9	20202.2	23481.4	22025
ATCG00130.1	8	8	433.87	0.43053	1.6784	5min	0min	| ATPase%2C F0 complex%2C subunit B/B'%2C bacterial/chloroplast | ChrC:11529-12798 REVERSE LENGTH=184 | 201606	20785.5	413703	325686	467325	373700	434851	361610	289786	448442	359212	330973	556205	435927	498034	247439
ATCG00120.1	24	24	1816.49	0.430595	1.54232	5min	0min	| ATP synthase subunit alpha | ChrC:9938-11461 REVERSE LENGTH=507 | 201606	681999	4.23387e+06	3.21247e+06	4.71334e+06	3.76753e+06	4.05562e+06	3.24859e+06	3.01206e+06	4.56446e+06	3.1334e+06	3.19773e+06	4.27554e+06	3.50263e+06	3.85179e+06	3.40461e+06
AT2G14880.1	1	1	42.75	0.430711	1.58942	5min	0min	| SWIB/MDM2 domain superfamily protein | Chr2:6393686-6394841 REVERSE LENGTH=141 | 201606	0	4163.99	4002.81	4602.66	4328.61	4049.17	4319.18	3786.4	4625.31	3313.69	3497.47	3523.52	3767.73	3284.63	3546.3
AT1G12310.1	1	1	21.6	0.430903	1.64157	30min	0min	| Calcium-binding EF-hand family protein | Chr1:4187500-4187946 REVERSE LENGTH=148 | 201606	0	5223.08	5621.95	4619.37	4105.67	4713.04	5468.13	5740.67	6280.56	6900.9	5975.54	4926.5	5640.04	5295.29	3830.54
AT4G31700.1	1	1	31.17	0.431417	1.55928	5min	0min	| ribosomal protein S6 | Chr4:15346306-15347714 REVERSE LENGTH=250 | 201606	1452.9	14584.3	13801.9	13130.1	19600	13797.4	12904.8	16572.8	11253.4	13444.4	18004.1	11499.7	11069.9	9893.76	12592.1
AT4G36750.1	1	1	39.3	0.431627	11.9414	60min	5min	| Quinone reductase family protein | Chr4:17324642-17326215 FORWARD LENGTH=273 | 201606	6247.16	192.052	198.841	671.058	283.653	4.69506	73.2973	947.619	5587.38	99.1101	754.17	2845.63	5226.29	4863.88	1366.47
AT1G71500.1	8	8	575.47	0.431652	1.53037	5min	0min	| Rieske (2Fe-2S) domain-containing protein | Chr1:26936084-26937331 FORWARD LENGTH=287 | 201606	17050.2	90059.6	74639.1	97064.6	82894.5	98184.3	77425.4	72812.1	93100.6	76823.4	67697.2	93242.9	74406.9	80290.3	64324
AT1G49750.1	1	1	42.08	0.432014	1.8466	5min	60min	| Leucine-rich repeat (LRR) family protein | Chr1:18411177-18412779 REVERSE LENGTH=494 | 201606	971.29	6764.18	6081.92	5839.34	6331.9	6113.17	5889.95	6077.44	5160.96	4672.86	4899.69	4777.38	3905.75	3324.4	2671.53
AT3G02730.1	2	2	115.47	0.432246	1.46595	5min	60min	| thioredoxin F-type 1 | Chr3:588570-589591 REVERSE LENGTH=178 | 201606	3687.44	18446.2	19328.7	21172.5	17691.4	21310.7	16489.5	17779.1	19659.8	17587.8	15995.2	18017.1	12666.9	15895.1	12486.2
AT5G14300.1	1	1	76.72	0.432701	1.52877	30min	0min	| prohibitin 5 | Chr5:4613102-4614023 FORWARD LENGTH=249 | 201606	0	18469.4	17934.5	16049.8	14370.7	16847.7	16649.6	18402.1	19914.7	21664.8	18103.2	15885.2	19079.4	16869	13545.1
AT1G55480.1	3	3	156.07	0.433065	1.814	5min	0min	| protein containing PDZ domain%2C a K-box domain%2C and a TPR region | Chr1:20713822-20715351 FORWARD LENGTH=335 | 201606	4874.79	25200.9	23424.1	33526.5	29654.9	33867.1	27482.5	26324.4	37279.9	19775	20628.2	31446.3	26924.3	31002.4	8672.37
AT5G23860.1	11	11	651.94	0.433523	2.26152	5min	60min	| tubulin beta 8 | Chr5:8042962-8044528 FORWARD LENGTH=449 | 201606	23548.3	296070	251306	296908	316457	251334	225573	220602	222900	167062	243673	231596	185116	127919	69318.8
ATCG00380.1	2	2	98.31	0.433968	1.68813	5min	60min	| chloroplast ribosomal protein S4 | ChrC:45223-45828 REVERSE LENGTH=201 | 201606	641.87	8590.76	9039.68	9934.64	11057	9443.98	9328.13	12717	6964.82	8292.29	12102.1	7761.9	8353.32	7948.45	1727.4
AT5G14780.1	1	1	45.24	0.434079	2.00191	5min	60min	| formate dehydrogenase | Chr5:4777043-4779190 FORWARD LENGTH=384 | 201606	1136.45	2766.35	1909.32	3136.17	3767.89	3288.36	2955.68	1829.44	2616.92	1871.18	2209.5	2187.77	2637.03	2447.42	6.90604
AT1G23860.1	1	1	26.7	0.434327	1.75119	30min	0min	| RS-containing zinc finger protein 21 | Chr1:8428091-8429164 REVERSE LENGTH=187 | 201606	0	2873.54	3162.59	2589.68	3382.95	2865.2	3389.67	4413.47	2190.68	3854.64	3421.3	3294.48	3223.35	2215.94	1269.05
AT5G54600.2	1	1	40.19	0.434909	2.0072	5min	0min	| Translation protein SH3-like family protein | Chr5:22183046-22184403 FORWARD LENGTH=179 | 201606	389.447	24904.6	14367.9	27556.9	27530.1	24522.5	22751.9	28319.1	18993.8	22648.7	22194.8	21943.2	24112	15515.1	1285.47
AT1G04170.1	1	1	36.79	0.43491	2.58282	5min	0min	| eukaryotic translation initiation factor 2 gamma subunit | Chr1:1097423-1099702 FORWARD LENGTH=465 | 201606	457.147	5057.72	4624.3	8995.38	6732.64	10459.6	6498.14	7391.72	6569.6	8562.5	4251.35	9045.13	5940.58	5416.3	0
ATCG00750.1	1	1	48.06	0.435047	2.31502	30min	60min	| ribosomal protein S11 | ChrC:78960-79376 REVERSE LENGTH=138 | 201606	0	4314.87	4213.28	4660.61	5726.36	4104.42	3532.17	6932.04	3985.73	3444.24	8281.17	3471.88	3228.76	2969.94	365.943
AT5G13710.1	1	1	36	0.435442	1.7582	30min	0min	| sterol methyltransferase 1 | Chr5:4424048-4426866 REVERSE LENGTH=336 | 201606	0	6124.83	5240.14	5663.89	5208.5	6135.76	4753.21	7481.28	6776.37	7600.74	6994.01	5387.18	6663.43	6827.85	1380.34
AT3G54210.1	1	1	25.96	0.435464	1.72379	5min	60min	| Ribosomal protein L17 family protein | Chr3:20067672-20068385 REVERSE LENGTH=211 | 201606	0	1563.02	1398.72	1455.34	1653.02	1616.63	1596.92	1765.4	1328.25	1833.71	1111.84	1491.5	965.748	823.814	951.483
AT1G13090.2	1	1	49.28	0.435819	1.73135	60min	0min	| cytochrome P450%2C family 71%2C subfamily B%2C polypeptide 28 | Chr1:4461846-4463400 FORWARD LENGTH=490 | 201606	406.815	6635.4	6285.96	5766.7	5983.16	5916.15	5767.44	4748.08	6927.05	5943.09	6334.68	4580.81	6732.04	9716.72	6626.96
AT2G42690.1	1	1	31.09	0.436014	2.11434	5min	60min	| alpha/beta-Hydrolases superfamily protein | Chr2:17776356-17777682 REVERSE LENGTH=412 | 201606	66.9498	3013.86	2177.09	3676.14	3843.51	2749.95	2327.87	2395.37	3238.1	2169.44	2322.4	2066.37	2624.1	1529.78	703.245
ATCG00020.1	7	7	517.38	0.436373	1.60589	5min	0min	| photosystem II reaction center protein A | ChrC:383-1444 REVERSE LENGTH=353 | 201606	14326.3	813406	670740	837096	716548	852732	595470	585650	819673	634505	639123	902829	670360	775791	518616
AT4G31354.1	1	1	18.96	0.436994	1.99254	5min	0min	| hypothetical protein | Chr4:15219148-15219345 FORWARD LENGTH=65 | 201606	568.815	3328.62	1687.49	4442.29	3621.1	3064.8	2608.96	2187.28	4960.69	2111.53	2772.98	3503.51	2546.73	3163.83	398.08
AT5G22060.1	1	1	27.33	0.437122	1.52407	15min	0min	| DNAJ homologue 2 | Chr5:7303798-7305668 REVERSE LENGTH=419 | 201606	0	1700.27	1124.33	1230.57	1295.79	1338.15	1358.51	1598	1348.38	1523.57	1105.29	1075.5	1123.74	1135.28	1210.41
AT1G03600.1	3	3	182.18	0.437123	1.74881	5min	0min	| photosystem II family protein | Chr1:898916-899440 FORWARD LENGTH=174 | 201606	9258.34	103550	78215.6	116946	105278	111840	70275.1	52269.5	100679	73116.8	70380.9	107316	81309.6	98087.2	65779.5
AT3G20000.1	6	6	324.24	0.437462	1.55559	15min	0min	| translocase of the outer mitochondrial membrane 40 | Chr3:6967685-6970247 FORWARD LENGTH=309 | 201606	10178.6	92633.9	96860.1	95978.4	87038	98696.9	106564	97030.2	107015	109541	91078.5	91096.2	90792.4	100411	69649.7
AT5G03350.1	1	1	54.35	0.437504	3.07479	5min	0min	| Legume lectin family protein | Chr5:815804-816628 REVERSE LENGTH=274 | 201606	37.8225	10073.9	6939.87	15434.6	14619.6	22375.8	10463.3	9036.48	13144.4	10410.9	7089.63	9248.71	11359.3	9607.75	390.692
AT3G05340.1	1	1	30.6	0.43758	1.75965	5min	0min	| Tetratricopeptide repeat (TPR)-like superfamily protein | Chr3:1524071-1526047 REVERSE LENGTH=658 | 201606	0	1133.86	896.952	1250.27	1152.5	1170.76	1207.3	1198.73	832.78	1398.27	873.895	999.295	1207.98	765.888	468.837
AT3G11400.1	1	1	54.59	0.437597	2.22533	5min	0min	| eukaryotic translation initiation factor 3G1 | Chr3:3578536-3580366 FORWARD LENGTH=294 | 201606	163.12	2011.9	2085.14	3587.31	2914.96	2978.01	2737.95	2788.83	3381.33	2548.49	2732.33	2754.22	2577.86	2136.52	0
AT5G22640.2	2	2	72.52	0.43814	1.42995	60min	0min	| MORN (Membrane Occupation and Recognition Nexus) repeat-containing protein | Chr5:7529423-7533641 FORWARD LENGTH=752 | 201606	625.67	7041.24	6976.7	6231.66	6668.35	6508.49	6665.92	7081.85	7040.18	6254.58	7752.4	5955.79	6925.52	8168.12	5846.08
AT3G01130.1	1	1	54.76	0.43816	2.21961	60min	5min	| ATP synthase E chain | Chr3:44714-45522 REVERSE LENGTH=53 | 201606	146.004	4383.18	4268.29	2318.05	2187.29	3119.5	4138.17	3941.55	3550.63	3637.69	4992.18	2836.21	5632.07	7961.37	3330.71
AT1G44575.2	5	5	389.93	0.438661	1.53287	5min	0min	| Chlorophyll A-B binding family protein | Chr1:16871768-16872548 FORWARD LENGTH=205 | 201606	13552.6	176869	134611	167111	145164	185959	136637	133841	175006	155394	130231	177630	145279	177899	120579
AT4G13670.2	7	7	446.02	0.438738	1.56013	15min	0min	| plastid transcriptionally active 5 | Chr4:7948644-7949927 FORWARD LENGTH=278 | 201606	15050.3	64373.7	68812.1	64755.9	70221.7	63959.5	79815.5	80730	70722.6	64474.7	59285.8	61750.8	70900.8	54629.8	38389.7
AT4G13670.4	7	7	446.02	0.438738	1.56013	15min	0min	| plastid transcriptionally active 5 | Chr4:7948644-7949927 FORWARD LENGTH=278 | 201606	15050.3	64373.7	68812.1	64755.9	70221.7	63959.5	79815.5	80730	70722.6	64474.7	59285.8	61750.8	70900.8	54629.8	38389.7
AT3G20820.1	1	1	70.77	0.438749	1.49035	5min	0min	| Leucine-rich repeat (LRR) family protein | Chr3:7280930-7282027 FORWARD LENGTH=365 | 201606	460.083	6020.98	4593.51	5563.14	5596.06	5345.8	5434.76	5996.56	4813.63	5725.34	4344.01	5864.87	4087.29	3343.02	4250.65
AT3G12345.1	1	1	26.73	0.438827	1.46844	5min	0min	| FKBP-type peptidyl-prolyl cis-trans isomerase | Chr3:3930333-3930893 REVERSE LENGTH=186 | 201606	1789.49	8772.33	7396.74	9554.78	7868.12	8948.25	8211.48	6867.89	8638.71	7718.85	7182.25	9036.29	6782.88	7355.25	6504.35
AT1G79010.1	4	4	157.85	0.438953	1.72237	15min	0min	| Alpha-helical ferredoxin | Chr1:29725138-29726933 REVERSE LENGTH=222 | 201606	1474.95	32526.9	53633.8	45294.3	42804.9	47912	48197.5	53390.1	49353.3	48839.9	41325.2	42567.5	46838	51861	17848.7
AT4G17560.1	2	2	128.09	0.439746	1.67313	5min	60min	| Ribosomal protein L19 family protein | Chr4:9780343-9781752 FORWARD LENGTH=225 | 201606	4830.8	32280.8	27080.9	33669.5	36217.7	30992	34785.2	37909.5	19080.8	20962	19004.5	21620.5	24208.7	18264.5	17820.6
AT4G13010.1	4	4	134.56	0.439837	1.40504	60min	0min	| Oxidoreductase%2C zinc-binding dehydrogenase family protein | Chr4:7600682-7602567 FORWARD LENGTH=329 | 201606	9154.99	53895.7	51740.5	51898.5	49357.6	51371.5	47946	49189	55094.8	45179.9	57295.4	53342.9	57980.1	57827.2	45478.7
AT1G66270.2	4	4	196.01	0.439962	1.60218	30min	0min	| Glycosyl hydrolase superfamily protein | Chr1:24700110-24702995 REVERSE LENGTH=522 | 201606	451.792	45295.7	49097	42144.7	40594.9	47522.2	44841.6	40879.3	33334	57282.8	40636.6	54038.3	50279.9	58197.3	41152.5
AT1G66270.1	4	4	196.01	0.439962	1.60218	30min	0min	| Glycosyl hydrolase superfamily protein | Chr1:24700110-24702995 REVERSE LENGTH=524 | 201606	451.792	45295.7	49097	42144.7	40594.9	47522.2	44841.6	40879.3	33334	57282.8	40636.6	54038.3	50279.9	58197.3	41152.5
AT1G49760.1	1	1	36.48	0.440246	2.00801	30min	0min	| poly(A) binding protein 8 | Chr1:18416740-18419753 FORWARD LENGTH=671 | 201606	4438.77	10926.9	7303.71	10356	20676.2	9346.15	10213.8	18779.8	11271.8	6407.16	26569.1	12544	18360.8	10159.1	3121.64
AT3G20320.1	2	2	93.94	0.440335	1.5591	30min	0min	| trigalactosyldiacylglycerol2 | Chr3:7087657-7089640 REVERSE LENGTH=381 | 201606	0	9575.23	8472.13	9434.98	8023.19	7107.17	8474.88	7339.98	12071.4	6929.37	10812.2	10396.1	10794.2	10844.3	2985.84
AT1G20840.1	1	1	28.43	0.440451	1.57352	60min	0min	| tonoplast monosaccharide transporter1 | Chr1:7245107-7247674 REVERSE LENGTH=734 | 201606	1320.39	7581.59	5676.23	6623.93	7565.72	7844.74	6575.89	5007.83	6498.58	9139.77	6870.73	5952.34	9746.2	7956.87	5236.09
AT5G02450.1	1	1	51.08	0.440695	1.46313	30min	0min	| Ribosomal protein L36e family protein | Chr5:533501-534394 FORWARD LENGTH=108 | 201606	0	3552.45	3928.74	2568.13	3609.11	3046.27	2618.81	3553.04	3082.16	3135.89	5340.08	2469.95	3100.16	3383.78	2566.88
AT1G01820.1	1	1	23.99	0.440827	1.44326	5min	0min	| peroxin 11c | Chr1:296213-297723 REVERSE LENGTH=235 | 201606	40.3586	12640.6	9506.7	10879	9649.23	11494.4	9711.43	9281.48	10947.2	10635.9	10519.3	9419.48	9927.4	10852.4	8971.16
AT3G61070.1	1	1	23.99	0.440827	1.44326	5min	0min	| peroxin 11E | Chr3:22604873-22606159 REVERSE LENGTH=231 | 201606	40.3586	12640.6	9506.7	10879	9649.23	11494.4	9711.43	9281.48	10947.2	10635.9	10519.3	9419.48	9927.4	10852.4	8971.16
AT3G61070.3	1	1	23.99	0.440827	1.44326	5min	0min	| peroxin 11E | Chr3:22604873-22606159 REVERSE LENGTH=231 | 201606	40.3586	12640.6	9506.7	10879	9649.23	11494.4	9711.43	9281.48	10947.2	10635.9	10519.3	9419.48	9927.4	10852.4	8971.16
AT3G61070.2	1	1	23.99	0.440827	1.44326	5min	0min	| peroxin 11E | Chr3:22604873-22606159 REVERSE LENGTH=231 | 201606	40.3586	12640.6	9506.7	10879	9649.23	11494.4	9711.43	9281.48	10947.2	10635.9	10519.3	9419.48	9927.4	10852.4	8971.16
AT4G25080.1	4	4	202.65	0.441084	1.47549	5min	0min	| magnesium-protoporphyrin IX methyltransferase | Chr4:12877015-12878128 FORWARD LENGTH=312 | 201606	5667.71	19559.7	16976.3	20801.4	20389	21080.8	17534.8	15369.7	19231.2	17897.8	16509	20475.4	18967.7	15440.5	11677.4
AT1G31330.1	8	8	447.94	0.441265	1.48938	5min	0min	| photosystem I subunit F | Chr1:11215011-11215939 REVERSE LENGTH=221 | 201606	16424.7	1.12474e+06	992897	1.15761e+06	995586	1.02524e+06	888075	848045	1.03647e+06	813319	860585	1.195e+06	884590	959294	1.07794e+06
AT2G37230.1	1	1	36.95	0.441388	1.5419	5min	0min	| Tetratricopeptide repeat (TPR)-like superfamily protein | Chr2:15637177-15639450 REVERSE LENGTH=757 | 201606	9105.42	483263	399295	480348	406832	487681	321034	323945	456289	389508	340388	512852	379300	415199	401597
AT5G47110.1	3	3	101.08	0.441562	1.55471	5min	0min	| Chlorophyll A-B binding family protein | Chr5:19134218-19135238 REVERSE LENGTH=258 | 201606	69.0996	18762.2	15889.1	18201.7	16501.6	19277	16830.9	14449.1	18016.2	18745.7	13919.9	19304.7	14865.7	19772.6	10000.1
AT3G20320.2	1	1	62.63	0.44209	1.48742	30min	0min	| trigalactosyldiacylglycerol2 | Chr3:7088589-7089640 REVERSE LENGTH=282 | 201606	0	6264.08	5433.83	6407.12	4739.3	4407.57	4347.23	4637.04	7798.59	3942.54	6561.98	6895.2	6300.43	6829.88	2354.11
AT3G20320.3	1	1	62.63	0.44209	1.48742	30min	0min	| trigalactosyldiacylglycerol2 | Chr3:7088589-7089640 REVERSE LENGTH=282 | 201606	0	6264.08	5433.83	6407.12	4739.3	4407.57	4347.23	4637.04	7798.59	3942.54	6561.98	6895.2	6300.43	6829.88	2354.11
AT3G54890.1	4	4	411.32	0.44283	2.18572	15min	0min	| chlorophyll a-b binding protein 6 | Chr3:20339706-20340922 REVERSE LENGTH=241 | 201606	50015.2	628371	475670	903591	691446	687698	657828	645913	1.2187e+06	423722	568259	1.08231e+06	828543	991690	183146
AT1G66280.1	3	3	142.37	0.443177	1.57013	60min	0min	| Glycosyl hydrolase superfamily protein | Chr1:24706759-24709737 REVERSE LENGTH=524 | 201606	451.792	33461	34128.9	30889.7	28552.9	34101.1	30632.4	30679	24361.8	36827.3	27246.8	34550.7	33605.8	39011.8	34216.4
AT3G04790.1	1	1	19.05	0.443245	1.47401	5min	60min	| Ribose 5-phosphate isomerase%2C type A protein | Chr3:1313365-1314195 FORWARD LENGTH=276 | 201606	7935.36	8582.58	6763.73	9806.35	9085.04	7307.33	7013.76	7147.05	8361.99	6148.47	7894.68	6802.94	10953.5	6784.14	36.0762
AT1G33120.1	13	13	951.15	0.443287	1.47293	15min	0min	| Ribosomal protein L6 family | Chr1:12010986-12012223 FORWARD LENGTH=194 | 201606	75845	824028	680194	714869	812945	791530	759874	900754	666693	731657	677107	657024	743727	681159	581078
AT4G03280.1	5	5	357.59	0.443313	1.61911	5min	0min	| photosynthetic electron transfer C | Chr4:1440314-1441717 FORWARD LENGTH=229 | 201606	26728.6	679216	597410	744491	643046	722739	589812	551250	715802	640168	577507	871140	619288	737971	336077
AT2G05070.1	7	7	394.41	0.443583	1.74669	15min	60min	| photosystem II light harvesting complex protein 2.2 | Chr2:1799436-1800329 REVERSE LENGTH=265 | 201606	35468.2	991574	1.08622e+06	1.18043e+06	1.05386e+06	1.0144e+06	986926	1.03723e+06	1.41867e+06	919381	822920	1.21348e+06	774997	826530	369528
AT5G62390.1	5	5	195.06	0.443615	1.61355	15min	0min	| BCL-2-associated athanogene 7 | Chr5:25052377-25054170 REVERSE LENGTH=446 | 201606	11257.4	77105.2	56658.2	72007.2	67437.3	65836.6	75576.1	79060.2	79361.5	70598.2	67626.2	84249	85258.6	94412.6	36331.2
AT3G08580.1	18	18	1186.07	0.44376	1.48858	60min	0min	| ADP/ATP carrier 1 | Chr3:2605706-2607030 REVERSE LENGTH=381 | 201606	91015.4	1.8167e+06	1.64159e+06	1.38757e+06	1.28803e+06	1.35911e+06	1.4711e+06	1.57541e+06	1.98808e+06	1.38023e+06	1.60556e+06	1.51972e+06	1.66503e+06	1.79382e+06	1.82456e+06
AT1G09940.1	1	1	23.65	0.443808	1.37766	60min	0min	| Glutamyl-tRNA reductase family protein | Chr1:3237224-3239262 REVERSE LENGTH=530 | 201606	0	33201.9	30136.1	21591.3	21101.7	24277.7	25482.2	26836.3	25850.8	26564	24767.2	23728.4	23166.2	26100.4	37991.6
AT5G30510.1	2	2	117.23	0.443915	2.49648	5min	60min	| ribosomal protein S1 | Chr5:11619262-11621223 REVERSE LENGTH=416 | 201606	0	4040.81	3240.75	4976.11	5517.18	3858.91	4378.71	3962.92	4048.83	3237.43	3456.42	4085.5	3731.44	1722.57	294.967
AT1G17260.1	6	6	328.39	0.443939	1.5129	15min	0min	| autoinhibited H[+]-ATPase isoform 10 | Chr1:5904058-5908898 FORWARD LENGTH=947 | 201606	4855.51	71281.7	129131	85062.7	92051.4	88115.7	108845	109352	92352.1	107742	103649	88468.1	96827.8	96394.3	70575.4
AT3G16460.1	2	2	108.38	0.444324	1.37332	60min	0min	| Mannose-binding lectin superfamily protein | Chr3:5593029-5595522 FORWARD LENGTH=705 | 201606	17039.1	14250.7	19028.4	22429.5	19514	21268.2	16753.2	18234.5	17951.3	21748.4	17673.2	25504.4	26448.1	28676.1	13978.7
AT2G28790.1	1	1	47.85	0.44532	2.51487	15min	0min	| Pathogenesis-related thaumatin superfamily protein | Chr2:12354664-12355413 REVERSE LENGTH=249 | 201606	20465.9	591.24	16994.7	12287.4	25298	17277.9	36834.1	41977.5	16883.7	23810.5	27702.9	32504.5	27073.5	25921.1	3189.03
AT5G61790.1	10	10	514.98	0.445851	1.48976	60min	0min	| calnexin 1 | Chr5:24827394-24829642 REVERSE LENGTH=530 | 201606	26588.5	185059	203161	187180	186824	216896	197644	183886	212008	238497	186257	189620	211159	264154	142651
AT3G56940.2	4	4	387.22	0.446488	1.42869	5min	0min	| dicarboxylate diiron protein%2C putative (Crd1) | Chr3:21076825-21078269 FORWARD LENGTH=332 | 201606	7732.36	120850	96971.5	114168	103022	105056	96386.3	103914	113822	95349.1	89362.5	128290	108046	121440	85939.3
AT5G44340.1	8	8	517.9	0.446543	2.30135	5min	60min	| tubulin beta chain 4 | Chr5:17859442-17860994 REVERSE LENGTH=444 | 201606	17686.5	311940	266000	318252	336626	263691	235482	230473	227928	178749	252601	241763	192288	132660	74194.8
AT4G20890.1	8	8	517.9	0.446543	2.30135	5min	60min	| tubulin beta-9 chain | Chr4:11182218-11183840 FORWARD LENGTH=444 | 201606	17686.5	311940	266000	318252	336626	263691	235482	230473	227928	178749	252601	241763	192288	132660	74194.8
AT1G80550.1	1	1	29.27	0.44731	2.14916	15min	60min	| Pentatricopeptide repeat (PPR) superfamily protein | Chr1:30285358-30286704 REVERSE LENGTH=448 | 201606	20937.6	1.04531e+06	1.04373e+06	901519	869132	962933	1.04824e+06	1.45195e+06	1.13986e+06	896425	816917	817243	675046	643312	375349
AT1G06680.1	7	7	514.29	0.447314	1.78399	60min	5min	| photosystem II subunit P-1 | Chr1:2047940-2049186 FORWARD LENGTH=263 | 201606	214159	699414	461001	368518	349931	362467	294281	273751	778179	275504	496598	377422	543100	883995	501248
AT5G47030.1	4	4	152.36	0.447479	1.59015	60min	0min	| ATPase%2C F1 complex%2C delta/epsilon subunit | Chr5:19090384-19092034 FORWARD LENGTH=203 | 201606	18605.9	133618	105942	110883	97874.7	84307.6	94575.3	118266	167136	93380.6	104686	124486	158054	153383	99086.7
AT3G43520.1	1	1	63.86	0.448207	1.28806	5min	0min	| Transmembrane proteins 14C | Chr3:15406088-15407699 FORWARD LENGTH=240 | 201606	0	15470	14212.2	12172.1	12098.6	13961.6	10779.8	11179.3	13188.4	13553.8	12098.3	11497.7	12188	13472.5	8828.85
AT1G04630.1	3	3	145.48	0.448486	1.61796	15min	0min	| GRIM-19 protein | Chr1:1289921-1290986 REVERSE LENGTH=143 | 201606	1298.92	30332.9	34868.7	33818.3	36028.7	34033.7	34265.7	35886.8	37442.9	33576.3	34622.9	31209.4	33608.9	37123.1	12536.8
AT2G43950.1	1	1	67.08	0.448807	1.5605	30min	60min	| chloroplast outer envelope protein 37 | Chr2:18200553-18202644 REVERSE LENGTH=343 | 201606	2483.64	6069.85	5732.99	5862.18	5116.99	6703.44	5628.64	5179.61	7150.2	5260.86	8389.04	6705.02	7217.13	5826.7	0
AT1G03630.1	9	9	480.12	0.449005	1.45302	15min	0min	| protochlorophyllide oxidoreductase C | Chr1:907699-909245 FORWARD LENGTH=401 | 201606	18153.3	115467	116621	128054	114301	114546	118725	118081	126797	103107	117832	130711	106991	114934	65110
AT1G06430.1	14	14	809.65	0.449316	1.75051	5min	0min	| FTSH protease 8 | Chr1:1960214-1962525 REVERSE LENGTH=685 | 201606	70489.5	340759	255962	433685	330896	403380	302827	283647	454223	299911	290344	446551	370957	417308	153327
ATCG01120.1	4	4	203.1	0.449671	1.39605	15min	0min	| chloroplast ribosomal protein S15 | ChrC:123296-123562 REVERSE LENGTH=88 | 201606	2649.81	48886.4	43150.9	42602.4	44530.9	43710.8	38537.9	49631.3	44018.6	40260.6	49622.2	36539.8	34333.5	37065.8	40719.5
AT4G28750.1	5	5	273.51	0.449916	1.38022	60min	0min	| Photosystem I reaction centre subunit IV / PsaE protein | Chr4:14202951-14203888 REVERSE LENGTH=143 | 201606	79037.1	546038	497187	559592	485336	503643	443198	442215	525348	454631	411883	628486	458720	513501	576750
AT3G47470.1	8	8	539.7	0.450034	1.47736	5min	0min	| light-harvesting chlorophyll-protein complex I subunit A4 | Chr3:17493622-17494773 REVERSE LENGTH=251 | 201606	74444.2	1.38255e+06	1.08817e+06	1.38637e+06	1.16306e+06	1.21068e+06	1.09653e+06	1.10583e+06	1.45142e+06	889024	1.02081e+06	1.56016e+06	1.21544e+06	1.33486e+06	898121
AT2G24270.1	1	1	45.55	0.450055	1.75331	0min	60min	| aldehyde dehydrogenase 11A3 | Chr2:10327325-10329601 REVERSE LENGTH=496 | 201606	5791.03	4765.75	3057.63	3789.33	3185.2	2434.53	2925.36	2579.79	4784.84	2675.76	3808.43	3609.9	3832.76	3490.76	441.447
ATCG00710.1	2	2	70.67	0.451121	2.63425	15min	0min	| photosystem II reaction center protein H | ChrC:74485-74706 FORWARD LENGTH=73 | 201606	155.442	11098.6	6998.76	11941.8	10102.7	12376.9	7846.1	17605.8	22630.7	9067.44	15153.1	20791.4	12405.9	14158	266.854
AT5G44800.1	1	1	24.19	0.451121	1.39519	15min	0min	| chromatin remodeling 4 | Chr5:18083659-18092162 REVERSE LENGTH=2223 | 201606	3793.37	136824	112824	120808	112765	108387	104667	117509	131422	88534.8	107387	124796	101115	108244	111992
AT5G14080.1	1	1	33.04	0.451667	1.43393	5min	0min	| Tetratricopeptide repeat (TPR)-like superfamily protein | Chr5:4543265-4545256 REVERSE LENGTH=634 | 201606	747.541	54667.9	45033.1	50203.8	42821.5	51010.5	40621.7	36050.7	47077.5	44129.3	36438.6	46736.8	36702	43569	62015.5
ATCG00540.1	14	14	752.86	0.451861	1.46393	5min	0min	| photosynthetic electron transfer A | ChrC:61657-62619 FORWARD LENGTH=320 | 201606	23247.1	779722	611639	746776	623283	700822	565005	522583	680495	558582	514058	805540	602705	698494	649231
AT1G59610.1	7	7	389.22	0.451879	1.53801	15min	0min	| dynamin-like 3 | Chr1:21893413-21900780 FORWARD LENGTH=920 | 201606	8285.9	31717.1	34605	31650.4	31793	38438.1	36404.6	41731.4	36612	46202.1	31410.7	34399.9	35009.8	32771.4	14404.6
AT1G08640.1	2	2	119.45	0.452116	1.66971	60min	0min	| Chloroplast J-like domain 1 | Chr1:2748714-2751209 REVERSE LENGTH=294 | 201606	1.18401	12479.2	10265.1	8920.68	7531.19	8766.18	9353.37	8919.5	11145.9	9533.95	9398.1	8158.24	13787.8	18496.2	5694.3
AT2G30490.1	7	7	368.74	0.452331	1.51611	15min	0min	| cinnamate-4-hydroxylase | Chr2:12993861-12995683 REVERSE LENGTH=505 | 201606	7849.5	49405.1	50885.1	47133.4	46057.4	52479.1	50587.9	51921.2	61442.5	52515	51761.9	51710	53881.3	63363.1	31121.3
AT3G02450.1	1	1	29.33	0.452582	1.38812	5min	0min	| cell division protein ftsH | Chr3:502876-505030 REVERSE LENGTH=622 | 201606	0	4640.39	4184.8	4308.4	3767.44	4174.63	3756.82	3755.44	3970.1	4055.82	3655.78	3739.38	3518.59	3970.66	1784.73
AT2G26140.1	1	1	29.33	0.452582	1.38812	5min	0min	| FTSH protease 4 | Chr2:11131939-11135126 REVERSE LENGTH=717 | 201606	0	4640.39	4184.8	4308.4	3767.44	4174.63	3756.82	3755.44	3970.1	4055.82	3655.78	3739.38	3518.59	3970.66	1784.73
AT4G13670.1	8	8	474.54	0.452688	1.53161	15min	0min	| plastid transcriptionally active 5 | Chr4:7948644-7950779 FORWARD LENGTH=387 | 201606	15397.3	68801.9	72654.5	67413.2	73330.2	67170	83516.8	83741.4	72981.1	67195.9	61269.7	63718.1	73183.6	56686.7	38389.7
AT5G47190.1	3	3	118.71	0.452912	1.93742	5min	60min	| Ribosomal protein L19 family protein | Chr5:19164432-19166064 REVERSE LENGTH=229 | 201606	607.305	39321.7	39180.2	44742.4	48357.7	40025.5	41529.5	50436.3	31382.2	40774.1	31338.8	32063.2	31095.7	27526.8	10090.2
AT4G10450.1	4	4	187.96	0.452945	1.37748	5min	0min	| Ribosomal protein L6 family | Chr4:6463201-6464458 REVERSE LENGTH=194 | 201606	45684.5	200882	159087	175224	199049	184507	174929	204930	161016	185070	167224	164438	180870	146951	189049
AT5G19770.1	5	5	237.12	0.453058	2.03698	5min	60min	| tubulin alpha-3 | Chr5:6682761-6684474 REVERSE LENGTH=450 | 201606	12479.7	77959.1	75065.8	85691.3	81998	62064.7	68346.7	50828.2	53952.7	48897.8	57229.5	66024.7	47576.2	35320.6	29894.5
AT4G16370.1	1	1	30.42	0.453258	1.77047	15min	30min	| oligopeptide transporter | Chr4:9247514-9250071 REVERSE LENGTH=737 | 201606	9453.84	711.055	170.454	4916.62	3672.08	5144.04	3331.63	3238.07	11236.7	1360.63	3794.07	4902.76	7044.76	6170.24	1459.96
ATCG00780.1	4	4	235.08	0.453365	1.90498	15min	60min	| ribosomal protein L14 | ChrC:80696-81064 REVERSE LENGTH=122 | 201606	323.49	49726.2	48003.4	47986.6	54394.5	42885.1	55277.1	67516	43381.8	44636.1	39089.3	37874	38437.1	31984.6	16810
AT3G09740.1	3	3	143.1	0.453578	1.2546	15min	0min	| syntaxin of plants 71 | Chr3:2989615-2991354 FORWARD LENGTH=266 | 201606	0	18021.4	17699.3	13649.2	12671.5	11638.1	15375.5	15917.1	13522.6	14256.3	15119.7	13247.3	15314	16269.8	11231.3
AT4G35250.1	8	8	350.39	0.453601	1.59575	5min	0min	| NAD(P)-binding Rossmann-fold superfamily protein | Chr4:16771401-16773269 REVERSE LENGTH=395 | 201606	2497.4	49827.2	40382.5	50569.9	46226.2	51141.2	42496.3	38627	49490.7	37453.8	37386.5	44694.8	38759.8	43303.6	25407.6
AT2G18450.1	3	3	196.41	0.453685	1.53273	60min	0min	| succinate dehydrogenase 1-2 | Chr2:7997510-8000801 REVERSE LENGTH=632 | 201606	6859.68	41750.4	38146.2	33880.5	30816.1	32507.1	32635.5	31706.9	39619	38376.8	34164	38130.4	43046.8	51633.5	38293.8
AT5G62690.1	13	13	813.76	0.453752	2.29011	5min	60min	| tubulin beta chain 2 | Chr5:25181560-25183501 FORWARD LENGTH=450 | 201606	22830.9	406077	334947	399880	421728	330141	292835	283494	292286	223704	317471	307201	243254	169394	90275
AT1G03130.1	13	13	777.28	0.453853	1.5027	5min	0min	| photosystem I subunit D-2 | Chr1:753528-754142 REVERSE LENGTH=204 | 201606	107512	2.0998e+06	1.68575e+06	2.10475e+06	1.76889e+06	1.97649e+06	1.64599e+06	1.54447e+06	1.98282e+06	1.48725e+06	1.52247e+06	2.23253e+06	1.62525e+06	1.85595e+06	1.4529e+06
AT2G05920.1	1	1	31.21	0.453866	1.58695	5min	0min	| Subtilase family protein | Chr2:2269831-2272207 REVERSE LENGTH=754 | 201606	11747.1	5617.7	3017.18	11480.6	9767.28	11097.4	8680.14	9560.59	8105.62	6772.45	4250.05	12853.6	8642.86	7283.32	6710.49
AT3G50820.1	16	16	876.36	0.454023	1.40183	60min	0min	| photosystem II subunit O-2 | Chr3:18891008-18892311 REVERSE LENGTH=331 | 201606	253468	1.87464e+06	1.56473e+06	1.65156e+06	1.50568e+06	1.79238e+06	1.31407e+06	1.20939e+06	1.65933e+06	1.50583e+06	1.35723e+06	1.95086e+06	1.4484e+06	1.94831e+06	1.78003e+06
AT4G02770.1	13	13	793.84	0.454118	1.50238	5min	0min	| photosystem I subunit D-1 | Chr4:1229247-1229873 REVERSE LENGTH=208 | 201606	107512	2.10352e+06	1.68882e+06	2.10819e+06	1.77154e+06	1.97932e+06	1.64826e+06	1.54656e+06	1.98529e+06	1.48995e+06	1.52385e+06	2.2354e+06	1.62814e+06	1.85841e+06	1.4529e+06
AT1G26880.1	1	1	51.9	0.45463	1.45667	30min	0min	| Ribosomal protein L34e superfamily protein | Chr1:9315640-9316681 REVERSE LENGTH=120 | 201606	0	2642.67	2878.22	1717.63	2177.81	1861.85	1961.17	2592.74	1712.04	2382.53	3916.5	1743.08	1779.99	2054.45	2227.56
AT1G32050.1	2	2	105.25	0.45517	1.34653	30min	0min	| SCAMP family protein | Chr1:11528616-11530974 FORWARD LENGTH=264 | 201606	0	6897.14	6984.8	5213.45	5836.95	5384.23	5332.22	5974.65	6175.31	6284.12	6881.71	5526.64	5854.76	6356.42	2527.51
AT4G01150.1	3	3	189.82	0.455446	1.51256	5min	0min	| CURVATURE THYLAKOID 1A-like protein | Chr4:493692-494668 FORWARD LENGTH=164 | 201606	4538.98	116339	103729	113997	104679	121055	90343.1	93977.4	96300.7	105658	80241.1	100928	85078	103332	104892
AT5G56030.2	4	4	196.61	0.45579	1.20148	0min	30min	| heat shock protein 81-2 | Chr5:22686923-22689433 FORWARD LENGTH=728 | 201606	23365.3	20401.1	21931.6	21515.8	20447.8	17705.1	19577.4	16887.4	20023.9	18369.6	17270.8	19040.6	17851.5	17561.6	28181.4
AT4G39710.1	1	1	35.96	0.455831	1.56046	5min	60min	| FK506-binding protein 16-2 | Chr4:18427249-18428325 REVERSE LENGTH=217 | 201606	0	5766.3	4887.71	5690.34	4735.86	5337.56	3750.85	3506.64	5038.51	5173.53	3512.66	4988.41	3826.22	3878.08	2397.7
AT2G44060.1	3	3	179.2	0.455883	1.54445	5min	0min	| Late embryogenesis abundant protein%2C group 2 | Chr2:18226922-18227988 FORWARD LENGTH=325 | 201606	5647.23	33814.5	27373.9	36221.9	33177.5	33825	29277.5	28637.6	31076.1	28632.8	27993.2	28623	32483.7	25365.8	18077.8
AT1G51650.1	1	1	43.93	0.456745	1.34324	15min	5min	| ATP synthase epsilon chain | Chr1:19152680-19153641 FORWARD LENGTH=70 | 201606	0	10446.1	10701.8	6897.45	7177.87	6441.58	7715.02	10456.8	9387.23	7894.47	8138.55	6942.99	6670.8	14956	4824.56
AT5G05640.1	1	1	35.57	0.456745	1.34324	15min	5min	| nucleoprotein-like protein | Chr5:1684606-1685577 FORWARD LENGTH=323 | 201606	0	10446.1	10701.8	6897.45	7177.87	6441.58	7715.02	10456.8	9387.23	7894.47	8138.55	6942.99	6670.8	14956	4824.56
AT1G73060.1	1	1	24.73	0.456933	3.08988	5min	0min	| Low PSII Accumulation 3 | Chr1:27479027-27481258 FORWARD LENGTH=358 | 201606	160.939	922.112	2174.26	3247.47	3331.51	3485.7	1925.86	2113.52	5984.44	1116.07	2389.01	3494.43	2457.02	2443.26	0
AT2G46820.1	3	3	204.74	0.457122	1.55296	5min	0min	| photosystem I P subunit | Chr2:19243729-19244870 FORWARD LENGTH=174 | 201606	5226.06	163631	173046	187691	162178	181095	160611	125961	157160	133808	123281	164797	132117	159844	140762
AT3G49010.5	2	2	79.96	0.457147	1.52023	5min	0min	| breast basic conserved 1 | Chr3:18166971-18168047 REVERSE LENGTH=153 | 201606	6096.49	25973.8	23944.2	27854.3	33918.9	23381.6	24027.5	22562.7	20949.9	24945.2	23323.2	20444.7	20818	24512	11545.1
AT5G22640.1	3	3	98.47	0.457419	2.10445	60min	0min	| MORN (Membrane Occupation and Recognition Nexus) repeat-containing protein | Chr5:7529423-7533641 FORWARD LENGTH=871 | 201606	13860.1	14315.7	17103.2	25297.3	19485	23192.6	21969.3	22408.3	50220	15749.3	33430	31347.1	38637.5	44720.1	11929.8
ATCG00800.1	8	8	503.73	0.457432	1.37948	15min	0min	| structural constituent of ribosome | ChrC:82826-83482 REVERSE LENGTH=218 | 201606	16273.5	128366	112252	103379	135888	107395	109136	130711	114528	95182.8	136263	100154	103076	90510.6	65624.6
AT5G12860.1	1	1	58.92	0.457492	1.30486	15min	0min	| dicarboxylate transporter 1 | Chr5:4059927-4061919 REVERSE LENGTH=557 | 201606	4.82177	18473.5	17978.3	12962.6	13556.5	12556.7	14830.8	15868.6	16871.3	11537.3	16431.2	11729.8	11484.9	15109.7	13695.1
AT5G27140.1	1	1	18.58	0.457492	1.30486	15min	0min	| NOP56-like pre RNA processing ribonucleoprotein | Chr5:9548542-9550597 FORWARD LENGTH=445 | 201606	4.82177	18473.5	17978.3	12962.6	13556.5	12556.7	14830.8	15868.6	16871.3	11537.3	16431.2	11729.8	11484.9	15109.7	13695.1
AT1G54270.1	4	4	228.67	0.457585	1.45439	5min	60min	| eif4a-2 | Chr1:20260495-20262018 FORWARD LENGTH=412 | 201606	16738.4	38546.3	32025	33473.7	32975.8	25728.5	34009.6	26992	30922.2	27526.1	25003.7	30624	26477.5	24630.5	12271.2
AT5G59250.1	1	1	62.7	0.457961	1.28502	60min	0min	| Major facilitator superfamily protein | Chr5:23903958-23906853 FORWARD LENGTH=558 | 201606	0	7235.48	6064.48	5004.28	4854.92	4321.86	4580.75	3798.01	5199.41	4445.92	6258.03	4589.93	5087.66	4997.54	7005.54
AT1G61520.2	7	7	533.56	0.458088	1.50348	5min	0min	| PSI type III chlorophyll a/b-binding protein | Chr1:22700493-22701149 FORWARD LENGTH=218 | 201606	50268.1	1.85521e+06	1.51894e+06	1.83313e+06	1.64532e+06	1.67008e+06	1.40563e+06	1.38835e+06	1.8339e+06	1.31164e+06	1.29462e+06	1.7484e+06	1.21904e+06	1.28327e+06	1.13769e+06
AT2G37270.1	4	4	323.79	0.458478	1.47213	5min	0min	| ribosomal protein 5B | Chr2:15647883-15649042 REVERSE LENGTH=207 | 201606	23925.2	157931	131328	141127	177483	142440	140762	165623	115161	131383	124705	124943	126247	113908	148744
AT3G08940.1	4	4	236.62	0.458564	1.45599	5min	0min	| light harvesting complex photosystem II | Chr3:2717717-2718400 FORWARD LENGTH=227 | 201606	95294.9	544523	479545	566586	497904	565290	410798	389717	607877	428689	385069	592229	437443	523731	464918
AT1G55450.1	3	3	174.27	0.458577	1.56929	5min	0min	| S-adenosyl-L-methionine-dependent methyltransferases superfamily protein | Chr1:20705274-20706825 REVERSE LENGTH=311 | 201606	2055.53	23302.2	23684.4	25083.1	23314.7	28563.5	23450.5	20410.6	28261	23060	23935.2	24054.4	22806.6	23448.6	10859.4
AT2G17360.2	1	1	30.26	0.458749	1.7115	5min	60min	| Ribosomal protein S4 (RPS4A) family protein | Chr2:7546598-7548041 FORWARD LENGTH=184 | 201606	0	7591.56	6844.83	6850.25	7998.49	6548.77	6153.39	6297.53	5741.8	5106.29	6839.54	4905.15	5012.81	5919.92	1569.5
AT5G07020.1	2	2	153.14	0.459016	1.50353	5min	0min	| proline-rich family protein | Chr5:2180669-2182284 REVERSE LENGTH=235 | 201606	3816.44	45916.9	37436.9	45273.4	38268.9	47520.8	33305.7	34249.6	45604.9	35825.1	33682.9	46598.5	36582.5	40211.5	30507.4
AT2G20360.1	13	13	758.94	0.459777	1.67626	15min	0min	| NAD(P)-binding Rossmann-fold superfamily protein | Chr2:8786070-8789098 FORWARD LENGTH=402 | 201606	38801.4	212718	213241	233231	194025	197915	237344	237741	303974	207885	216065	232067	284469	294015	120171
AT3G10060.1	1	1	34.97	0.459994	1.72332	5min	0min	| FKBP-like peptidyl-prolyl cis-trans isomerase family protein | Chr3:3102291-3103801 FORWARD LENGTH=230 | 201606	0	2909.53	2379.21	3402.99	2824.99	2886.21	2444.9	2161.16	2935.74	2342.34	1811.36	2674.93	2335.21	3339.98	448.471
AT4G28510.1	5	5	321.48	0.46031	1.39832	30min	0min	| prohibitin 1 | Chr4:14084970-14086372 REVERSE LENGTH=288 | 201606	3047.04	58857.9	63897.3	47401.8	48292.3	50051.6	54221.2	60212.4	58133.3	65880.4	54241.1	55790.2	58391.6	62877.9	53493.3
AT2G33220.2	2	2	120.03	0.46109	1.25096	15min	60min	| GRIM-19 protein | Chr2:14078974-14080501 FORWARD LENGTH=174 | 201606	0	12441.6	12317.3	8290.31	8959.54	9084.51	10080.2	11224.3	9568.34	11010.3	9335.93	8657.08	9077.36	9597.61	6004.34
AT5G66570.1	17	17	770.28	0.461229	1.39158	60min	0min	| PS II oxygen-evolving complex 1 | Chr5:26568744-26570124 FORWARD LENGTH=332 | 201606	222154	1.88698e+06	1.61158e+06	1.67143e+06	1.53795e+06	1.85463e+06	1.37125e+06	1.23491e+06	1.6595e+06	1.61077e+06	1.40126e+06	2.0333e+06	1.52686e+06	2.05499e+06	1.59584e+06
AT4G25730.1	1	1	29.5	0.461296	1.95785	60min	5min	| FtsJ-like methyltransferase family protein | Chr4:13102906-13106718 REVERSE LENGTH=821 | 201606	0	11341.5	9128.44	6196.43	5459.88	4176.64	8688.79	8364.25	6130.44	6072.98	8960.77	6631.3	7538.69	7351.7	16108.1
AT2G39330.1	4	4	224.08	0.461403	1.51857	5min	0min	| jacalin-related lectin 23 | Chr2:16419787-16421573 REVERSE LENGTH=459 | 201606	8485.55	42765.2	41663	40816.8	44221.8	56057.6	43512.6	54103.6	41173.6	54789.7	31267.9	37454.8	29312.8	48424.9	19328.1
AT5G23040.1	1	1	29.65	0.461454	1.79418	5min	0min	| cell growth defect factor-like protein (DUF3353) | Chr5:7729465-7730930 REVERSE LENGTH=258 | 201606	447.662	4369.97	3112.41	5206.35	4247.84	4773.71	4104.96	3758.3	5143.26	3481.23	4669.53	4270.72	4051.46	4805.62	0
AT2G18020.1	1	1	48.88	0.461816	2.02936	5min	60min	| Ribosomal protein L2 family | Chr2:7837151-7838160 FORWARD LENGTH=258 | 201606	0	7889.82	10977.4	8214.29	10462.8	8870.08	8375.74	8167.31	6249.3	8232.07	8222.58	4593.53	4961.08	5882.52	2730.74
AT5G20290.1	3	3	135.29	0.46184	1.75069	5min	60min	| Ribosomal protein S8e family protein | Chr5:6851695-6853012 REVERSE LENGTH=222 | 201606	1957.7	22922.1	20129.4	19303.5	33142.5	18001.5	17772.9	21109.2	15259.8	16473.3	25140.2	14521	16263.3	15623.6	8352.97
AT3G51600.1	1	1	42.34	0.461885	1.44267	5min	0min	| lipid transfer protein 5 | Chr3:19138661-19139124 REVERSE LENGTH=118 | 201606	976.31	13342	10277.7	10292.1	11762.9	13429	10808.8	11688	9505.77	13635.2	10919.5	10827.2	9213.43	7747.4	10834.8
AT2G34420.1	7	7	341.97	0.462565	1.57965	15min	60min	| photosystem II light harvesting complex protein B1B2 | Chr2:14522716-14523513 REVERSE LENGTH=265 | 201606	96111.9	1.2038e+06	1.20019e+06	1.17163e+06	1.061e+06	1.10241e+06	1.0889e+06	1.19939e+06	1.48662e+06	956545	887127	1.34298e+06	864991	909720	615000
AT1G06530.1	2	2	92.39	0.462731	2.83256	0min	5min	| Tropomyosin-like protein | Chr1:2001625-2002596 FORWARD LENGTH=323 | 201606	35065.8	13563.5	10376.3	6197.86	7365.14	7268.18	8485.74	8023.37	6733.75	8392.89	9508.65	6629.57	5207.11	4731.12	38365.4
AT5G08540.1	4	4	149.94	0.462884	1.45214	30min	0min	| ribosomal RNA small subunit methyltransferase J | Chr5:2763914-2765431 FORWARD LENGTH=346 | 201606	700.207	20887	25015.9	20493.5	21563.8	22629.1	17004.7	18893.6	25898.5	21867.2	24674.3	21132.7	16928.1	21199.1	10828.5
ATCG00580.1	2	2	84.74	0.463105	1.35422	5min	0min	| photosystem II reaction center protein E | ChrC:64071-64322 REVERSE LENGTH=83 | 201606	1678.05	149234	111766	116987	107933	130806	93047.3	86894.2	111138	100813	86532.2	127124	92698.5	113462	145819
AT2G24020.1	1	1	32.77	0.463145	3.92698	5min	60min	| Putative BCR%2C YbaB family COG0718 | Chr2:10217869-10219269 REVERSE LENGTH=182 | 201606	0	96.0267	364.577	635.237	215.644	206.805	348.181	129.486	155.789	249.791	51.4567	218.178	179.377	16.3396	73.6219
AT1G14670.1	1	1	51.71	0.463272	1.35828	60min	0min	| Endomembrane protein 70 protein family | Chr1:5037669-5040199 FORWARD LENGTH=592 | 201606	0	5239.95	5411.5	3604.26	3712.63	3883.88	4164.02	3900.8	3338.24	4416.65	3020.8	3470.41	3045.04	4105.7	7316.94
AT2G42520.1	3	3	148.77	0.463583	1.49549	15min	0min	| P-loop containing nucleoside triphosphate hydrolases superfamily protein | Chr2:17705382-17708744 FORWARD LENGTH=633 | 201606	3981.53	13384.1	8249.69	13211.7	8893.52	16142.7	9744.06	15922.6	12640.7	12871.7	7622	11268.4	9659.78	10829	6206.44
AT3G21370.1	1	1	34.85	0.464062	1.67405	60min	15min	| beta glucosidase 19 | Chr3:7524286-7527579 REVERSE LENGTH=527 | 201606	0	5736.88	5722.05	3507.73	3484.78	4868.45	4482.45	4142.42	2584.53	6922.48	3009.85	4268.11	6622.8	7764.24	4378.09
AT5G28510.1	1	1	34.85	0.464062	1.67405	60min	15min	| beta glucosidase 24 | Chr5:10481041-10484022 REVERSE LENGTH=533 | 201606	0	5736.88	5722.05	3507.73	3484.78	4868.45	4482.45	4142.42	2584.53	6922.48	3009.85	4268.11	6622.8	7764.24	4378.09
AT3G14210.1	11	11	759.82	0.46425	1.55355	30min	0min	| GDSL-like lipase/acylhydrolase superfamily protein | Chr3:4729886-4731562 FORWARD LENGTH=392 | 201606	70295	665132	645716	711134	609957	691579	573215	739960	677998	820418	541744	783513	768003	800403	407528
AT3G54890.2	2	2	233.9	0.464399	2.25689	15min	0min	| chlorophyll a-b binding protein 6 | Chr3:20339706-20340922 REVERSE LENGTH=207 | 201606	40053.6	569699	304352	713277	530011	507651	505288	505747	1.05199e+06	278815	439130	899276	691996	822364	136101
AT3G54890.3	2	2	233.9	0.464399	2.25689	15min	0min	| chlorophyll a-b binding protein 6 | Chr3:20339961-20340922 REVERSE LENGTH=164 | 201606	40053.6	569699	304352	713277	530011	507651	505288	505747	1.05199e+06	278815	439130	899276	691996	822364	136101
AT1G32990.1	3	3	145.2	0.464499	2.11803	30min	0min	| plastid ribosomal protein l11 | Chr1:11955827-11957139 FORWARD LENGTH=222 | 201606	17935.9	36943.6	46766.1	37150.2	128107	35968.9	59657.7	113434	32990.8	42848	134802	37638.2	64460.6	29849.8	31415.5
AT2G21390.1	1	1	28.19	0.465713	1.69008	5min	0min	| Coatomer%2C alpha subunit | Chr2:9152428-9156577 FORWARD LENGTH=1218 | 201606	38.9081	4131.17	3686.46	4177.26	5251.88	3849.03	3783.81	3280.13	3907.45	3723.93	3824.39	3247.12	3989.34	3220.53	1075.89
AT3G01280.1	12	12	726.89	0.466484	1.42439	60min	0min	| voltage dependent anion channel 1 | Chr3:85754-87612 FORWARD LENGTH=276 | 201606	15322.8	490777	477947	373333	384390	417717	429933	428964	416683	486989	383868	418257	439641	487907	474123
AT5G53560.1	5	5	270.26	0.467047	1.4293	30min	0min	| cytochrome B5 isoform E | Chr5:21759628-21760353 FORWARD LENGTH=134 | 201606	3221.52	117789	121573	99176.9	100629	108187	117013	120227	107788	133469	106781	106474	107554	135473	73617
AT5G64030.1	1	1	33.65	0.46725	1.23779	15min	60min	| S-adenosyl-L-methionine-dependent methyltransferases superfamily protein | Chr5:25624965-25628257 FORWARD LENGTH=829 | 201606	0	7472.97	6395.28	5326.99	5243.89	5011.59	5553.93	5236.47	5796.73	5531.69	4773.58	4769.84	4634.65	5724.79	3041.13
AT3G24890.5	1	1	32.8	0.467789	1.20328	15min	0min	| vesicle-associated membrane protein 728 | Chr3:9098179-9098634 FORWARD LENGTH=74 | 201606	0	4385.11	3446.11	3053.29	2166.94	2994.54	3464.37	2695.16	3263.63	3442.1	2805.96	2812.18	3315.1	3518.38	2319.37
AT3G24890.4	1	1	32.8	0.467789	1.20328	15min	0min	| vesicle-associated membrane protein 728 | Chr3:9098179-9098634 FORWARD LENGTH=74 | 201606	0	4385.11	3446.11	3053.29	2166.94	2994.54	3464.37	2695.16	3263.63	3442.1	2805.96	2812.18	3315.1	3518.38	2319.37
AT3G24890.3	1	1	32.8	0.467789	1.20328	15min	0min	| vesicle-associated membrane protein 728 | Chr3:9098179-9098634 FORWARD LENGTH=74 | 201606	0	4385.11	3446.11	3053.29	2166.94	2994.54	3464.37	2695.16	3263.63	3442.1	2805.96	2812.18	3315.1	3518.38	2319.37
AT3G24890.1	1	1	32.8	0.467789	1.20328	15min	0min	| vesicle-associated membrane protein 728 | Chr3:9098179-9098634 FORWARD LENGTH=74 | 201606	0	4385.11	3446.11	3053.29	2166.94	2994.54	3464.37	2695.16	3263.63	3442.1	2805.96	2812.18	3315.1	3518.38	2319.37
AT3G24890.2	1	1	32.8	0.467789	1.20328	15min	0min	| vesicle-associated membrane protein 728 | Chr3:9098179-9098756 FORWARD LENGTH=124 | 201606	0	4385.11	3446.11	3053.29	2166.94	2994.54	3464.37	2695.16	3263.63	3442.1	2805.96	2812.18	3315.1	3518.38	2319.37
AT2G36620.1	2	2	159.62	0.468118	1.4259	30min	0min	| ribosomal protein L24 | Chr2:15350548-15351819 REVERSE LENGTH=164 | 201606	5214.37	39991.6	38642.3	34542.6	43277.7	39448.9	33603.7	45430.2	31554.9	34830	54281.9	30447.3	32375.9	25691.2	34231.5
AT5G59370.2	3	3	121.26	0.468251	2.07325	5min	60min	| actin 4 | Chr5:23950109-23951586 FORWARD LENGTH=377 | 201606	0	16050.4	14797.2	15504.4	15092.9	12673.9	12964.8	12106.9	10097	10668	10542	10995	9129.83	7530.79	4210.58
AT5G59370.1	3	3	121.26	0.468251	2.07325	5min	60min	| actin 4 | Chr5:23950109-23951586 FORWARD LENGTH=377 | 201606	0	16050.4	14797.2	15504.4	15092.9	12673.9	12964.8	12106.9	10097	10668	10542	10995	9129.83	7530.79	4210.58
AT3G46520.1	3	3	121.26	0.468251	2.07325	5min	60min	| actin-12 | Chr3:17128567-17129981 FORWARD LENGTH=377 | 201606	0	16050.4	14797.2	15504.4	15092.9	12673.9	12964.8	12106.9	10097	10668	10542	10995	9129.83	7530.79	4210.58
AT3G46520.2	3	3	121.26	0.468251	2.07325	5min	60min	| actin-12 | Chr3:17128567-17129981 FORWARD LENGTH=377 | 201606	0	16050.4	14797.2	15504.4	15092.9	12673.9	12964.8	12106.9	10097	10668	10542	10995	9129.83	7530.79	4210.58
AT4G29580.1	1	1	30.14	0.468367	1.14684	15min	60min	| Cytidine/deoxycytidylate deaminase family protein | Chr4:14510147-14511043 FORWARD LENGTH=298 | 201606	0	24180.4	27234.8	17600	17013.6	16912	18026	21172.5	17095.3	18831.4	17160.9	16639	17687.2	17839.5	13559.1
AT3G12110.1	4	4	148.45	0.468695	2.43347	5min	60min	| actin-11 | Chr3:3858116-3859609 FORWARD LENGTH=377 | 201606	0	24569.9	20760	23755.2	23434.7	18756	18100.4	16319.8	14691.7	14573	15639.4	15816.1	12275.7	9760.06	5063.72
AT2G02930.1	3	3	164.95	0.46922	2.31044	5min	60min	| glutathione S-transferase F3 | Chr2:851348-852106 REVERSE LENGTH=212 | 201606	2681.59	44460.2	39440.1	48922.7	44793.5	45684.9	39202.1	22345	35035.2	29958	25258.5	28664	25958.2	16098.2	18278.9
AT5G46800.1	6	6	309.02	0.469303	1.44509	15min	0min	| Mitochondrial substrate carrier family protein | Chr5:18988779-18989810 REVERSE LENGTH=300 | 201606	2581.6	86301.9	96135.4	82244.4	74353.2	86697.8	94630.5	83851.4	88887.1	97992.7	76203.1	81092.9	88102	88643.5	61439.3
AT4G20440.1	1	1	36.29	0.4695	2.4338	15min	60min	| small nuclear ribonucleoprotein associated protein B | Chr4:11022843-11023616 REVERSE LENGTH=257 | 201606	0	2777.67	2248.5	1868.43	2619.65	1904.07	2576.86	4039.99	2519.86	1973.21	2745.62	1676.51	1720.04	1956.59	77.4554
AT5G67590.1	1	1	35.53	0.47032	1.36192	60min	5min	| NADH-ubiquinone oxidoreductase-like protein | Chr5:26958073-26959356 FORWARD LENGTH=154 | 201606	0	8879.11	9246.65	5104.8	5210.72	5370.38	6062.16	6984.19	6136.32	7117.87	6208.69	4832.85	5843.04	6541.28	8978.64
AT1G64770.1	1	1	32.4	0.47087	3.48747	60min	5min	| NDH-dependent cyclic electron flow 1 | Chr1:24057549-24059415 FORWARD LENGTH=348 | 201606	15792.5	908.609	458.684	4114.67	1047.73	2771.3	1473.07	2588.16	12985.1	1284.57	2147.35	9310.4	7333.02	8972.89	11362.6
AT1G67350.1	2	2	103.99	0.471053	1.46972	15min	0min	| NADH-ubiquinone oxidoreductase | Chr1:25235826-25236122 FORWARD LENGTH=98 | 201606	4127	12871.9	13644.4	11059.4	9343.97	10577.8	11472	14034.5	19530.5	10814.5	14899.5	14624.1	15402.9	15492	8310.15
AT5G11560.1	5	5	248.42	0.471294	1.64695	60min	0min	| catalytics | Chr5:3709734-3713994 REVERSE LENGTH=982 | 201606	3489.47	30117.5	27072.8	25399.1	25648.7	23356.1	23034.5	26108.3	39487.4	25163.3	26850.5	28856.4	37093.1	43872.3	18971.4
AT5G54100.1	2	2	93.73	0.471387	1.35551	30min	5min	| SPFH/Band 7/PHB domain-containing membrane-associated protein family | Chr5:21954035-21956500 REVERSE LENGTH=401 | 201606	0	4160.33	3768.74	2263.32	2003.19	2782.93	2945.58	3169.12	3230.3	3630.95	3020.93	2903.7	3394.08	3677.18	1860.25
AT1G14320.2	1	1	79.57	0.471474	1.18363	30min	60min	| Ribosomal protein L16p/L10e family protein | Chr1:4888650-4889408 FORWARD LENGTH=126 | 201606	0	8954.18	8088.82	5811.74	7033.01	5784.12	6337.76	6440.59	4760.72	6220.12	7273.98	5192.84	5358.17	4422.66	6007.04
AT4G39080.1	11	11	648.26	0.471806	1.39899	15min	0min	| vacuolar proton ATPase A3 | Chr4:18209513-18214752 FORWARD LENGTH=821 | 201606	7265.31	154449	148483	140348	138076	139398	144765	137910	151290	147066	143043	140515	141167	134251	91781.9
AT2G04350.2	2	2	67.48	0.47232	1.37586	15min	60min	| AMP-dependent synthetase and ligase family protein | Chr2:1516086-1519178 FORWARD LENGTH=720 | 201606	0	6376.52	6041.14	4262.7	4691.6	5286.77	5543.44	4738.06	5863.88	5048.68	5727.77	5064.5	5216.41	5439.79	1078.59
AT2G04350.1	2	2	67.48	0.47232	1.37586	15min	60min	| AMP-dependent synthetase and ligase family protein | Chr2:1516086-1519178 FORWARD LENGTH=720 | 201606	0	6376.52	6041.14	4262.7	4691.6	5286.77	5543.44	4738.06	5863.88	5048.68	5727.77	5064.5	5216.41	5439.79	1078.59
AT4G14680.2	2	2	62.83	0.472386	2.16713	30min	0min	| Pseudouridine synthase/archaeosine transglycosylase-like family protein | Chr4:8413402-8415311 REVERSE LENGTH=510 | 201606	2403.66	29150.6	23422.3	29412.5	37101.4	35000.7	30813.3	32623.3	28879.4	41105.2	35674.9	42361.1	41473.2	34599.5	2176.13
AT4G14680.1	2	2	62.83	0.472386	2.16713	30min	0min	| Pseudouridine synthase/archaeosine transglycosylase-like family protein | Chr4:8413443-8415311 REVERSE LENGTH=465 | 201606	2403.66	29150.6	23422.3	29412.5	37101.4	35000.7	30813.3	32623.3	28879.4	41105.2	35674.9	42361.1	41473.2	34599.5	2176.13
AT5G08250.1	1	1	28.02	0.473366	2.00315	15min	0min	| Cytochrome P450 superfamily protein | Chr5:2653766-2655595 REVERSE LENGTH=488 | 201606	157.147	13516.6	7663.85	15928.8	10704.1	13530.5	10775.1	8029.53	23937.8	10555.7	13557.7	13614.8	11302.5	17673	1533.79
AT2G36830.1	1	1	27.11	0.473367	2.31985	15min	60min	| gamma tonoplast intrinsic protein | Chr2:15445490-15446336 FORWARD LENGTH=251 | 201606	322.609	62039.3	66787.4	44151	49622	51019.2	72255.7	60463.2	35928	48568.3	34984.4	37889.7	38814.5	33882.7	0.014611
AT4G10450.2	3	3	118.32	0.474099	1.27687	5min	60min	| Ribosomal protein L6 family | Chr4:6463837-6464458 REVERSE LENGTH=175 | 201606	37201.1	72854.1	62797.8	65713.5	68543.7	66049.6	65672	72216.4	60903.2	66886.1	58756.2	60548.2	67580.2	52786.9	36506.7
AT1G66200.1	1	1	52.52	0.474168	1.68623	60min	5min	| hypothetical protein | Chr1:24655520-24657520 REVERSE LENGTH=356 | 201606	1293.23	2620.72	1602.68	1952.96	2218.51	1325.19	3088.94	1659.74	3996.01	1151.93	3532.78	2543.19	3843.45	3401.67	2023.49
AT4G35090.1	5	5	248.58	0.474743	1.58583	5min	60min	| catalase 2 | Chr4:16700937-16703215 REVERSE LENGTH=492 | 201606	35936.6	90264.2	102514	108749	99374.2	93921.4	111879	64149.6	83201.5	69989.1	70063.5	86376.7	79615.5	66174	44675.1
AT3G60330.4	6	6	257.15	0.475058	1.33884	60min	0min	| H[+]-ATPase 7 | Chr3:22298763-22303509 FORWARD LENGTH=961 | 201606	3238.03	160893	169343	121886	130554	119892	142025	142342	130691	136499	151585	141322	151808	157398	137261
AT3G60330.2	6	6	257.15	0.475058	1.33884	60min	0min	| H[+]-ATPase 7 | Chr3:22298763-22303509 FORWARD LENGTH=961 | 201606	3238.03	160893	169343	121886	130554	119892	142025	142342	130691	136499	151585	141322	151808	157398	137261
AT3G60330.1	6	6	257.15	0.475058	1.33884	60min	0min	| H[+]-ATPase 7 | Chr3:22298763-22303509 FORWARD LENGTH=961 | 201606	3238.03	160893	169343	121886	130554	119892	142025	142342	130691	136499	151585	141322	151808	157398	137261
AT3G60330.3	6	6	257.15	0.475058	1.33884	60min	0min	| H[+]-ATPase 7 | Chr3:22298763-22303509 FORWARD LENGTH=961 | 201606	3238.03	160893	169343	121886	130554	119892	142025	142342	130691	136499	151585	141322	151808	157398	137261
AT3G01290.1	6	6	333.39	0.475423	1.87116	5min	0min	| SPFH/Band 7/PHB domain-containing membrane-associated protein family | Chr3:88252-89356 REVERSE LENGTH=285 | 201606	14135.8	31313.2	53173.7	55045.8	55831.6	73661.7	56192.6	40648.7	57604.9	50640	63580.2	34587.1	68718.9	73241.8	18747.9
AT1G01620.2	1	1	64.01	0.476354	1.18132	0min	5min	| plasma membrane intrinsic protein 1C | Chr1:225986-226960 REVERSE LENGTH=214 | 201606	0	49485.4	47723.9	30472.9	27503	24312.9	34685.8	30918.4	26056.6	32488.6	34364.1	27375.2	25308.7	27874	41481.4
AT3G54820.1	1	1	64.01	0.476354	1.18132	0min	5min	| plasma membrane intrinsic protein 2%3B5 | Chr3:20302117-20303738 FORWARD LENGTH=286 | 201606	0	49485.4	47723.9	30472.9	27503	24312.9	34685.8	30918.4	26056.6	32488.6	34364.1	27375.2	25308.7	27874	41481.4
AT1G23170.2	1	1	20.83	0.476666	1.27794	30min	5min	| transmembrane protein (Protein of unknown function DUF2359%2C transmembrane) | Chr1:8212724-8215516 FORWARD LENGTH=615 | 201606	0	2229.75	1431.7	1109.43	1138.09	1208.75	1203.33	1648.73	1411.49	1603.98	1449.9	1363.02	1327.98	2015.64	551.429
AT4G03560.1	1	1	54.66	0.476698	1.14945	60min	5min	| two-pore channel 1 | Chr4:1580253-1585691 FORWARD LENGTH=733 | 201606	0	6837.95	6530.54	4311.66	4418.41	3926.08	4811.49	3780.35	4905.23	4929.48	4620.93	4413.54	5187.45	5417.23	3942.95
AT4G13940.2	8	8	268.96	0.477224	1.52422	5min	60min	| S-adenosyl-L-homocysteine hydrolase | Chr4:8055176-8056676 FORWARD LENGTH=364 | 201606	33861.9	54514.9	81499.8	83760.1	85268.5	72853.1	94488.5	49688.4	63729.2	68197.2	60684	81539	72955.3	60119.3	25617.2
AT4G11730.1	1	1	32.23	0.477377	1.93151	15min	0min	| Cation transporter/ E1-E2 ATPase family protein | Chr4:7067035-7070968 FORWARD LENGTH=813 | 201606	0	9.21042	1460.48	905.284	791.315	792.253	1012.42	921.882	904.413	1279.56	22.6738	887.021	1067.08	914.271	0
AT5G40770.1	10	10	771.94	0.478003	1.47968	60min	0min	| prohibitin 3 | Chr5:16315589-16316621 REVERSE LENGTH=277 | 201606	23986.2	315826	326662	252457	242921	251930	266784	261347	280610	276874	245625	259331	301129	336305	348737
AT5G24650.1	1	1	49.14	0.478059	1.37763	5min	30min	| Mitochondrial import inner membrane translocase subunit Tim17/Tim22/Tim23 family protein | Chr5:8437123-8438859 FORWARD LENGTH=259 | 201606	0	15398.5	13191.1	12416.2	12067.2	12647.5	10928.9	8674.42	12847.8	9703.33	9009.46	8239.93	9327.2	15319.8	2677.63
ATCG00770.1	4	4	222.49	0.478696	1.46	15min	60min	| ribosomal protein S8 | ChrC:80068-80472 REVERSE LENGTH=134 | 201606	2087.08	37178.6	35811	31823.6	35090.7	33085.9	34958.7	40289.4	28874.1	28980	41070.6	24167.6	23794.9	24065.8	23456
AT1G22840.2	1	1	26.51	0.478767	1.58661	30min	0min	| CYTOCHROME C-1 | Chr1:8079384-8080246 FORWARD LENGTH=102 | 201606	66.9345	3357.59	5058.95	1809.45	3949.92	2931.29	2465.29	5207.31	2817.13	4165.51	6600.4	2694.09	3661.64	5271.66	1575.97
AT2G46650.1	2	2	98.14	0.479084	1.49179	15min	0min	| cytochrome B5 isoform C | Chr2:19151807-19152394 FORWARD LENGTH=132 | 201606	3220.81	20717.9	23743.7	21317.4	19975.8	24006.6	22603.9	24870.2	23658	25247.3	21869.4	21648.2	22148.3	29386.5	11947.4
AT1G34000.1	1	1	52.49	0.479528	1.73806	30min	0min	| one-helix protein 2 | Chr1:12358151-12358902 REVERSE LENGTH=172 | 201606	1607.91	5479.16	3183.7	6025.64	4136.57	3598.98	4613.66	3561.18	8457.51	2545.69	6234.27	9071.23	6175	5296.42	5795.04
AT4G21105.2	1	1	37.73	0.479559	1.15549	15min	60min	| cytochrome-c oxidase/ electron carrier | Chr4:11266273-11266866 FORWARD LENGTH=48 | 201606	0	6450.54	6831.09	4187.72	4168.83	4372.19	4921.54	5181.63	4340.83	5125.11	4250.49	3867.14	4288.4	4725.09	3486.86
AT5G04850.1	1	1	31.88	0.479559	1.15549	15min	60min	| SNF7 family protein | Chr5:1408246-1409806 REVERSE LENGTH=235 | 201606	0	6450.54	6831.09	4187.72	4168.83	4372.19	4921.54	5181.63	4340.83	5125.11	4250.49	3867.14	4288.4	4725.09	3486.86
AT3G07480.1	4	4	135.4	0.479677	1.37761	30min	5min	| 2Fe-2S ferredoxin-like superfamily protein | Chr3:2389026-2389505 FORWARD LENGTH=159 | 201606	192.512	18435.6	22069.6	16672.9	11201.4	12048.1	15787.8	20154.9	17064.3	19881.1	18526.9	16589.8	17422.8	18821.8	14942.8
AT4G27520.1	1	1	60.09	0.480017	1.69745	60min	5min	| early nodulin-like protein 2 | Chr4:13750668-13751819 REVERSE LENGTH=349 | 201606	0	7301.83	6069.93	3410.11	3405.93	3146.75	4157.46	3665.3	4660.98	3630.05	6050.78	2550.67	4549	5569.98	6792.38
AT1G04430.1	1	1	30.29	0.48063	1.14839	5min	0min	| S-adenosyl-L-methionine-dependent methyltransferases superfamily protein | Chr1:1198860-1201301 FORWARD LENGTH=623 | 201606	0	5516.42	5439	4048.11	4623.65	3909.37	4532.48	3264.15	4420.39	4730.85	2967.7	4036.11	4795.73	4670.24	1877.78
AT3G26520.1	1	1	42.17	0.480785	1.77869	15min	60min	| tonoplast intrinsic protein 2 | Chr3:9722770-9723703 REVERSE LENGTH=253 | 201606	0	218330	210277	168594	158256	170883	191976	173917	158926	178727	162403	156713	149864	136346	8848.08
AT4G20150.1	2	2	85.38	0.480797	1.4527	60min	0min	| excitatory amino acid transporter | Chr4:10888529-10889500 REVERSE LENGTH=81 | 201606	2948.21	23170.4	17840.7	20860	12582.4	14910.4	16265.2	17489.8	27226.8	14401.1	17334.5	20892	19241.6	24893.3	19725
AT1G09080.2	1	1	73.85	0.481	1.53994	60min	0min	| Heat shock protein 70 (Hsp 70) family protein | Chr1:2929268-2931804 REVERSE LENGTH=665 | 201606	5126.41	35086.9	37232.1	26018.1	25390.2	30004.8	28470.8	27732.7	33529.8	30739.3	30948.6	31230.7	28721.1	57558.8	32981.5
AT1G09080.1	1	1	73.85	0.481	1.53994	60min	0min	| Heat shock protein 70 (Hsp 70) family protein | Chr1:2929268-2931804 REVERSE LENGTH=675 | 201606	5126.41	35086.9	37232.1	26018.1	25390.2	30004.8	28470.8	27732.7	33529.8	30739.3	30948.6	31230.7	28721.1	57558.8	32981.5
AT4G09650.1	10	10	674.47	0.481079	1.38238	5min	0min	| F-type H+-transporting ATPase subunit delta | Chr4:6100799-6101503 FORWARD LENGTH=234 | 201606	48849	790183	563548	712718	582986	643195	504078	483557	700982	517931	487473	699235	596247	683297	582889
AT3G49010.1	4	4	151.3	0.481393	1.48509	5min	0min	| breast basic conserved 1 | Chr3:18166971-18168047 REVERSE LENGTH=206 | 201606	6839.27	31403.4	29597.3	32515	39982.9	28250.4	28578.8	28059.4	25124.1	30421.7	29427.2	24306.4	27726.3	28917.8	14338.1
AT4G23890.1	1	1	41.04	0.481541	1.9075	5min	0min	| NAD(P)H-quinone oxidoreductase subunit S | Chr4:12420593-12421345 REVERSE LENGTH=250 | 201606	368.506	6871.45	5175.94	9147.16	6626.8	7909.34	5445.16	5639.11	8782.65	5864.24	6263.51	9467.67	7118.72	7984.79	0
AT3G05590.1	2	2	145.08	0.481966	1.47194	5min	0min	| ribosomal protein L18 | Chr3:1621511-1622775 FORWARD LENGTH=187 | 201606	562.954	29905.6	27120	24750.6	34901.1	25115.1	25097.3	25126.6	18365.5	25657.9	28695.4	18934.4	22131.5	22634.2	14861.8
AT3G48890.1	1	1	57.57	0.482084	1.71141	60min	0min	| membrane-associated progesterone binding protein 3 | Chr3:18129669-18131353 FORWARD LENGTH=233 | 201606	2167.42	13938.3	14949	15487.4	13112.5	14126.1	15318	14071.1	18513.5	16548.7	15982.8	14768.9	21353	23979.6	7814.77
AT1G22760.1	1	1	76.73	0.482385	2.02995	15min	0min	| poly(A) binding protein 3 | Chr1:8055599-8058799 FORWARD LENGTH=660 | 201606	289.051	1123.79	1469.11	1072.42	2098.47	940.23	1285.44	3681.3	883.491	1085.16	2769.51	1164.49	1822.94	1128.71	526.541
AT1G71770.2	1	1	76.73	0.482385	2.02995	15min	0min	| poly(A)-binding protein 5 | Chr1:26990777-26993489 REVERSE LENGTH=682 | 201606	289.051	1123.79	1469.11	1072.42	2098.47	940.23	1285.44	3681.3	883.491	1085.16	2769.51	1164.49	1822.94	1128.71	526.541
AT1G71770.1	1	1	76.73	0.482385	2.02995	15min	0min	| poly(A)-binding protein 5 | Chr1:26990777-26993489 REVERSE LENGTH=682 | 201606	289.051	1123.79	1469.11	1072.42	2098.47	940.23	1285.44	3681.3	883.491	1085.16	2769.51	1164.49	1822.94	1128.71	526.541
AT5G14220.1	1	1	52.32	0.482774	1.15257	5min	0min	| Flavin containing amine oxidoreductase family | Chr5:4583506-4587369 REVERSE LENGTH=508 | 201606	0	4825.99	4503.95	4000.98	3039.09	3713.37	3746.14	3260.57	3282.33	3893.36	2985.42	2770.71	4072.29	5082.55	1472.51
AT2G04030.2	1	1	26.86	0.482855	1.33434	60min	0min	| Chaperone protein htpG family protein | Chr2:1281983-1285909 FORWARD LENGTH=777 | 201606	0	2620.55	2208.31	1858.43	1785.04	1714.18	1572.33	1426.07	2501.81	2271.02	2255.82	1455.78	2346.15	3498.13	599.073
AT2G04030.1	1	1	26.86	0.482855	1.33434	60min	0min	| Chaperone protein htpG family protein | Chr2:1281983-1285909 FORWARD LENGTH=780 | 201606	0	2620.55	2208.31	1858.43	1785.04	1714.18	1572.33	1426.07	2501.81	2271.02	2255.82	1455.78	2346.15	3498.13	599.073
ATCG00480.1	35	35	2921.45	0.482932	1.38141	5min	0min	| ATP synthase subunit beta | ChrC:52660-54156 REVERSE LENGTH=498 | 201606	653925	7.52053e+06	5.71383e+06	6.60445e+06	5.846e+06	6.73493e+06	5.37423e+06	4.93534e+06	6.85922e+06	5.85096e+06	4.93664e+06	6.75357e+06	5.55189e+06	6.65834e+06	5.52742e+06
AT1G18080.1	2	2	98.38	0.482972	2.23084	5min	60min	| Transducin/WD40 repeat-like superfamily protein | Chr1:6222325-6223901 FORWARD LENGTH=327 | 201606	222.087	23700.5	21170	21603.6	22805.7	20952.6	19952.5	17919.6	19582.6	15794	18632.4	17034.8	13977.2	12284.5	3037.65
AT4G24330.1	1	1	27.56	0.482986	2.94997	15min	0min	| hypothetical protein (DUF1682) | Chr4:12603848-12606229 REVERSE LENGTH=478 | 201606	0	2290.66	1936.34	3274.92	2576.03	2804.25	2925.83	3650.26	5893.44	1786.99	3573.03	3087.72	3679.42	4997.09	12.1364
AT2G01720.1	3	3	98.39	0.483393	1.40843	60min	0min	| Ribophorin I | Chr2:317193-320016 REVERSE LENGTH=464 | 201606	13504.9	76251.1	67165.3	71714.7	58919.7	66510.5	59924.1	56147.3	72155.3	61785.5	51120.2	77504.7	67896.7	78472	74644
AT3G63410.1	8	8	470.09	0.483737	1.31715	30min	0min	| S-adenosyl-L-methionine-dependent methyltransferases superfamily protein | Chr3:23415816-23417002 REVERSE LENGTH=338 | 201606	12530	283695	262566	239127	229480	244581	224645	220879	274296	238746	267992	229276	253722	261837	187103
AT4G13940.1	9	9	316.29	0.484372	1.53631	5min	60min	| S-adenosyl-L-homocysteine hydrolase | Chr4:8054931-8056676 FORWARD LENGTH=485 | 201606	35300.2	60036.4	85708.3	86848.9	88882.2	76221.7	99124.4	52470.4	66709.5	71243	63406.3	84643	75939.4	62425.6	25633.4
AT5G67030.1	2	2	68.83	0.484657	1.46321	15min	0min	| zeaxanthin epoxidase (ZEP) (ABA1) | Chr5:26753745-26757090 REVERSE LENGTH=667 | 201606	451.555	6634.8	5367.63	5956.88	5325.46	5499.72	5447.86	5518.97	7256.02	4968.27	6522.31	4979.74	6056.03	6035.4	3192.77
AT3G28715.2	5	5	215.51	0.484659	1.37753	15min	0min	| ATPase%2C V0/A0 complex%2C subunit C/D | Chr3:10778025-10780350 FORWARD LENGTH=343 | 201606	3037.99	56533.7	57091.2	50864.2	51829.4	50022.8	55693.2	53568.6	51444.9	54724.3	52119	52093.6	52894.7	49812	32273.3
AT1G53240.1	1	1	55.25	0.485036	1.3221	60min	0min	| Lactate/malate dehydrogenase family protein | Chr1:19854966-19856802 REVERSE LENGTH=341 | 201606	236.216	12999.5	12950.9	10565.7	11331.6	9768.71	9624.32	8914.74	11394.9	11306.8	11762.9	8864.24	10538.5	11366.9	12716
AT3G15020.2	1	1	55.25	0.485036	1.3221	60min	0min	| Lactate/malate dehydrogenase family protein | Chr3:5056139-5057865 FORWARD LENGTH=316 | 201606	236.216	12999.5	12950.9	10565.7	11331.6	9768.71	9624.32	8914.74	11394.9	11306.8	11762.9	8864.24	10538.5	11366.9	12716
AT3G15020.1	1	1	55.25	0.485036	1.3221	60min	0min	| Lactate/malate dehydrogenase family protein | Chr3:5056139-5057941 FORWARD LENGTH=341 | 201606	236.216	12999.5	12950.9	10565.7	11331.6	9768.71	9624.32	8914.74	11394.9	11306.8	11762.9	8864.24	10538.5	11366.9	12716
AT5G56010.1	5	5	233.6	0.485119	1.17178	0min	30min	| heat shock protein 81-3 | Chr5:22681410-22683911 FORWARD LENGTH=699 | 201606	23365.3	23215.5	24822.2	23444.6	22624	19789.7	22161.3	18872.1	21785.3	20657.6	19378.7	20898.9	19647.1	19306	29646.9
AT2G20530.1	4	4	276.84	0.48601	1.34244	60min	0min	| prohibitin 6 | Chr2:8842300-8843787 FORWARD LENGTH=286 | 201606	4317.94	64134.4	68295	51356.2	49509.6	52695.6	56942.3	63867.8	62126.1	68964	54125.6	57343.8	63430.6	68826.5	51317.6
AT1G20050.1	1	1	56.72	0.48623	1.45739	60min	0min	| C-8%2C7 sterol isomerase | Chr1:6949160-6950135 FORWARD LENGTH=223 | 201606	993.235	9368.73	6108.45	7662.4	6849.47	7547.63	7616.21	6103.66	7939.49	7520.41	7687.62	7159.79	8616.33	10273.8	5113.67
AT1G04750.1	2	2	65.08	0.486695	1.70183	15min	0min	| vesicle-associated membrane protein 721 | Chr1:1331857-1333426 REVERSE LENGTH=219 | 201606	592.603	11103.5	9552.55	9062.22	8533.08	9939.31	10210.1	12442.3	13509.3	11472.2	11910.6	12287.9	14214.7	13403.1	2861.37
AT4G37925.1	1	1	49.18	0.487184	1.95449	5min	0min	| subunit NDH-M of NAD(P)H:plastoquinone dehydrogenase complex | Chr4:17830748-17831485 REVERSE LENGTH=217 | 201606	4341.89	11441.5	8718.12	19462.4	13621.1	14804.5	11004.3	9712.35	17147.6	8049.23	12345.3	17843.1	13887.8	13903.1	399.557
AT4G31650.1	1	1	33.07	0.487194	1.38676	60min	0min	| Transcriptional factor B3 family protein | Chr4:15331140-15333321 FORWARD LENGTH=493 | 201606	4898.56	36506.8	33202	30964.1	31928.3	36812	33752.6	29551.4	29196.4	40841.2	28157.9	30602.8	35288.5	37894.1	30280
AT4G04910.1	3	3	108.33	0.48725	1.63807	60min	0min	| AAA-type ATPase family protein | Chr4:2489696-2495666 REVERSE LENGTH=742 | 201606	15181.2	12675.2	12524.3	19485.6	16787	18380.6	17126.1	15517.6	24075.7	16999.7	23193.4	22698.1	26846.3	29646.5	9653.69
AT3G06310.1	1	1	38.11	0.487296	1.31666	30min	0min	| Cox19-like CHCH family protein | Chr3:1913260-1914174 REVERSE LENGTH=108 | 201606	0	3145	3903.13	2706.88	2359.68	2721.97	3164.82	2459.35	2023.06	3897.5	2621.66	2760.85	2972.35	3543.89	783.273
AT5G15090.1	13	13	744.62	0.487503	1.32297	30min	0min	| voltage dependent anion channel 3 | Chr5:4889641-4891389 REVERSE LENGTH=274 | 201606	25056.4	561231	618325	466037	463393	470535	536244	528818	514891	587625	490871	515171	534972	555649	446631
AT5G39410.1	1	1	47.67	0.487851	1.47614	60min	0min	| Saccharopine dehydrogenase | Chr5:15768415-15770274 REVERSE LENGTH=454 | 201606	1903.09	13601	11019.1	9367.29	9340.47	9728.16	9919.23	9517.69	9266.6	9993.25	8433.76	9201.03	10544.4	12890.6	15716.9
AT4G23240.1	1	1	29.81	0.48793	1.28856	0min	5min	| cysteine-rich RLK (RECEPTOR-like protein kinase) 16 | Chr4:12160502-12163193 REVERSE LENGTH=662 | 201606	0	22545.1	23227.5	11725.5	11178.1	12618.8	14459.2	12815.2	13350.3	17608.6	13823.6	11594	13293	14675.8	14172.1
AT5G20650.1	1	1	41.55	0.488029	1.18472	15min	5min	| copper transporter 5 | Chr5:6985481-6985921 REVERSE LENGTH=146 | 201606	0	7679.57	6791.61	4370.61	3719.32	4489.22	5177.89	4993.59	4731.28	5251.95	4355.83	4313.42	4702.98	4275.97	3939.67
AT1G58380.1	2	2	123.39	0.48835	1.63666	5min	60min	| Ribosomal protein S5 family protein | Chr1:21689115-21690085 FORWARD LENGTH=284 | 201606	6796.07	74910.5	59290.4	52632.8	81228.5	54723.3	45945.8	68742.2	41589.8	52896.1	75343.7	44280.8	43149.3	40745.3	31331
AT4G39520.1	1	1	27.52	0.489149	2.12891	30min	0min	| GTP-binding protein-like protein | Chr4:18371329-18374000 REVERSE LENGTH=369 | 201606	0	1979.89	1772.72	1554.65	2797.95	2099.06	1920.69	4002.01	1486.83	2347.99	3111.62	2529.36	2042.34	2144.2	0
AT3G55360.1	2	2	74.69	0.489168	1.35769	60min	0min	| 3-oxo-5-alpha-steroid 4-dehydrogenase family protein | Chr3:20521186-20522856 REVERSE LENGTH=310 | 201606	2911.97	24665.6	34598.6	26036	22647.8	27693.4	24577.4	25472.9	28787.8	26757.6	25358.9	26799.5	27224.1	34403.1	22788.4
AT3G46780.1	16	16	1072.25	0.489325	1.40618	5min	0min	| plastid transcriptionally active 16 | Chr3:17228766-17231021 FORWARD LENGTH=510 | 201606	34115.4	298839	289367	309645	269952	295502	241952	228431	279348	262759	241898	317118	260398	292857	209101
AT5G57350.1	14	14	816.59	0.48939	1.30665	30min	0min	| H[+]-ATPase 3 | Chr5:23231208-23236381 REVERSE LENGTH=949 | 201606	20187.9	474936	546991	406704	412972	402383	463220	470093	423269	451825	479030	430822	457538	464517	354533
AT2G38540.1	2	2	73.62	0.489442	1.89149	30min	60min	| lipid transfer protein 1 | Chr2:16130418-16130893 FORWARD LENGTH=118 | 201606	721.088	3170.31	5625.17	3101.4	3575.69	4282.32	3593.17	3127.65	2682.12	4544.99	2839.46	3980.17	3204.52	2547.27	256.504
AT3G58730.1	5	5	224.65	0.489593	1.18145	30min	60min	| vacuolar ATP synthase subunit D (VATD) / V-ATPase D subunit / vacuolar proton pump D subunit (VATPD) | Chr3:21718495-21719280 REVERSE LENGTH=261 | 201606	21.3108	39557.6	41986.5	29501.4	27265.1	26355	29897.4	28102.5	31604.6	37259.2	31119.9	25483.2	30158	30970.9	18317.6
AT2G32220.1	1	1	33.61	0.489721	1.44189	30min	5min	| Ribosomal L27e protein family | Chr2:13678945-13679352 FORWARD LENGTH=135 | 201606	0	2520.04	3011.31	1407.93	1604.89	1555.32	1586.73	2269.88	1727.11	1863.41	3468.51	1254.85	1767.29	1965.16	1080.2
AT3G09640.1	1	1	104.99	0.490463	1.71005	15min	60min	| ascorbate peroxidase 2 | Chr3:2956301-2958163 FORWARD LENGTH=251 | 201606	5530.08	24197.5	32298.3	20878.5	21208.3	21844.5	24777.2	21710.5	18703.9	23764.4	21519	18693.3	15688.2	17908	4526.38
AT3G09640.2	1	1	104.99	0.490463	1.71005	15min	60min	| ascorbate peroxidase 2 | Chr3:2956301-2958163 FORWARD LENGTH=251 | 201606	5530.08	24197.5	32298.3	20878.5	21208.3	21844.5	24777.2	21710.5	18703.9	23764.4	21519	18693.3	15688.2	17908	4526.38
AT1G23410.1	4	4	195.85	0.490463	1.32807	5min	0min	| Ribosomal protein S27a / Ubiquitin family protein | Chr1:8314940-8315410 FORWARD LENGTH=156 | 201606	9081.29	92793.6	97813.3	84314.1	90244	90642.4	88980.2	88715.9	78536.5	80716.8	81226.6	77696.7	74969	87397.9	75601.8
AT5G62575.1	1	1	36.91	0.490597	1.11339	15min	5min	| succinate dehydrogenase subunit | Chr5:25117542-25118565 FORWARD LENGTH=99 | 201606	0	5700.02	6294.83	3707.38	3356.49	3858.06	4307.56	4465.08	3387.73	4981.36	3438.78	3258.67	4010.4	4200.75	2934.33
AT4G17520.1	1	1	47.39	0.491034	1.95714	15min	60min	| Hyaluronan / mRNA binding family | Chr4:9771496-9773313 FORWARD LENGTH=360 | 201606	1143.89	13369.3	12311.6	6899.66	10901.6	8948.15	10982.5	21867.2	8045.63	12731.1	12851.4	9976.53	9602.98	6268.83	5023.7
AT2G40765.1	1	1	31.82	0.491103	1.32342	15min	5min	| transmembrane protein | Chr2:17012301-17013081 FORWARD LENGTH=57 | 201606	0.449249	10493.6	12844.7	6462.18	5678.55	6971.77	9192.98	8802.66	7298.26	9711.17	6846.39	5770.96	8110.81	9080.64	5034.38
AT5G64290.1	3	3	121.17	0.491256	1.27793	5min	0min	| dicarboxylate transport 2.1 | Chr5:25714495-25716642 REVERSE LENGTH=563 | 201606	885.908	19511.6	19173	16925.6	16883	16759.8	15418.8	14938.3	19569.9	16151.4	19179	15037.7	16515.6	16407.2	14173.9
AT3G26710.1	1	1	54.22	0.491663	1.43348	5min	0min	| cofactor assembly of complex C | Chr3:9813550-9814606 FORWARD LENGTH=267 | 201606	2376.81	11215.2	7724.58	9690.23	9528.18	11338.6	7141.34	7557.25	10254.6	7388.58	7823.38	9648.21	7736.21	9648.4	5789.82
AT4G27700.1	1	1	37.6	0.491892	1.6191	5min	0min	| Rhodanese/Cell cycle control phosphatase superfamily protein | Chr4:13826541-13827673 REVERSE LENGTH=224 | 201606	16.0344	16023.4	18570.9	20545.5	16035.6	19456.6	16359.7	15873.3	18789	16024.3	16440.3	18634.7	16754.8	21294.3	978.815
AT1G61250.1	2	2	77.8	0.492126	1.27037	15min	0min	| secretory carrier 3 | Chr1:22586035-22588664 FORWARD LENGTH=289 | 201606	37.3769	3543.21	3386.9	2418.47	2934.06	3009.79	3213.64	2723.65	2914.02	3270.56	3103.44	2467.65	3253.69	3450.73	1713.3
AT4G12800.1	5	5	243.78	0.492286	1.26008	5min	0min	| photosystem I subunit l | Chr4:7521469-7522493 FORWARD LENGTH=219 | 201606	6213.86	276015	240201	236435	207063	214808	206080	190458	229637	167739	180105	250340	203799	245833	193017
AT2G36530.1	1	1	49.05	0.492668	1.09607	15min	0min	| Enolase | Chr2:15321081-15323786 REVERSE LENGTH=444 | 201606	0	6365.13	6031.71	4247.88	4733.82	3725.08	4221.77	3493.73	5872.35	4705.87	4593.7	4139.36	4899.89	6583.44	1094.69
AT2G36170.1	3	3	144.48	0.492994	1.33298	5min	0min	| 60S ribosomal protein L40-1 | Chr2:15172153-15173046 FORWARD LENGTH=128 | 201606	8458.22	85477.5	90455.6	78278.5	82112.9	85399.2	82942.2	81282.7	72896.9	75514.9	69991.6	72673.7	69707.6	81659.1	70176.2
AT4G05320.7	3	3	144.48	0.492994	1.33298	5min	0min	| polyubiquitin 10 | Chr4:2718559-2719932 FORWARD LENGTH=153 | 201606	8458.22	85477.5	90455.6	78278.5	82112.9	85399.2	82942.2	81282.7	72896.9	75514.9	69991.6	72673.7	69707.6	81659.1	70176.2
AT4G05320.5	3	3	144.48	0.492994	1.33298	5min	0min	| polyubiquitin 10 | Chr4:2718559-2719932 FORWARD LENGTH=305 | 201606	8458.22	85477.5	90455.6	78278.5	82112.9	85399.2	82942.2	81282.7	72896.9	75514.9	69991.6	72673.7	69707.6	81659.1	70176.2
AT4G05320.8	3	3	144.48	0.492994	1.33298	5min	0min	| polyubiquitin 10 | Chr4:2718559-2719932 FORWARD LENGTH=305 | 201606	8458.22	85477.5	90455.6	78278.5	82112.9	85399.2	82942.2	81282.7	72896.9	75514.9	69991.6	72673.7	69707.6	81659.1	70176.2
AT4G05320.6	3	3	144.48	0.492994	1.33298	5min	0min	| polyubiquitin 10 | Chr4:2718559-2719932 FORWARD LENGTH=381 | 201606	8458.22	85477.5	90455.6	78278.5	82112.9	85399.2	82942.2	81282.7	72896.9	75514.9	69991.6	72673.7	69707.6	81659.1	70176.2
AT4G05320.1	3	3	144.48	0.492994	1.33298	5min	0min	| polyubiquitin 10 | Chr4:2718559-2719932 FORWARD LENGTH=381 | 201606	8458.22	85477.5	90455.6	78278.5	82112.9	85399.2	82942.2	81282.7	72896.9	75514.9	69991.6	72673.7	69707.6	81659.1	70176.2
AT4G05320.2	3	3	144.48	0.492994	1.33298	5min	0min	| polyubiquitin 10 | Chr4:2718559-2719932 FORWARD LENGTH=457 | 201606	8458.22	85477.5	90455.6	78278.5	82112.9	85399.2	82942.2	81282.7	72896.9	75514.9	69991.6	72673.7	69707.6	81659.1	70176.2
AT4G05320.4	3	3	144.48	0.492994	1.33298	5min	0min	| polyubiquitin 10 | Chr4:2718559-2719932 FORWARD LENGTH=457 | 201606	8458.22	85477.5	90455.6	78278.5	82112.9	85399.2	82942.2	81282.7	72896.9	75514.9	69991.6	72673.7	69707.6	81659.1	70176.2
AT4G05320.3	3	3	144.48	0.492994	1.33298	5min	0min	| polyubiquitin 10 | Chr4:2718787-2719932 FORWARD LENGTH=381 | 201606	8458.22	85477.5	90455.6	78278.5	82112.9	85399.2	82942.2	81282.7	72896.9	75514.9	69991.6	72673.7	69707.6	81659.1	70176.2
AT5G03240.3	3	3	144.48	0.492994	1.33298	5min	0min	| polyubiquitin 3 | Chr5:771976-772896 REVERSE LENGTH=306 | 201606	8458.22	85477.5	90455.6	78278.5	82112.9	85399.2	82942.2	81282.7	72896.9	75514.9	69991.6	72673.7	69707.6	81659.1	70176.2
AT5G03240.1	3	3	144.48	0.492994	1.33298	5min	0min	| polyubiquitin 3 | Chr5:771976-772896 REVERSE LENGTH=306 | 201606	8458.22	85477.5	90455.6	78278.5	82112.9	85399.2	82942.2	81282.7	72896.9	75514.9	69991.6	72673.7	69707.6	81659.1	70176.2
AT5G03240.2	3	3	144.48	0.492994	1.33298	5min	0min	| polyubiquitin 3 | Chr5:771976-772896 REVERSE LENGTH=306 | 201606	8458.22	85477.5	90455.6	78278.5	82112.9	85399.2	82942.2	81282.7	72896.9	75514.9	69991.6	72673.7	69707.6	81659.1	70176.2
AT1G31340.1	3	3	144.48	0.492994	1.33298	5min	0min	| related to ubiquitin 1 | Chr1:11218076-11219417 REVERSE LENGTH=156 | 201606	8458.22	85477.5	90455.6	78278.5	82112.9	85399.2	82942.2	81282.7	72896.9	75514.9	69991.6	72673.7	69707.6	81659.1	70176.2
AT4G05050.4	3	3	144.48	0.492994	1.33298	5min	0min	| ubiquitin 11 | Chr4:2588271-2588960 REVERSE LENGTH=153 | 201606	8458.22	85477.5	90455.6	78278.5	82112.9	85399.2	82942.2	81282.7	72896.9	75514.9	69991.6	72673.7	69707.6	81659.1	70176.2
AT4G05050.1	3	3	144.48	0.492994	1.33298	5min	0min	| ubiquitin 11 | Chr4:2588271-2588960 REVERSE LENGTH=229 | 201606	8458.22	85477.5	90455.6	78278.5	82112.9	85399.2	82942.2	81282.7	72896.9	75514.9	69991.6	72673.7	69707.6	81659.1	70176.2
AT4G05050.2	3	3	144.48	0.492994	1.33298	5min	0min	| ubiquitin 11 | Chr4:2588271-2588960 REVERSE LENGTH=229 | 201606	8458.22	85477.5	90455.6	78278.5	82112.9	85399.2	82942.2	81282.7	72896.9	75514.9	69991.6	72673.7	69707.6	81659.1	70176.2
AT4G05050.3	3	3	144.48	0.492994	1.33298	5min	0min	| ubiquitin 11 | Chr4:2588271-2588960 REVERSE LENGTH=229 | 201606	8458.22	85477.5	90455.6	78278.5	82112.9	85399.2	82942.2	81282.7	72896.9	75514.9	69991.6	72673.7	69707.6	81659.1	70176.2
AT1G55060.1	3	3	144.48	0.492994	1.33298	5min	0min	| ubiquitin 12 | Chr1:20549533-20550225 FORWARD LENGTH=230 | 201606	8458.22	85477.5	90455.6	78278.5	82112.9	85399.2	82942.2	81282.7	72896.9	75514.9	69991.6	72673.7	69707.6	81659.1	70176.2
AT1G65350.1	3	3	144.48	0.492994	1.33298	5min	0min	| ubiquitin 13 | Chr1:24272518-24277275 REVERSE LENGTH=319 | 201606	8458.22	85477.5	90455.6	78278.5	82112.9	85399.2	82942.2	81282.7	72896.9	75514.9	69991.6	72673.7	69707.6	81659.1	70176.2
AT5G20620.2	3	3	144.48	0.492994	1.33298	5min	0min	| ubiquitin 4 | Chr5:6973315-6974463 REVERSE LENGTH=306 | 201606	8458.22	85477.5	90455.6	78278.5	82112.9	85399.2	82942.2	81282.7	72896.9	75514.9	69991.6	72673.7	69707.6	81659.1	70176.2
AT5G20620.1	3	3	144.48	0.492994	1.33298	5min	0min	| ubiquitin 4 | Chr5:6973315-6974463 REVERSE LENGTH=382 | 201606	8458.22	85477.5	90455.6	78278.5	82112.9	85399.2	82942.2	81282.7	72896.9	75514.9	69991.6	72673.7	69707.6	81659.1	70176.2
AT2G35635.1	3	3	144.48	0.492994	1.33298	5min	0min	| ubiquitin 7 | Chr2:14981044-14981943 FORWARD LENGTH=154 | 201606	8458.22	85477.5	90455.6	78278.5	82112.9	85399.2	82942.2	81282.7	72896.9	75514.9	69991.6	72673.7	69707.6	81659.1	70176.2
AT3G09790.2	3	3	144.48	0.492994	1.33298	5min	0min	| ubiquitin 8 | Chr3:3004111-3006006 REVERSE LENGTH=631 | 201606	8458.22	85477.5	90455.6	78278.5	82112.9	85399.2	82942.2	81282.7	72896.9	75514.9	69991.6	72673.7	69707.6	81659.1	70176.2
AT3G09790.1	3	3	144.48	0.492994	1.33298	5min	0min	| ubiquitin 8 | Chr3:3004111-3006006 REVERSE LENGTH=631 | 201606	8458.22	85477.5	90455.6	78278.5	82112.9	85399.2	82942.2	81282.7	72896.9	75514.9	69991.6	72673.7	69707.6	81659.1	70176.2
AT5G37640.1	3	3	144.48	0.492994	1.33298	5min	0min	| ubiquitin 9 | Chr5:14952782-14953750 REVERSE LENGTH=322 | 201606	8458.22	85477.5	90455.6	78278.5	82112.9	85399.2	82942.2	81282.7	72896.9	75514.9	69991.6	72673.7	69707.6	81659.1	70176.2
AT3G52590.1	3	3	144.48	0.492994	1.33298	5min	0min	| ubiquitin extension protein 1 | Chr3:19505668-19506681 FORWARD LENGTH=128 | 201606	8458.22	85477.5	90455.6	78278.5	82112.9	85399.2	82942.2	81282.7	72896.9	75514.9	69991.6	72673.7	69707.6	81659.1	70176.2
AT4G02890.1	3	3	144.48	0.492994	1.33298	5min	0min	| Ubiquitin family protein | Chr4:1278747-1279664 REVERSE LENGTH=229 | 201606	8458.22	85477.5	90455.6	78278.5	82112.9	85399.2	82942.2	81282.7	72896.9	75514.9	69991.6	72673.7	69707.6	81659.1	70176.2
AT4G02890.2	3	3	144.48	0.492994	1.33298	5min	0min	| Ubiquitin family protein | Chr4:1278747-1279664 REVERSE LENGTH=229 | 201606	8458.22	85477.5	90455.6	78278.5	82112.9	85399.2	82942.2	81282.7	72896.9	75514.9	69991.6	72673.7	69707.6	81659.1	70176.2
AT4G02890.4	3	3	144.48	0.492994	1.33298	5min	0min	| Ubiquitin family protein | Chr4:1278747-1279664 REVERSE LENGTH=305 | 201606	8458.22	85477.5	90455.6	78278.5	82112.9	85399.2	82942.2	81282.7	72896.9	75514.9	69991.6	72673.7	69707.6	81659.1	70176.2
AT4G02890.3	3	3	144.48	0.492994	1.33298	5min	0min	| Ubiquitin family protein | Chr4:1278747-1279664 REVERSE LENGTH=305 | 201606	8458.22	85477.5	90455.6	78278.5	82112.9	85399.2	82942.2	81282.7	72896.9	75514.9	69991.6	72673.7	69707.6	81659.1	70176.2
AT1G26850.1	1	1	42.81	0.493067	1.24981	0min	30min	| S-adenosyl-L-methionine-dependent methyltransferases superfamily protein | Chr1:9301146-9303432 REVERSE LENGTH=616 | 201606	3147.7	5239.27	3799.58	3639.37	3762.28	3441.81	3425.66	3230.43	4536.87	2890.11	3671.89	3188.71	3597.69	3799.17	3752.27
AT3G54400.1	5	5	262.69	0.49328	1.58419	15min	60min	| Eukaryotic aspartyl protease family protein | Chr3:20140291-20142599 REVERSE LENGTH=425 | 201606	4470.87	58483	55673	39276.2	46862.5	48943.1	60933.1	62021.6	49131.6	53345	49045.9	47619.2	44048.1	37966.9	26612.7
AT1G22840.1	2	2	65.24	0.493463	1.53774	30min	5min	| CYTOCHROME C-1 | Chr1:8079384-8080286 FORWARD LENGTH=114 | 201606	1407.6	7483.15	10947.5	4233.27	8210.66	5492.11	6121.29	10327.4	6740.09	8854.85	13294.4	5431.74	8138.98	10618.9	6275.91
AT3G60600.1	1	1	61.41	0.494414	2.1805	30min	0min	| vesicle associated protein | Chr3:22400537-22402408 FORWARD LENGTH=256 | 201606	97.3343	5022.03	9882.27	8382.65	9560.05	13282.1	11124.9	9665.92	10563.1	9975.44	11120.1	11615.5	10598.9	13125.3	0
AT5G63680.1	1	1	17.43	0.494437	3.23601	60min	5min	| Pyruvate kinase family protein | Chr5:25490507-25492530 FORWARD LENGTH=510 | 201606	54414.2	1677.09	2235.66	10246.8	5067.38	9525.28	9218.32	11213.1	13386.1	9972.25	17108.2	19553.8	12027.2	13469.7	54883.8
AT4G32470.1	4	4	272.67	0.494438	1.46005	15min	0min	| Cytochrome bd ubiquinol oxidase%2C 14kDa subunit | Chr4:15669641-15671095 REVERSE LENGTH=122 | 201606	5630.03	94182.9	113262	101113	88754.7	98259.7	100147	103210	107744	97061.5	90087.3	97434.9	106338	108785	46325.2
AT3G27280.1	5	5	398.74	0.494481	1.31569	60min	0min	| prohibitin 4 | Chr3:10076904-10078051 FORWARD LENGTH=279 | 201606	11413.5	151992	151051	123222	122149	130125	135375	130708	139220	139285	119715	129050	140476	145643	127609
AT3G27280.2	5	5	398.74	0.494481	1.31569	60min	0min	| prohibitin 4 | Chr3:10076904-10078051 FORWARD LENGTH=279 | 201606	11413.5	151992	151051	123222	122149	130125	135375	130708	139220	139285	119715	129050	140476	145643	127609
AT5G41600.1	1	1	33.42	0.494719	1.3585	60min	5min	| VIRB2-interacting protein 3 | Chr5:16636230-16637472 FORWARD LENGTH=257 | 201606	0	1724.22	1880.99	1018.59	844.379	998.144	1245.79	1385.52	1082.89	1435.92	967.495	1170.75	1136.37	1742.68	1007.76
AT1G26910.2	2	2	144.74	0.494806	1.27967	5min	0min	| Ribosomal protein L16p/L10e family protein | Chr1:9322173-9322813 FORWARD LENGTH=184 | 201606	289.897	15938.6	14910.5	11607.1	15565	12675.6	12913.2	13779.5	10356.9	11014.4	14936.6	11071.1	10975	10945.6	9242.83
AT4G33350.1	1	1	42.3	0.494917	1.34978	15min	0min	| Tic22-like family protein | Chr4:16064638-16066715 REVERSE LENGTH=268 | 201606	1087.09	7652.17	7711.98	6701.01	5446.4	5523.74	7827.98	5785.42	8592.11	5796.68	5501.96	5311.17	10167.4	7158.44	0
AT4G16450.1	1	1	70.99	0.495085	1.78497	15min	60min	| NADH-ubiquinone oxidoreductase | Chr4:9280132-9280541 FORWARD LENGTH=106 | 201606	0	19573.3	19675	13819.5	15171	16435.1	17483.3	18706.4	15230.1	16277.9	13081.5	13439.9	14735.1	13370.2	701.889
AT1G10290.1	7	7	392.13	0.495162	1.52012	15min	0min	| dynamin-like protein 6 | Chr1:3370774-3377120 FORWARD LENGTH=914 | 201606	9843.31	30698.6	34817.5	31138.8	33258.1	38957.4	36278.8	41727.2	36549.6	45408.1	30421	32812.4	35387.6	38208.4	12746.4
AT2G42540.1	1	1	31.34	0.495204	766.038	0min	15min	| cold-regulated 15a | Chr2:17711241-17711930 REVERSE LENGTH=127 | 201606	26392.6	0	37.3919	2.43581	105.56	0.362414	10.4945	23.6541	0.353672	56.9511	32.6368	8.1264	60.4044	0	0
AT5G12250.1	8	8	432.2	0.495508	2.00827	5min	60min	| beta-6 tubulin | Chr5:3961317-3962971 REVERSE LENGTH=449 | 201606	10697.8	186367	141398	161215	166793	132594	120670	113626	129011	93304.9	131261	129329	98911.2	80827	49614.3
AT4G30190.2	24	24	1436.92	0.495799	1.28867	30min	0min	| H[+]-ATPase 2 | Chr4:14770820-14775920 REVERSE LENGTH=981 | 201606	29742.1	888658	978645	746222	748760	747303	820679	828256	763187	829551	854443	760669	806148	821270	599516
AT5G57350.3	8	8	496.98	0.496093	1.42569	30min	0min	| H[+]-ATPase 3 | Chr5:23231208-23234281 REVERSE LENGTH=687 | 201606	12437.6	160505	236054	174856	172486	182140	203781	197464	172788	200451	193514	189138	201013	189024	82865.9
AT5G58070.1	4	4	111.28	0.496203	2.07623	15min	60min	| temperature-induced lipocalin | Chr5:23500512-23501156 REVERSE LENGTH=186 | 201606	28.2649	17956.7	18256.1	11551.3	13525.8	12296.6	15878.4	17893	17829	12341.4	16581.8	10187.1	11817.5	10356.6	2678.74
AT4G26690.1	1	1	46.06	0.496272	1.37124	60min	5min	| PLC-like phosphodiesterase family protein | Chr4:13456793-13459890 REVERSE LENGTH=759 | 201606	0	4506.09	4114.4	2212.89	2367.66	2253.11	2603.58	2502.38	2894.06	2542.2	4118.1	1503.79	2942.62	4579.1	1848.83
AT1G66980.4	1	1	46.06	0.496272	1.37124	60min	5min	| suppressor of npr1-1 constitutive 4 | Chr1:24997491-25001961 REVERSE LENGTH=1101 | 201606	0	4506.09	4114.4	2212.89	2367.66	2253.11	2603.58	2502.38	2894.06	2542.2	4118.1	1503.79	2942.62	4579.1	1848.83
AT1G66980.1	1	1	46.06	0.496272	1.37124	60min	5min	| suppressor of npr1-1 constitutive 4 | Chr1:24997491-25001961 REVERSE LENGTH=1118 | 201606	0	4506.09	4114.4	2212.89	2367.66	2253.11	2603.58	2502.38	2894.06	2542.2	4118.1	1503.79	2942.62	4579.1	1848.83
AT1G66980.3	1	1	46.06	0.496272	1.37124	60min	5min	| suppressor of npr1-1 constitutive 4 | Chr1:24997491-25001961 REVERSE LENGTH=1145 | 201606	0	4506.09	4114.4	2212.89	2367.66	2253.11	2603.58	2502.38	2894.06	2542.2	4118.1	1503.79	2942.62	4579.1	1848.83
AT1G66980.2	1	1	46.06	0.496272	1.37124	60min	5min	| suppressor of npr1-1 constitutive 4 | Chr1:24997491-25001961 REVERSE LENGTH=1147 | 201606	0	4506.09	4114.4	2212.89	2367.66	2253.11	2603.58	2502.38	2894.06	2542.2	4118.1	1503.79	2942.62	4579.1	1848.83
AT3G18890.1	4	4	113.45	0.49658	1.48835	5min	0min	| NAD(P)-binding Rossmann-fold superfamily protein | Chr3:6511169-6514729 FORWARD LENGTH=641 | 201606	1461.27	26492.4	21741.6	27776.6	21747.4	24440.1	23178.8	20783.9	21110.8	21779.4	17152.5	25741.7	20691.9	20772.9	12273.4
AT1G14320.1	3	3	164.3	0.496838	1.28371	5min	60min	| Ribosomal protein L16p/L10e family protein | Chr1:4888270-4889408 FORWARD LENGTH=220 | 201606	289.897	16634.5	15805.2	12128.4	16211.6	13221.7	13618.3	14354.4	10899.4	11644	15642.7	11589.2	11607.9	11525.6	9242.83
AT2G22230.1	3	3	162.68	0.496894	1.47326	30min	60min	| Thioesterase superfamily protein | Chr2:9450042-9451427 FORWARD LENGTH=220 | 201606	2891.22	64368.4	48151.3	42714.3	45759.4	49964	42086.8	58319.9	45337.5	60239.6	43550.8	55017.1	38596.6	41020.8	28176.2
AT3G63520.1	4	4	197.91	0.498128	1.32263	30min	60min	| carotenoid cleavage dioxygenase 1 | Chr3:23452940-23455896 FORWARD LENGTH=538 | 201606	4067.9	36284.1	35349.4	30971.8	36542.4	31256.9	33410.6	33305.8	29087.4	34000.2	36361.6	29702	30192.5	25602.3	19860.6
AT5G17920.1	6	6	294.01	0.498194	1.50266	0min	5min	| Cobalamin-independent synthase family protein | Chr5:5935771-5939195 FORWARD LENGTH=765 | 201606	49374.1	70218.1	59606.2	42170.7	42198.5	34884.9	48996.1	41103.5	58273.6	44779.3	54253.6	43246	55187.9	75704.8	24287.7
AT5G42080.2	7	7	360.18	0.498911	1.34907	15min	0min	| dynamin-like protein | Chr5:16821564-16824536 REVERSE LENGTH=429 | 201606	2334.75	50070.6	42853.6	38966.5	39830.1	46221.1	40568.9	47423.1	40518.5	50497.3	33962.2	39980.2	41578.6	43799.2	26579.9
AT1G74070.1	1	1	96.92	0.49923	1.57479	5min	0min	| Cyclophilin-like peptidyl-prolyl cis-trans isomerase family protein | Chr1:27851749-27852861 REVERSE LENGTH=317 | 201606	1628.05	11628.4	8887.32	13842.8	10556.5	10472.5	10066.4	9949.59	11771	8398.17	10083.4	11583.2	10279.9	10412.2	2804.71
AT4G12590.1	1	1	36.11	0.49995	1.7023	30min	0min	| ER membrane protein complex subunit-like protein (Protein of unknown function DUF106%2C transmembrane) | Chr4:7451291-7452976 REVERSE LENGTH=246 | 201606	202.503	4452.31	3757.02	3367.82	4148.17	4735.46	4447.75	4146.99	3950.68	4903.25	4544.75	4871.44	4970.15	5618.4	0
AT5G48810.1	4	4	181.93	0.500744	1.36077	15min	0min	| cytochrome B5 isoform D | Chr5:19789249-19790180 REVERSE LENGTH=140 | 201606	23119.4	54091.1	82389.3	66503.6	73432.1	72842.9	73374.3	71790.9	72013.5	85497.1	64454.2	65715.7	71895.7	91655.5	44215.1
AT4G30190.1	25	25	1470.64	0.500837	1.27975	30min	0min	| H[+]-ATPase 2 | Chr4:14770820-14775920 REVERSE LENGTH=948 | 201606	33902.3	904256	995447	756820	760009	757866	833549	837380	770969	841577	862934	770028	816094	832123	602877
AT2G25140.1	1	1	67.64	0.500912	1.42001	15min	60min	| casein lytic proteinase B4 | Chr2:10697877-10701998 REVERSE LENGTH=964 | 201606	0	3604.24	3113.38	2068.73	1854.22	2215.99	2864.87	2295.84	1992.33	2365.36	2098.15	1872.78	2012.91	1704.71	1319.71
AT2G21410.1	7	7	328.78	0.500913	1.27482	15min	0min	| vacuolar proton ATPase A2 | Chr2:9162703-9168141 FORWARD LENGTH=821 | 201606	3427.07	76127.5	73446.8	61460	62539.9	64806.3	65980.2	64992	64077.5	65701.6	64663.1	62103	65000	60601.1	49750.2
AT5G17770.1	4	4	219.9	0.501279	1.60447	15min	0min	| NADH:cytochrome B5 reductase 1 | Chr5:5864543-5866495 REVERSE LENGTH=281 | 201606	9820.71	73443.1	66914.9	76460.7	69366	72560.1	72912.2	72810.1	95235.6	76589	77579.3	83874.1	81500.4	101177	24177.6
AT1G02280.1	5	5	257.26	0.501419	1.4566	15min	0min	| translocon at the outer envelope membrane of chloroplasts 33 | Chr1:448665-450246 REVERSE LENGTH=297 | 201606	2722.47	36968.1	31988.6	35274.7	31998.2	35852	32509.4	30935.5	40962.9	36262.1	33950.8	30935.8	35267.8	34772.3	12658
AT2G33870.1	2	2	125.26	0.501446	1.17846	15min	0min	| RAB GTPase homolog A1H | Chr2:14337366-14338251 REVERSE LENGTH=218 | 201606	152.183	20083.9	18684.3	12508.3	13416.3	13616.5	14405.6	15079	16381.4	13458.8	15489.5	12618.8	14086.2	16324.3	12564.4
AT2G18960.1	33	33	1836.82	0.502139	1.29459	30min	0min	| H[+]-ATPase 1 | Chr2:8221858-8227268 FORWARD LENGTH=949 | 201606	50800.5	1.13659e+06	1.2298e+06	966714	957305	959713	1.06083e+06	1.06565e+06	984357	1.05147e+06	1.1019e+06	975918	1.03609e+06	1.03134e+06	711984
AT1G65290.1	1	1	40.04	0.502527	1.21741	30min	0min	| mitochondrial acyl carrier protein 2 | Chr1:24249088-24250366 REVERSE LENGTH=126 | 201606	98.1827	25619.1	25341.4	22472	19028.1	20459.3	21144.7	18678.1	19262.7	22284	18226.5	21649	24720.1	21688.1	9562.85
AT2G47800.1	1	1	16.66	0.502599	1.54606	15min	60min	| multidrug resistance-associated protein 4 | Chr2:19574944-19580383 FORWARD LENGTH=1516 | 201606	15.0755	12358	11503.1	10226.4	10038.9	9513.15	8901.35	10062.3	12466.6	9559.06	10514.9	9216.85	8862.39	10363.2	1103.67
AT3G01440.1	2	2	85.82	0.502604	1.7449	5min	0min	| PsbQ-like 1 | Chr3:168478-169407 FORWARD LENGTH=220 | 201606	9234.66	25218	15877.4	35589.1	23252.7	28979.2	19480.8	20041.1	36566.8	13806.8	17778.7	32964.8	26244	32514.4	12428.7
AT5G06320.1	2	2	107.15	0.502609	1.39983	5min	0min	| NDR1/HIN1-like 3 | Chr5:1931016-1931711 REVERSE LENGTH=231 | 201606	945.775	14702.7	17650.1	14526.3	14599.2	17486.9	15334.7	14583.3	14578.6	14666.5	16293.5	13115.4	16096.9	17513.4	7249.32
AT3G16260.1	1	1	29.87	0.503047	1.31061	0min	5min	| tRNAse Z4 | Chr3:5509397-5513118 FORWARD LENGTH=942 | 201606	0	4572.85	4980.77	2550.11	2228.5	2510.84	3016.07	3157.36	2466.64	3918.66	2130.99	2678.38	3070.96	2913.23	3252.43
AT2G31490.1	1	1	45.68	0.503844	1.19799	15min	60min	| neuronal acetylcholine receptor subunit alpha-5 | Chr2:13412060-13413002 FORWARD LENGTH=71 | 201606	8.27244	7300.03	7089.45	5153.66	4940.71	5171.9	6211.47	5742.7	5214.6	5743.74	5809.77	5031.03	6026.86	6595.3	1709.13
AT3G52230.1	2	2	64.4	0.504483	1.23733	5min	0min	| hypothetical protein | Chr3:19371325-19372397 FORWARD LENGTH=145 | 201606	918.545	21904.7	22865.3	19143.7	19311.2	18076.9	17975.9	15997.7	20719.8	18305.2	19988.5	16524	18051.9	20157.8	17017.6
AT4G24750.1	1	1	141.23	0.505152	1.51763	15min	0min	| Rhodanese/Cell cycle control phosphatase superfamily protein | Chr4:12758422-12760749 REVERSE LENGTH=292 | 201606	12526.4	10236.5	10600.1	16688.1	14867.5	15415.3	11535.3	18663.8	20433.6	13993.5	14218.2	17120.7	16703.4	19846.9	536.572
AT1G59870.1	29	29	1511.91	0.505528	1.3352	60min	0min	| ABC-2 and Plant PDR ABC-type transporter family protein | Chr1:22034661-22039844 FORWARD LENGTH=1469 | 201606	37631.3	305294	325782	283672	280455	304412	299843	254844	322540	280997	328891	265803	330750	358661	203447
AT3G49720.1	1	1	30.12	0.506897	1.32673	60min	0min	| transmembrane protein | Chr3:18440192-18441655 REVERSE LENGTH=261 | 201606	384.119	10096.1	8945.48	8007.1	7815.9	7554.75	7768.1	8176.64	7920.57	9262.05	5761.74	8009.54	8703.48	9595.7	7473.46
AT5G39950.1	1	1	19.31	0.507358	1.66989	5min	0min	| thioredoxin 2 | Chr5:15990885-15991881 REVERSE LENGTH=133 | 201606	183.794	5206.23	4600.56	5438.15	5397.49	5847.49	4435.1	3710.47	6024.25	4864.07	5687.73	4646.03	4904.53	5545.58	750.176
AT5G56710.2	1	1	29.16	0.507553	2.95282	5min	60min	| Ribosomal protein L31e family protein | Chr5:22944003-22944767 REVERSE LENGTH=85 | 201606	0	2239.06	2173.89	2305.04	2760.81	2786.41	2399.79	2205.37	1621.14	1468.04	909.892	1608.55	1403.76	1255.48	0
AT1G78820.1	1	1	48.79	0.507787	2.29637	5min	60min	| D-mannose binding lectin protein with Apple-like carbohydrate-binding domain-containing protein | Chr1:29634401-29635768 REVERSE LENGTH=455 | 201606	0	1735.87	1072.55	1546.76	1783.79	1912.97	1312.92	1361.59	1233.25	1450.91	1100.37	1069.16	1209.9	1073.5	0
AT1G02130.1	3	3	138.64	0.508062	1.21047	15min	0min	| RAS 5 | Chr1:400350-401788 REVERSE LENGTH=203 | 201606	786.742	42664.5	41112.6	26527.4	30476.7	29035.8	32432.2	34847.2	35082.8	33892.6	36556.7	28575.9	31891.7	38987.5	25618.2
AT3G51140.1	1	1	51.92	0.508991	1.71027	60min	0min	| DnaJ (DUF3353) | Chr3:18998182-18999437 FORWARD LENGTH=278 | 201606	1472.88	6618.02	5083.13	4649.94	4662.62	4659.07	4292.32	4035.13	5793.7	4378.32	4591.6	4550.44	4894.41	4573.38	13063.4
AT1G65960.2	1	1	29.77	0.50913	1.50654	15min	0min	| glutamate decarboxylase 2 | Chr1:24552094-24557253 FORWARD LENGTH=494 | 201606	2544.15	7887.89	3180.79	7257.62	6502.85	4204.36	5775.32	5381.86	9351.06	2597.08	7942.85	5199.84	6876.57	6865	4967.4
AT2G38170.1	1	1	68.4	0.509132	1.44749	5min	60min	| cation exchanger 1 | Chr2:15989429-15993178 REVERSE LENGTH=463 | 201606	4199.81	19089.8	20314	15245.3	13096	15885.1	15448.8	13803.8	13486.4	13400.6	15096.8	14530	16971.1	13237.3	345.416
AT5G19690.1	1	1	41.08	0.509519	1.40783	60min	0min	| staurosporin and temperature sensitive 3-like A | Chr5:6652649-6658214 FORWARD LENGTH=779 | 201606	546.95	5063.12	4622.12	4067.03	3839.14	4631.57	4012.99	4058.64	3822.51	5148.14	3557.93	3486.01	4016.05	5711.34	4677.84
AT3G16100.1	3	3	140.03	0.509523	1.21826	15min	0min	| RAB GTPase homolog G3C | Chr3:5459270-5460556 FORWARD LENGTH=206 | 201606	1109.98	62085	55943.1	43557.7	43694.9	44107.3	47713.5	46674.8	50752.3	50072.3	51773.3	42686.2	42669.8	44455.4	34456.3
AT1G52280.1	3	3	140.03	0.509523	1.21826	15min	0min	| RAB GTPase homolog G3D | Chr1:19468150-19469449 REVERSE LENGTH=206 | 201606	1109.98	62085	55943.1	43557.7	43694.9	44107.3	47713.5	46674.8	50752.3	50072.3	51773.3	42686.2	42669.8	44455.4	34456.3
AT1G10840.1	1	1	48.55	0.509564	2.7159	15min	0min	| translation initiation factor 3 subunit H1 | Chr1:3607885-3610299 REVERSE LENGTH=337 | 201606	3135.35	3490.37	1906.97	6889.74	4403.03	5084.01	4855.65	4685.41	13632.9	2935.19	6924.73	9942.71	10131.3	5650.03	998.717
AT4G39980.1	1	1	25.44	0.509624	1.39854	5min	60min	| 3-deoxy-D-arabino-heptulosonate 7-phosphate synthase 1 | Chr4:18539654-18541832 FORWARD LENGTH=525 | 201606	521.839	9623.92	9461.52	7499.92	9169.9	9765.53	7956.78	8905.41	7449.02	8375.67	7509.13	6291.76	6835.38	5897.4	6169.3
AT2G20760.1	1	1	38.25	0.509624	1.39854	5min	60min	| Clathrin light chain protein | Chr2:8943279-8945108 REVERSE LENGTH=338 | 201606	521.839	9623.92	9461.52	7499.92	9169.9	9765.53	7956.78	8905.41	7449.02	8375.67	7509.13	6291.76	6835.38	5897.4	6169.3
AT3G27380.1	1	1	85.77	0.509906	1.32157	30min	0min	| succinate dehydrogenase 2-1 | Chr3:10131209-10132673 REVERSE LENGTH=279 | 201606	2300.8	23137.2	21392.2	20200.4	17923.2	19128.2	18548.8	19232.3	20919.5	21015	19982	20892.6	21947.4	25317.7	14539.5
AT2G34680.1	1	1	19.58	0.510422	1.3308	60min	0min	| Outer arm dynein light chain 1 protein | Chr2:14616947-14628300 REVERSE LENGTH=1708 | 201606	46167.4	219761	175068	196033	177882	177602	160324	144801	181408	150966	159891	198139	155553	171600	259725
AT4G02530.3	3	3	162.6	0.510523	1.24688	5min	0min	| chloroplast thylakoid lumen protein | Chr4:1112495-1114155 REVERSE LENGTH=249 | 201606	1824	49559.8	43337	40803.3	36230.4	41071.7	34220.1	31350.3	46019.8	34700.1	34704.9	36135	37599.9	42282.3	34699.1
AT1G22740.1	2	2	110.01	0.510608	1.26806	15min	60min	| RAB GTPase homolog G3B | Chr1:8049247-8050494 FORWARD LENGTH=203 | 201606	1109.98	48188.7	44021.5	35220.8	35058.7	35149.2	38204	38122	40936.9	39540	41916.7	34355	34172.2	35203.5	23098.4
ATMG01190.1	21	21	1471.06	0.510774	1.26578	60min	0min	| ATP synthase subunit 1 | ChrM:302166-303689 REVERSE LENGTH=507 | 201606	114295	1.82521e+06	1.61736e+06	1.55317e+06	1.25638e+06	1.27493e+06	1.40496e+06	1.47204e+06	1.61997e+06	1.32777e+06	1.31915e+06	1.46244e+06	1.51038e+06	1.50038e+06	1.49145e+06
AT4G32470.2	2	2	133.28	0.510949	1.26925	15min	0min	| Cytochrome bd ubiquinol oxidase%2C 14kDa subunit | Chr4:15669705-15671095 REVERSE LENGTH=101 | 201606	961.142	50584.4	53106.4	42772.6	39437.3	43807.9	44136.5	46624.6	42068.4	43277	37012.3	38333.7	42558.9	42460.6	26962.1
AT5G11770.1	2	2	98.73	0.51117	1.32361	15min	0min	| NADH-ubiquinone oxidoreductase 20 kDa subunit | Chr5:3791148-3792929 REVERSE LENGTH=218 | 201606	416.938	13484.7	12191.2	11032.9	10305.2	10250.2	11515.7	11454.8	11566.3	10600.9	10084.1	9001.67	10085.3	9804.15	7275.19
AT2G18960.3	28	28	1568.7	0.511569	1.28889	30min	0min	| H[+]-ATPase 1 | Chr2:8223421-8227268 FORWARD LENGTH=885 | 201606	44902.2	927839	1.01756e+06	799071	789368	798807	878841	868014	803037	864275	896576	804433	858597	838854	519031
AT2G18960.2	28	28	1568.7	0.511569	1.28889	30min	0min	| H[+]-ATPase 1 | Chr2:8223421-8227268 FORWARD LENGTH=885 | 201606	44902.2	927839	1.01756e+06	799071	789368	798807	878841	868014	803037	864275	896576	804433	858597	838854	519031
AT1G77590.1	4	4	138.18	0.511816	1.49534	30min	0min	| long chain acyl-CoA synthetase 9 | Chr1:29148501-29151776 REVERSE LENGTH=691 | 201606	843.656	27337.6	25031.5	24751.1	21243.3	23025.3	22685.2	23382	29592	22840	29226.6	27504.5	26685	31724.5	7063.58
AT2G07698.1	22	22	1509.16	0.511945	1.26193	60min	0min	| ATPase%2C F1 complex%2C alpha subunit protein | Chr2:3361474-3364028 FORWARD LENGTH=777 | 201606	115847	1.87286e+06	1.65422e+06	1.58439e+06	1.28383e+06	1.30589e+06	1.4352e+06	1.5024e+06	1.65069e+06	1.36295e+06	1.34419e+06	1.49231e+06	1.53649e+06	1.52798e+06	1.53265e+06
AT2G23350.1	3	3	127.71	0.512391	1.98881	15min	0min	| poly(A) binding protein 4 | Chr2:9943209-9946041 FORWARD LENGTH=662 | 201606	13783.8	10146.8	10501.6	15843.6	24973.8	10706.3	17462.5	36971.5	14045	12240.1	31207.9	18236.3	33585.1	20115.5	5545.84
AT4G02510.1	13	13	562.28	0.512676	1.32849	5min	0min	| translocon at the outer envelope membrane of chloroplasts 159 | Chr4:1104766-1109360 FORWARD LENGTH=1503 | 201606	18702	304884	207632	256533	211254	237929	181522	182805	229691	181334	191029	235798	239078	277557	171372
AT3G53610.3	3	3	139.48	0.512902	1.20198	15min	5min	| RAB GTPase homolog 8 | Chr3:19876531-19878264 REVERSE LENGTH=216 | 201606	784.973	36971.2	36726.1	22438.1	26423	25383	28529.1	30394.6	30316.1	29580.6	31303.6	24220.5	27620.5	33193.3	24425.7
AT3G53610.1	3	3	139.48	0.512902	1.20198	15min	5min	| RAB GTPase homolog 8 | Chr3:19876531-19878264 REVERSE LENGTH=216 | 201606	784.973	36971.2	36726.1	22438.1	26423	25383	28529.1	30394.6	30316.1	29580.6	31303.6	24220.5	27620.5	33193.3	24425.7
AT3G53610.2	3	3	139.48	0.512902	1.20198	15min	5min	| RAB GTPase homolog 8 | Chr3:19876531-19878264 REVERSE LENGTH=216 | 201606	784.973	36971.2	36726.1	22438.1	26423	25383	28529.1	30394.6	30316.1	29580.6	31303.6	24220.5	27620.5	33193.3	24425.7
AT3G16430.2	3	3	202.73	0.513037	1.57406	30min	0min	| jacalin-related lectin 31 | Chr3:5581830-5582959 FORWARD LENGTH=296 | 201606	10413.2	51600.4	56584.3	51601	48832.9	59947.9	50230.2	51684	45580.3	79591	46407.9	60681	57819.7	71718.3	32400.2
AT3G16430.1	3	3	202.73	0.513037	1.57406	30min	0min	| jacalin-related lectin 31 | Chr3:5581830-5582959 FORWARD LENGTH=296 | 201606	10413.2	51600.4	56584.3	51601	48832.9	59947.9	50230.2	51684	45580.3	79591	46407.9	60681	57819.7	71718.3	32400.2
AT5G13450.2	6	6	394.12	0.513384	1.23939	15min	0min	| delta subunit of Mt ATP synthase | Chr5:4310558-4311941 REVERSE LENGTH=190 | 201606	10798.6	368308	385405	283434	276928	288060	301113	333268	313144	303158	268703	259079	310247	319665	277605
AT3G46060.1	5	5	240.15	0.513481	1.20474	15min	0min	| RAB GTPase homolog 8A | Chr3:16917908-16919740 FORWARD LENGTH=216 | 201606	1096.75	47372.7	47047.1	30862.3	34915.2	35531.9	36116.5	37880.1	41075.7	38086.9	41119.5	31932	36979.5	42940.1	28725.8
AT2G20260.1	4	4	305.21	0.513554	1.30363	5min	0min	| photosystem I subunit E-2 | Chr2:8736780-8737644 FORWARD LENGTH=145 | 201606	20447.3	262392	243875	239060	209158	238422	205300	197531	229057	172164	166525	256361	198369	197813	216394
AT3G13920.2	3	3	193.37	0.513649	1.41749	0min	60min	| eukaryotic translation initiation factor 4A1 | Chr3:4592586-4594128 REVERSE LENGTH=415 | 201606	10998.1	27172	26103	21651.5	23176.2	19048.8	22421.5	18687.2	18638.3	21670.3	16451.7	19567.8	17249.5	15988.9	12104.5
AT3G13920.5	3	3	193.37	0.513649	1.41749	0min	60min	| eukaryotic translation initiation factor 4A1 | Chr3:4592586-4594257 REVERSE LENGTH=419 | 201606	10998.1	27172	26103	21651.5	23176.2	19048.8	22421.5	18687.2	18638.3	21670.3	16451.7	19567.8	17249.5	15988.9	12104.5
AT1G20620.1	12	12	582.95	0.514019	1.66152	5min	60min	| catalase 3 | Chr1:7143142-7146193 FORWARD LENGTH=492 | 201606	55698.4	303360	324747	380359	321788	312046	334621	228374	264557	232468	222746	283067	267849	231169	111382
AT4G39960.1	2	2	73.3	0.514046	1.41208	30min	0min	| Molecular chaperone Hsp40/DnaJ family protein | Chr4:18534194-18536320 FORWARD LENGTH=447 | 201606	467.09	7000.74	5030.81	5713.26	5358.55	5817.82	4097.77	5722.22	5327.5	5875.51	5787.71	5985.79	5258.42	5844.04	2008.68
AT5G14040.1	13	13	812.7	0.514098	1.34116	15min	0min	| phosphate transporter 3%3B1 | Chr5:4531059-4532965 REVERSE LENGTH=375 | 201606	24671.6	297058	331457	222786	234367	249442	297551	305141	273339	269635	251674	233673	278932	305300	222439
AT1G48920.1	4	4	155.65	0.514129	1.33187	15min	0min	| nucleolin like 1 | Chr1:18098186-18101422 FORWARD LENGTH=557 | 201606	3260.13	27221.3	29856.7	19675.2	29167.8	21008.9	25307.3	32972.6	22082.4	28326.8	29593.9	20860.3	24574.8	22262.7	19889.4
AT5G08040.1	1	1	27.66	0.514372	2.46868	15min	60min	| mitochondrial import receptor subunit TOM5-like protein | Chr5:2577358-2578073 REVERSE LENGTH=54 | 201606	0	1153.44	1372.89	913.262	611.966	924.64	1125.24	1220.92	951.336	1390.3	456	907.196	1124.91	125.291	85.5356
AT1G30380.1	1	1	36.91	0.514727	1.24591	0min	15min	| photosystem I subunit K | Chr1:10722325-10723013 FORWARD LENGTH=130 | 201606	0	2622.07	2755.66	1779.67	1238.03	1630.56	1609.09	1411.39	1295.81	1416.1	867.555	2170.63	1578.12	1959.43	1584.1
AT3G02090.1	22	22	1192.58	0.514929	1.40348	15min	0min	| Insulinase (Peptidase family M16) protein | Chr3:365624-368526 FORWARD LENGTH=531 | 201606	69944.1	573977	624137	583524	517012	563879	598796	588656	592242	598310	512316	566816	627491	588998	305995
AT3G28715.1	6	6	257.04	0.515096	1.35798	15min	0min	| ATPase%2C V0/A0 complex%2C subunit C/D | Chr3:10778025-10780350 FORWARD LENGTH=351 | 201606	4536.8	114225	103821	99285.3	93880.7	92926.2	98490.3	96238.7	107534	93186.4	104245	102542	113889	105880	39233.9
AT1G30400.1	1	1	36.36	0.515278	1.30219	5min	15min	| multidrug resistance-associated protein 1 | Chr1:10728139-10737697 FORWARD LENGTH=1622 | 201606	1936.25	9140.13	4885.76	7754.19	7387.05	5010.21	3323.09	3951.42	8200.48	5070.79	4508.6	8833.25	9519.47	9946.3	0
AT5G13110.1	1	1	31.45	0.51544	1.55865	15min	0min	| glucose-6-phosphate dehydrogenase 2 | Chr5:4158952-4161640 FORWARD LENGTH=596 | 201606	375.784	9869.12	8444.41	7239.35	7770.07	8510.99	9926.41	10928.5	8275.21	9681.04	6633.18	8664.44	8892.15	7967.43	2279.69
AT3G46040.1	3	3	105.04	0.515542	1.49416	5min	30min	| ribosomal protein S15A D | Chr3:16914891-16915529 FORWARD LENGTH=130 | 201606	25297.6	19789.4	15449.5	19968	26782.2	20676.3	19167.3	22530.9	14556.9	15739.1	15178	14209.6	13526.5	9389.91	29806.4
AT1G01610.1	1	1	31.77	0.51559	1.52797	30min	5min	| glycerol-3-phosphate acyltransferase 4 | Chr1:221950-224255 REVERSE LENGTH=503 | 201606	0	2754.63	2882.08	1698.56	1772.17	942.744	2335.94	1889.71	1814.54	2764.91	2163.02	1815.74	2211.9	3057.78	398.269
AT5G13450.1	9	9	644.79	0.515848	1.26341	15min	0min	| delta subunit of Mt ATP synthase | Chr5:4310558-4311941 REVERSE LENGTH=238 | 201606	24069.2	533825	526741	401808	396406	400201	427088	473333	469920	419838	394660	384081	459147	466996	389118
AT4G02620.1	2	2	99.26	0.516159	1.34542	30min	60min	| vacuolar ATPase subunit F family protein | Chr4:1149419-1151132 REVERSE LENGTH=128 | 201606	25.5508	21375.5	30030.5	16761	18839.3	17013.9	22297.2	17410.2	20328.2	24661.7	17968.2	18018.2	19376.8	21639.8	4060.74
AT1G49300.1	4	4	185.27	0.516285	1.22257	15min	0min	| RAB GTPase homolog G3E | Chr1:18234842-18236968 FORWARD LENGTH=206 | 201606	1672	66169.7	61099.1	47624.4	48092.3	48760.9	51807.5	50984.2	54847.6	54450.7	55696.5	46087.1	45858	48222.4	35683.3
AT1G06950.1	25	25	1638.02	0.516484	1.23884	15min	0min	| translocon at the inner envelope membrane of chloroplasts 110 | Chr1:2130303-2135563 REVERSE LENGTH=1016 | 201606	32868.1	564946	449764	449503	398771	433583	388801	380408	528576	405112	447650	434579	452094	473889	328303
AT5G42080.1	8	8	445.22	0.516894	1.31846	15min	0min	| dynamin-like protein | Chr5:16820661-16824536 REVERSE LENGTH=610 | 201606	4428.54	61386.9	52706.9	46843.9	47700.3	55605	48974.7	58197.6	49094	61821.5	40864.3	49059.6	49754	51131.6	34551.9
AT5G20090.1	1	1	48.68	0.517124	1.49192	60min	0min	| Uncharacterized protein family (UPF0041) | Chr5:6787246-6788000 REVERSE LENGTH=110 | 201606	3981.04	18642.7	17555.1	13343.8	13589	13861.9	15818.1	14791.3	13706.3	14688.5	14708.4	12087.6	14735.5	16396.9	28811.1
AT4G02530.1	6	6	372.66	0.517229	1.38082	5min	0min	| chloroplast thylakoid lumen protein | Chr4:1112335-1114005 REVERSE LENGTH=216 | 201606	14019.9	140694	116846	129958	120244	124773	93695.5	88934	145769	106639	103497	121845	126136	141514	84979.2
AT3G52730.2	1	1	26.23	0.517237	1.377	0min	60min	| ubiquinol-cytochrome C reductase UQCRX/QCR9-like family protein | Chr3:19543627-19544167 REVERSE LENGTH=79 | 201606	0	2785.87	3462.7	1730.09	2010.69	1937.52	2129.11	2012.35	1631.5	1882.41	1669.34	1283.71	1677.48	2008.8	851.534
AT3G28710.1	7	7	290.82	0.517717	1.37448	30min	0min	| ATPase%2C V0/A0 complex%2C subunit C/D | Chr3:10773144-10775594 REVERSE LENGTH=351 | 201606	5109.93	122737	117494	109846	104326	104384	110948	106247	119067	107295	115961	113960	126095	117371	39233.9
AT3G14840.2	2	2	48.43	0.518026	1.24122	15min	60min	| Leucine-rich repeat transmembrane protein kinase | Chr3:4988271-4993891 FORWARD LENGTH=1020 | 201606	0	2623.27	2961.58	1769.09	1778.18	2421.05	2198.98	1983	2117.85	2397.37	1876.58	1565.55	2092.89	2752.96	229.649
ATMG00160.1	1	1	82.27	0.518259	1.25765	15min	0min	| cytochrome oxidase 2 | ChrM:40502-42628 REVERSE LENGTH=260 | 201606	1838.45	30258.3	32125.5	24658.9	24153.2	24608.1	25323.1	26479.2	28967.2	24118.7	24363	23152.4	22982.9	24269.4	26105.8
AT5G33320.1	1	1	72.85	0.518262	1.3199	5min	0min	| Glucose-6-phosphate/phosphate translocator-like protein | Chr5:12588950-12591408 FORWARD LENGTH=408 | 201606	182.373	9538.3	11317.5	8435.63	9186.99	10145.8	8872.09	8193.31	6687.25	10241.8	6710.22	6073.07	7488.36	7371.23	6901.09
AT3G02090.2	21	21	1120.9	0.51833	1.4198	15min	0min	| Insulinase (Peptidase family M16) protein | Chr3:365624-368534 FORWARD LENGTH=535 | 201606	64316.6	509633	567369	532338	469998	506834	541671	536751	542026	546638	466595	520231	575621	538248	250980
AT5G20010.1	1	1	22.25	0.518559	2.27859	5min	60min	| RAS-related nuclear protein-1 | Chr5:6760364-6761747 FORWARD LENGTH=221 | 201606	0	1199.89	1222.69	1111.51	1043.81	949.637	1301.48	809.151	787.571	1105.04	828.355	918.639	727.755	634.913	0
AT3G46830.1	4	4	192.4	0.519541	1.21628	15min	0min	| RAB GTPase homolog A2C | Chr3:17246699-17248362 REVERSE LENGTH=217 | 201606	1604.14	45437.6	42601.4	33904.1	32187.3	32832	35439.5	37219.7	36372.3	33780.2	39280.2	32905.2	31402.2	35420.4	28384.8
AT1G55130.1	1	1	22.79	0.519611	1.55117	15min	60min	| Endomembrane protein 70 protein family | Chr1:20569654-20572266 FORWARD LENGTH=637 | 201606	0	6437.65	5972.58	4104.93	3492.17	4225.75	4851.86	4451.96	5118.26	4721.35	3069.7	3237.02	3910.93	4916.7	469.897
AT3G08530.1	48	48	2506.77	0.520079	1.35169	15min	0min	| Clathrin%2C heavy chain | Chr3:2587171-2595411 REVERSE LENGTH=1703 | 201606	97851.9	734115	719219	655182	659848	710798	702973	712968	680776	680366	582501	628433	647224	605645	343475
AT1G77590.2	3	3	114.91	0.520354	1.42428	30min	0min	| long chain acyl-CoA synthetase 9 | Chr1:29148501-29151234 REVERSE LENGTH=545 | 201606	788.091	27332	25011.8	23214.5	20667	22687.3	22223.8	22537.8	25974	22545.1	27467.5	25662.1	24242.3	28630.7	7063.58
AT1G16920.1	4	4	222.21	0.520393	1.2372	15min	0min	| RAB GTPase homolog A1B | Chr1:5787489-5789147 REVERSE LENGTH=216 | 201606	1139.6	30477.6	32822.1	21368.1	22665.5	24160	25339.5	25916.5	28468.2	24920.2	26451.1	22727.9	25066	28409	19984.3
AT4G18800.1	3	3	176.75	0.521182	1.1849	15min	5min	| RAB GTPase homolog A1D | Chr4:10320156-10321339 REVERSE LENGTH=214 | 201606	542.178	29684.6	29404.8	18028.3	19985.1	20611.9	22028.4	23122.1	24314.8	21472.2	23046.3	19430	21531.6	24156.7	19930.3
AT5G60860.1	3	3	176.75	0.521182	1.1849	15min	5min	| RAB GTPase homolog A1F | Chr5:24484750-24485565 FORWARD LENGTH=217 | 201606	542.178	29684.6	29404.8	18028.3	19985.1	20611.9	22028.4	23122.1	24314.8	21472.2	23046.3	19430	21531.6	24156.7	19930.3
AT3G15060.1	3	3	176.75	0.521182	1.1849	15min	5min	| RAB GTPase homolog A1G | Chr3:5069239-5070025 FORWARD LENGTH=217 | 201606	542.178	29684.6	29404.8	18028.3	19985.1	20611.9	22028.4	23122.1	24314.8	21472.2	23046.3	19430	21531.6	24156.7	19930.3
AT1G09180.1	1	1	58.53	0.52175	1.3946	15min	60min	| secretion-associated RAS super family 1 | Chr1:2965147-2965941 FORWARD LENGTH=193 | 201606	257.36	9438.09	10695.6	8761.42	8115.2	9301.01	8420.12	7723.07	10393.6	7934.79	8623.07	7810.52	9073.62	9950.32	4.33709
AT5G10260.1	3	3	140.62	0.521819	1.206	15min	0min	| RAB GTPase homolog H1E | Chr5:3219991-3221301 FORWARD LENGTH=207 | 201606	784.944	33199.8	35148.7	22589.5	25015.4	24052.6	27249.8	27354.4	28770.4	26611.8	27750.3	23261.6	24543.9	30802.8	19986.8
AT2G38040.1	4	4	162.63	0.522519	1.45418	15min	60min	| acetyl Co-enzyme a carboxylase carboxyltransferase alpha subunit | Chr2:15917612-15920749 FORWARD LENGTH=769 | 201606	1094.88	18212.2	16399	15607.1	15820	14262.2	15710.2	17688.4	14912.2	15488.8	16006.9	14315.3	14977.3	14064.7	4179.85
AT4G27270.4	2	2	107.9	0.522849	1.3882	15min	0min	| Quinone reductase family protein | Chr4:13661458-13662003 REVERSE LENGTH=154 | 201606	1045.1	15085.6	13801.6	12604.5	13189.8	11977.5	13714.4	13210.9	14626.5	12754	16215.3	10981.2	14108.5	15930.8	5663.35
AT4G27270.2	2	2	107.9	0.522849	1.3882	15min	0min	| Quinone reductase family protein | Chr4:13661458-13662885 REVERSE LENGTH=194 | 201606	1045.1	15085.6	13801.6	12604.5	13189.8	11977.5	13714.4	13210.9	14626.5	12754	16215.3	10981.2	14108.5	15930.8	5663.35
AT4G27270.3	2	2	107.9	0.522849	1.3882	15min	0min	| Quinone reductase family protein | Chr4:13661458-13662885 REVERSE LENGTH=194 | 201606	1045.1	15085.6	13801.6	12604.5	13189.8	11977.5	13714.4	13210.9	14626.5	12754	16215.3	10981.2	14108.5	15930.8	5663.35
AT4G27270.1	2	2	107.9	0.522849	1.3882	15min	0min	| Quinone reductase family protein | Chr4:13661458-13663243 REVERSE LENGTH=205 | 201606	1045.1	15085.6	13801.6	12604.5	13189.8	11977.5	13714.4	13210.9	14626.5	12754	16215.3	10981.2	14108.5	15930.8	5663.35
AT1G07570.1	1	1	28.65	0.523153	1.31007	15min	60min	| Protein kinase superfamily protein | Chr1:2331369-2333210 REVERSE LENGTH=410 | 201606	0	2623.27	2961.58	1606.37	1658.16	2235.35	2173.8	1951.76	2004.74	2178.88	1876.58	1485.75	1881.73	2567.98	229.649
AT5G03520.1	4	4	182.2	0.523196	1.18666	15min	5min	| RAB GTPase homolog 8C | Chr5:883679-885158 FORWARD LENGTH=216 | 201606	784.973	42436.9	42881.8	25914.2	29324.8	29319.6	32344.5	33489.3	34509	33780.9	35562.7	27373.7	30839.3	36915.2	25734.6
AT3G09900.1	4	4	182.2	0.523196	1.18666	15min	5min	| RAB GTPase homolog E1E | Chr3:3034687-3036379 FORWARD LENGTH=218 | 201606	784.973	42436.9	42881.8	25914.2	29324.8	29319.6	32344.5	33489.3	34509	33780.9	35562.7	27373.7	30839.3	36915.2	25734.6
AT5G59840.1	4	4	182.2	0.523196	1.18666	15min	5min	| Ras-related small GTP-binding family protein | Chr5:24107450-24109049 REVERSE LENGTH=216 | 201606	784.973	42436.9	42881.8	25914.2	29324.8	29319.6	32344.5	33489.3	34509	33780.9	35562.7	27373.7	30839.3	36915.2	25734.6
AT1G08360.1	1	1	28.03	0.523491	1.87925	30min	60min	| Ribosomal protein L1p/L10e family | Chr1:2636231-2637694 FORWARD LENGTH=216 | 201606	6.51609	1452.19	1066.46	662.026	773.462	534.074	822.331	1006.97	699.623	848.421	1223.85	674.292	690.437	771.088	0
AT5G62670.1	20	20	941.47	0.523741	1.28418	30min	0min	| H[+]-ATPase 11 | Chr5:25159495-25164957 FORWARD LENGTH=956 | 201606	31078.6	333773	389178	283153	292580	269480	324454	314864	301318	316667	339072	312573	336383	333132	227355
AT5G58140.4	2	2	105.34	0.523886	1.65166	60min	5min	| phototropin 2 | Chr5:23524771-23528541 FORWARD LENGTH=689 | 201606	30638.9	21285.4	13660.5	21097.7	11011.4	14602.3	16378.4	12692.1	42413.3	6601.88	14255.4	26061.2	29889.1	28931.2	18331
AT3G02880.1	2	2	69.88	0.523887	1.31048	60min	0min	| Leucine-rich repeat protein kinase family protein | Chr3:634819-636982 FORWARD LENGTH=627 | 201606	408.808	6806.59	6752.11	4641.08	4821.72	4708.27	5521.76	5350.23	6792.57	5201.44	5862.94	5475.29	6248.19	7959.86	4096.06
AT1G20330.1	2	2	106.24	0.524479	1.3311	30min	0min	| sterol methyltransferase 2 | Chr1:7038968-7040053 REVERSE LENGTH=361 | 201606	1228.32	17318.8	15568.1	12660.5	12971.6	12632.8	13680.3	13360.7	16023.7	16981.9	14098.1	14330.8	14020	17779.3	9491.49
AT5G47570.1	1	1	34.85	0.524759	1.50465	15min	5min	| NADH dehydrogenase ubiquinone 1 beta subcomplex subunit | Chr5:19292869-19294666 REVERSE LENGTH=125 | 201606	0	1400.41	1373.27	855.738	476.927	565.296	1154.46	936.944	764.37	945.319	782.778	810.25	986.952	839.968	608.572
AT1G11260.1	2	2	52.52	0.525098	2.29576	5min	60min	| sugar transporter 1 | Chr1:3777460-3780133 FORWARD LENGTH=522 | 201606	0	6323.87	6041.94	7227.4	5304.51	5780.94	6407.68	4183.64	4317.24	5247.47	4553.95	4208.47	4308.52	3668.3	0
AT1G51980.2	14	14	947.63	0.525178	1.39448	15min	0min	| Insulinase (Peptidase family M16) protein | Chr1:19323929-19326771 REVERSE LENGTH=451 | 201606	73846.5	439799	439102	460942	392339	431858	427765	429859	470965	397377	348853	423761	444266	446556	233206
AT1G51400.1	1	1	28.2	0.525312	1.5348	60min	15min	| Photosystem II 5 kD protein | Chr1:19052172-19052492 REVERSE LENGTH=106 | 201606	1066.68	9000.62	7962.5	7649.36	7047.2	7778.89	6104.65	4279.66	7438.5	8113.09	7554.31	9514.28	9492.81	12724.3	5137.3
AT3G27240.1	6	6	308.22	0.525637	1.32881	15min	0min	| Cytochrome C1 family | Chr3:10056144-10058370 REVERSE LENGTH=307 | 201606	12111	200200	221893	189076	176221	196178	196972	194369	185635	207279	150733	176722	186525	205911	102506
AT2G47550.1	1	1	22.83	0.525845	16.2906	0min	5min	| Plant invertase/pectin methylesterase inhibitor superfamily | Chr2:19509024-19511604 FORWARD LENGTH=560 | 201606	60184.3	4731.93	1910.39	1028.9	1741.65	1331.61	1381.78	1844.3	1043.39	2080.09	2030.06	1313.54	338.59	284.055	39216.1
AT1G42960.1	2	2	118.75	0.526684	1.2046	30min	0min	| inner membrane localized protein | Chr1:16125863-16127080 FORWARD LENGTH=168 | 201606	2683.4	50198	48193.5	36906.1	36382.7	39822.9	32447.9	36754.3	43090.8	38785.3	45242.3	37726.8	42036.6	43387.6	34475.4
ATMG00510.1	6	6	387.35	0.526805	1.30985	15min	0min	| NADH dehydrogenase subunit 7 | ChrM:132071-138153 FORWARD LENGTH=394 | 201606	7735.53	69591.9	86966.7	62802.5	61837.4	65387.9	71677.9	76443.8	67079.4	67902	61425.3	60369.2	55887.1	70644.9	53273.6
AT5G67500.3	11	11	480.27	0.527444	1.24254	30min	0min	| voltage dependent anion channel 2 | Chr5:26935223-26937123 FORWARD LENGTH=276 | 201606	12056	235343	214052	167682	169807	189452	188290	168385	182376	213347	172735	187289	197554	204780	152358
AT2G45960.1	6	6	247.82	0.527607	1.64818	15min	60min	| plasma membrane intrinsic protein 1B | Chr2:18910450-18911703 FORWARD LENGTH=286 | 201606	1881.08	142434	164326	119933	114413	100403	136501	121873	119194	117232	129550	118771	103743	93114.3	32224.7
AT5G46110.1	3	3	176.65	0.527751	1.30862	15min	60min	| Glucose-6-phosphate/phosphate translocator-like protein | Chr5:18697606-18700212 FORWARD LENGTH=410 | 201606	6812.4	208014	263149	181352	183950	182326	201981	176060	186791	199754	195928	166619	153984	152732	124906
AT1G07410.1	3	3	173.36	0.527779	1.18425	15min	0min	| RAB GTPase homolog A2B | Chr1:2276270-2277154 FORWARD LENGTH=214 | 201606	1221.87	41886.7	40032.7	27723.7	28045.8	28380	31517.9	33224.7	33717.3	30790.6	33944.7	27022.9	29932.6	34848.3	28087
AT5G64990.1	1	1	68.09	0.527892	1.20668	15min	0min	| RAB GTPase homolog H1A | Chr5:25963562-25964792 REVERSE LENGTH=206 | 201606	733.441	18091.2	18399.3	10842.9	14115.5	13181.8	14027.9	16104.4	14785	15041.4	16607.4	12989.8	13426.5	16003.6	9908.74
AT3G11730.1	1	1	68.09	0.527892	1.20668	15min	0min	| Ras-related small GTP-binding family protein | Chr3:3709490-3711397 REVERSE LENGTH=205 | 201606	733.441	18091.2	18399.3	10842.9	14115.5	13181.8	14027.9	16104.4	14785	15041.4	16607.4	12989.8	13426.5	16003.6	9908.74
AT1G20620.7	7	7	377.37	0.528978	1.58299	5min	60min	| catalase 3 | Chr1:7144692-7145716 FORWARD LENGTH=310 | 201606	39354.7	231615	198616	256305	209969	209301	212304	154116	185448	144958	144082	189340	183786	153568	89419
AT3G11130.1	40	40	2282.25	0.529145	1.31469	15min	0min	| Clathrin%2C heavy chain | Chr3:3482575-3491667 REVERSE LENGTH=1705 | 201606	92300	704971	672335	607003	617154	661375	650841	663976	617262	638234	534396	576259	602949	553577	359889
AT3G12160.1	2	2	103.91	0.529361	1.26229	15min	5min	| RAB GTPase homolog A4D | Chr3:3879495-3880437 REVERSE LENGTH=222 | 201606	152.183	11552.1	11863.4	6655.28	7018.71	7628.22	8811.05	8987.81	9090.71	7843.28	8782.76	6905.69	8079.18	10992.8	6895.1
AT4G17530.1	7	7	467.15	0.529462	1.29157	60min	0min	| RAB GTPase homolog 1C | Chr4:9773721-9775424 REVERSE LENGTH=202 | 201606	13884.4	127217	113150	96921.4	93682.4	88078.5	98759.7	99724.7	114588	97541.6	109741	97641.5	111047	133649	83687.9
AT5G47200.1	6	6	447.89	0.529478	1.28957	60min	0min	| RAB GTPase homolog 1A | Chr5:19167029-19168718 FORWARD LENGTH=202 | 201606	13568.4	127217	110901	95475.7	92477.7	86699.1	97065.4	98288.8	113056	95787	108343	96231.5	109304	131575	83687.9
AT5G39850.1	2	2	98.47	0.529835	1.63237	5min	60min	| Ribosomal protein S4 | Chr5:15950053-15951171 FORWARD LENGTH=197 | 201606	255.146	9663.17	8708.65	6795.22	10323.5	6864.55	7412.51	8080.73	4934.08	6817.48	8672.75	4907.25	5029.57	4900.22	4762.48
AT4G39890.1	2	2	110.41	0.530753	1.25437	15min	5min	| RAB GTPase homolog H1C | Chr4:18506112-18507459 FORWARD LENGTH=214 | 201606	784.944	24958.6	25666.3	14180.3	18067.4	16710.9	19183.9	21616.2	20612.3	18810.9	21563.7	16629.4	17502.9	21654.7	15277.5
AT2G22290.1	2	2	110.41	0.530753	1.25437	15min	5min	| RAB GTPase homolog H1D | Chr2:9466568-9467688 FORWARD LENGTH=207 | 201606	784.944	24958.6	25666.3	14180.3	18067.4	16710.9	19183.9	21616.2	20612.3	18810.9	21563.7	16629.4	17502.9	21654.7	15277.5
AT5G67500.2	10	10	402.89	0.531301	1.22578	30min	0min	| voltage dependent anion channel 2 | Chr5:26935223-26937123 FORWARD LENGTH=303 | 201606	11726.5	217281	194092	152541	154054	172083	170345	153815	165830	190836	159841	167951	180357	185840	141175
AT3G16240.1	1	1	83.75	0.531414	2.76153	0min	60min	| delta tonoplast integral protein | Chr3:5505534-5506788 FORWARD LENGTH=250 | 201606	537.487	17447.1	18278.2	10604.6	12192.2	8622.1	13638.3	10164.7	11130.2	6248.13	6656.92	8444.01	5850.3	4433.24	2847.86
AT5G43970.1	1	1	54.51	0.531728	2.22966	15min	0min	| translocase of outer membrane 22-V | Chr5:17692888-17693187 FORWARD LENGTH=99 | 201606	19.3344	0.355883	867.715	668.31	536.086	581.135	760.424	545.752	672.44	836.403	0	692.754	903.063	647.563	0
AT1G80450.1	1	1	29.4	0.531864	1.55064	15min	60min	| VQ motif-containing protein | Chr1:30244155-30244688 REVERSE LENGTH=177 | 201606	11761	52285.1	51285.9	47080.1	44420.1	45299.3	46875.6	55396.4	51468.2	47770.4	43088.5	45164.9	45467.5	45157.5	8521.4
AT2G44610.1	4	4	186.56	0.532295	1.19355	15min	0min	| Ras-related small GTP-binding family protein | Chr2:18411778-18413883 REVERSE LENGTH=208 | 201606	1671.29	40382.7	41368.9	27343.7	30252.8	29018.4	32777.5	32445.6	34346.4	32474.9	33295	28435.8	29233.7	36244.3	27314.4
ATCG00430.1	1	1	65.7	0.533166	1.53184	5min	60min	| photosystem II reaction center protein G | ChrC:49257-49934 REVERSE LENGTH=225 | 201606	97.0705	8725.14	4952.02	7877.65	6474.81	5871.55	5083.95	3814.44	6800.01	6264.33	4128.68	6656.41	5538.32	6175.06	1489.07
AT2G39010.2	3	3	123.01	0.533407	1.28329	0min	5min	| plasma membrane intrinsic protein 2E | Chr2:16291564-16292740 FORWARD LENGTH=223 | 201606	21.361	13749.9	15365.7	8099.42	7852.45	6753.13	10854.8	10555.5	7696.19	8569.42	9731.08	8650.05	9283.35	10013.2	5913.94
AT4G13940.3	7	7	239.69	0.534367	1.36707	5min	60min	| S-adenosyl-L-homocysteine hydrolase | Chr4:8054931-8056676 FORWARD LENGTH=440 | 201606	29946.4	40908.4	57570.9	55413	52970.1	47819	65691.9	34426.7	43000	49348.3	43322.9	57995.4	49851.6	42063	22345.8
AT1G71390.1	1	1	31.65	0.534867	1.64151	30min	0min	| receptor like protein 11 | Chr1:26906453-26908807 FORWARD LENGTH=784 | 201606	776.701	19684	21480.7	17501	16652.2	18900.4	17967	20948.6	13861	25488	19203.7	24155.4	21414.1	22894	4313.09
AT2G47730.1	3	3	158.01	0.535028	1.61648	5min	0min	| glutathione S-transferase phi 8 | Chr2:19558213-19559266 FORWARD LENGTH=263 | 201606	8126.17	40905.3	39117.6	58854.2	42957	40680.2	47514	26799.1	55525.7	29227	31356.5	42198.4	47801.6	32374.1	15697.4
AT1G06690.1	1	1	30.88	0.535312	1.4678	5min	0min	| NAD(P)-linked oxidoreductase superfamily protein | Chr1:2049742-2052039 REVERSE LENGTH=377 | 201606	640.134	12201.5	11117.2	11700.2	12185.1	11281.4	11008.8	10510.5	11749.6	7063.74	11728.3	12140.7	12653.8	11663.1	2499.66
AT1G55670.1	5	5	141.2	0.535487	1.27737	60min	0min	| photosystem I subunit G | Chr1:20802874-20803356 REVERSE LENGTH=160 | 201606	6330.79	95296.1	71989.9	71160.6	62096	67773	60249.3	60992.4	64265.5	58301.2	56104.7	74494.9	55741.6	65227.3	100804
AT3G14210.2	8	8	576.79	0.536396	1.39507	30min	0min	| GDSL-like lipase/acylhydrolase superfamily protein | Chr3:4730579-4731562 FORWARD LENGTH=264 | 201606	55194.3	385609	417465	378243	352646	414299	355873	413663	304143	515327	295092	386923	353191	384272	235113
AT5G67500.1	10	10	454.35	0.536662	1.22891	30min	0min	| voltage dependent anion channel 2 | Chr5:26935223-26937650 FORWARD LENGTH=305 | 201606	11917.2	223407	203625	158194	160328	179728	180005	157889	168653	202776	160655	176000	184142	194491	140419
AT1G20620.4	8	8	428.61	0.537542	1.57279	5min	60min	| catalase 3 | Chr1:7144692-7146193 FORWARD LENGTH=377 | 201606	42396.2	247799	213210	267636	220815	219914	224314	162220	193797	153478	151832	198621	192632	160550	97204.6
AT2G38550.1	2	2	137.05	0.537575	1.29366	15min	0min	| Transmembrane proteins 14C | Chr2:16132178-16134229 FORWARD LENGTH=335 | 201606	1988.72	19377.8	17856.6	15982	16127.3	16176	17982.8	15524.7	17234	16973	15457.6	15353.3	15351.1	17056.8	10220.2
AT4G27440.1	11	11	659.51	0.537816	1.24911	30min	0min	| protochlorophyllide oxidoreductase B | Chr4:13725648-13727107 FORWARD LENGTH=401 | 201606	32396.1	271201	238806	201888	203266	206824	215147	211606	207773	203074	217843	256603	242849	229828	184629
AT2G17360.1	3	3	157.09	0.537874	1.56228	5min	60min	| Ribosomal protein S4 (RPS4A) family protein | Chr2:7546598-7548138 FORWARD LENGTH=261 | 201606	2257.61	23899.4	21437.8	18900.4	23545.3	19118.4	17421	18191.8	15921	15046.3	23433.6	14510.1	16250.6	15087.5	8068.49
AT1G03860.2	6	6	412.61	0.538568	1.22914	60min	0min	| prohibitin 2 | Chr1:979611-980870 REVERSE LENGTH=221 | 201606	13220.6	107113	109407	87008.8	87274.9	93939.3	97214.9	90888.8	94099.2	95249.8	80771.7	96105.4	96795.5	105813	79773.6
AT2G34300.3	2	2	57.95	0.539047	1.23427	15min	60min	| S-adenosyl-L-methionine-dependent methyltransferases superfamily protein | Chr2:14473916-14476811 REVERSE LENGTH=770 | 201606	159.743	11322.6	12248.7	8084.5	8652.14	8479.42	8457.03	8670.39	9793.32	9201.44	8104.21	7676.53	7393.76	9555.89	4861.32
AT2G34300.2	2	2	57.95	0.539047	1.23427	15min	60min	| S-adenosyl-L-methionine-dependent methyltransferases superfamily protein | Chr2:14473916-14476811 REVERSE LENGTH=770 | 201606	159.743	11322.6	12248.7	8084.5	8652.14	8479.42	8457.03	8670.39	9793.32	9201.44	8104.21	7676.53	7393.76	9555.89	4861.32
AT2G34300.1	2	2	57.95	0.539047	1.23427	15min	60min	| S-adenosyl-L-methionine-dependent methyltransferases superfamily protein | Chr2:14473916-14476811 REVERSE LENGTH=770 | 201606	159.743	11322.6	12248.7	8084.5	8652.14	8479.42	8457.03	8670.39	9793.32	9201.44	8104.21	7676.53	7393.76	9555.89	4861.32
AT2G33040.1	13	13	865.38	0.539578	1.29154	60min	0min	| gamma subunit of Mt ATP synthase | Chr2:14018978-14021047 REVERSE LENGTH=325 | 201606	36789	631567	580906	503014	455467	460505	478491	469560	545770	444528	429219	498330	590199	644356	378922
AT1G51980.1	17	17	1029.55	0.540652	1.36638	15min	0min	| Insulinase (Peptidase family M16) protein | Chr1:19323692-19326771 REVERSE LENGTH=503 | 201606	88314.9	452041	450674	467576	398010	438811	437070	439009	478046	406670	355542	430582	452416	454575	242808
AT1G19910.1	1	1	29.3	0.540801	2.46616	0min	60min	| ATPase%2C F0/V0 complex%2C subunit C protein | Chr1:6913317-6914322 FORWARD LENGTH=165 | 201606	926.044	9568.29	37990.8	5816.46	15611	11271.2	16591.1	17731.6	7582.93	14524.9	9716.45	10239.7	7472.73	11913.5	273.967
AT5G14030.1	2	2	96.87	0.540948	1.26614	5min	0min	| translocon-associated protein beta (TRAPB) family protein | Chr5:4526878-4528253 FORWARD LENGTH=195 | 201606	2989.26	45415.5	44062.6	35714.6	36811.1	44550.4	37369.2	36643.6	42040	45007.2	33575.6	36826.2	40996.3	45584	22075.6
AT5G40810.1	6	6	326.33	0.540979	1.32406	15min	0min	| Cytochrome C1 family | Chr5:16340200-16342327 FORWARD LENGTH=307 | 201606	20602.5	211619	235910	202949	188281	212491	211804	206044	201989	213653	166080	182384	200815	196169	103234
AT1G15210.1	16	16	808.5	0.541013	1.21306	60min	0min	| pleiotropic drug resistance 7 | Chr1:5231552-5236573 REVERSE LENGTH=1442 | 201606	17120.4	182486	179858	146893	148234	163798	158959	135340	164639	150575	168775	137319	167730	177051	115533
AT4G20260.5	4	4	232.81	0.541623	1.43497	15min	5min	| plasma-membrane associated cation-binding protein 1 | Chr4:10941593-10943120 FORWARD LENGTH=167 | 201606	30185.1	248912	227647	157692	151022	161514	243024	236418	195322	182522	193839	157693	176900	169968	253827
AT1G51530.1	1	1	24.35	0.541624	2.21726	0min	60min	| RNA-binding (RRM/RBD/RNP motifs) family protein | Chr1:19109854-19112152 FORWARD LENGTH=391 | 201606	278.056	36112.4	40692	23518.2	22127.8	24369.5	29187.9	23566.5	22079.7	22690	18755.2	21006.5	17534.1	17108	122.564
AT3G46740.1	15	15	884.87	0.542372	1.25277	60min	0min	| translocon at the outer envelope membrane of chloroplasts 75-III | Chr3:17216104-17219296 REVERSE LENGTH=818 | 201606	24878.4	226568	223117	196454	195523	199110	198284	174778	220021	197420	188542	181709	210384	247288	136846
AT3G52300.1	11	11	522.17	0.54347	1.21988	15min	0min	| ATP synthase D chain | Chr3:19396689-19398119 FORWARD LENGTH=168 | 201606	10887.2	217905	228497	166757	163518	177731	188083	196813	172943	199016	164111	161338	181941	186046	133798
AT4G20260.6	5	5	282.48	0.543996	1.4493	15min	5min	| plasma-membrane associated cation-binding protein 1 | Chr4:10941593-10943227 FORWARD LENGTH=166 | 201606	24967.3	209765	200910	135649	128185	136475	214063	202229	163876	156212	159704	134308	152355	146929	219644
AT1G20620.6	11	11	542.7	0.544178	1.57381	5min	60min	| catalase 3 | Chr1:7143914-7146193 FORWARD LENGTH=551 | 201606	53035.2	303006	284600	337401	284977	285624	297004	206719	247389	207280	202154	260753	250574	214989	111382
AT3G10860.1	1	1	76.53	0.544288	1.20162	15min	0min	| Cytochrome b-c1 complex%2C subunit 8 protein | Chr3:3399815-3400514 FORWARD LENGTH=72 | 201606	1878.61	49480.8	45971.7	32311.2	34716.3	32976.4	40952.3	41698.1	34304.5	35542.1	35740.1	28813.5	33546.3	33727.3	42825.1
AT3G52730.1	2	2	68.33	0.544513	1.29584	15min	0min	| ubiquinol-cytochrome C reductase UQCRX/QCR9-like family protein | Chr3:19543146-19544167 REVERSE LENGTH=72 | 201606	421.876	27299.4	31053.1	21651.2	21681.8	24953.6	26125.2	27212.9	22824.2	28652.9	23436.8	22847.1	26650.9	29094.8	5486.62
AT3G48960.1	1	1	26.65	0.544598	1.22421	30min	0min	| Ribosomal protein L13e family protein | Chr3:18150444-18151412 REVERSE LENGTH=206 | 201606	2361.54	9224.27	9060.86	7209.56	10302.9	7610.25	6217.46	8151.54	6771.09	8231.32	10323.8	6720.75	7188.59	7247.59	6806.5
AT5G23900.1	1	1	26.65	0.544598	1.22421	30min	0min	| Ribosomal protein L13e family protein | Chr5:8064176-8065081 REVERSE LENGTH=206 | 201606	2361.54	9224.27	9060.86	7209.56	10302.9	7610.25	6217.46	8151.54	6771.09	8231.32	10323.8	6720.75	7188.59	7247.59	6806.5
AT4G36220.1	1	1	26.9	0.544941	1.42991	0min	60min	| ferulic acid 5-hydroxylase 1 | Chr4:17137584-17139619 REVERSE LENGTH=520 | 201606	2432.26	5544.85	5009.55	3227.83	3507.4	3430.13	3647.03	4129.83	3705.99	4574.04	3023.38	2775.16	3117.7	3755.66	2208.76
AT2G37170.1	3	3	135.83	0.544989	1.31527	15min	5min	| plasma membrane intrinsic protein 2 | Chr2:15613624-15614791 REVERSE LENGTH=285 | 201606	1211.12	60095.7	58209.5	36170.5	35641.7	29866.2	46010.9	47692.2	40031.8	37987.3	48083.2	38353	35714.2	39802.3	51790.3
AT1G47420.1	3	3	266.25	0.546088	1.26273	60min	0min	| succinate dehydrogenase 5 | Chr1:17395774-17397176 REVERSE LENGTH=257 | 201606	4622.92	48678.2	46626.5	37440.7	37612.1	41198.9	39660.2	39724.5	43679	43237.8	42390.6	38149.2	45413.5	53815	26953.6
AT2G25430.1	1	1	67.06	0.546128	1.71992	60min	0min	| epsin N-terminal homology (ENTH) domain-containing protein / clathrin assembly protein-like protein | Chr2:10822716-10824677 FORWARD LENGTH=653 | 201606	259.407	5486.42	5539.25	5382.86	5675.4	5408.53	6481.76	6600.37	5380.53	6605.2	5007.63	4706.93	7965.47	10302.6	1141.34
AT2G47470.1	2	2	95.76	0.546138	1.37733	60min	0min	| thioredoxin family protein | Chr2:19481503-19483683 FORWARD LENGTH=361 | 201606	6635.21	20486.5	23094.6	18059	18176	17850.5	19642.7	17675.7	19188.9	26291.1	19891.2	15286.6	21659.1	28838.4	18666.9
AT3G23810.1	7	7	235.48	0.546656	1.53497	5min	60min	| S-adenosyl-l-homocysteine (SAH) hydrolase 2 | Chr3:8588013-8589671 REVERSE LENGTH=485 | 201606	24349.2	50658.7	65666.1	63691.2	68612.7	57571	74506	37961	46644.9	54360.8	45473.1	62847.2	57780.2	49700.8	16218.7
AT3G27000.1	1	1	36.91	0.546669	1.26234	60min	0min	| actin related protein 2 | Chr3:9952787-9955784 REVERSE LENGTH=389 | 201606	5888	92725.6	67919.5	66996.8	59021.3	63425.9	55866	57183.5	60741.5	55378.9	54309.9	70653.8	51512.9	58724.3	99983.6
AT5G08670.1	30	30	2381.78	0.546887	1.16147	15min	0min	| ATP synthase alpha/beta family protein | Chr5:2818395-2821149 REVERSE LENGTH=556 | 201606	238941	5.22329e+06	4.56684e+06	3.81853e+06	3.49473e+06	3.73872e+06	3.87659e+06	3.80281e+06	3.96908e+06	4.06913e+06	3.14505e+06	3.81196e+06	3.93634e+06	4.22343e+06	3.38841e+06
AT5G03520.2	3	3	133.24	0.548311	1.17002	30min	60min	| RAB GTPase homolog 8C | Chr5:883713-885158 FORWARD LENGTH=206 | 201606	733.441	23557	24574.7	14323.5	17027.1	17121.1	17843.2	19214.1	18977.8	19241.7	20866.5	16143.1	16884.6	19974.9	11217.7
AT4G34950.1	1	1	42.79	0.549097	1.54499	5min	60min	| Major facilitator superfamily protein | Chr4:16642544-16644759 REVERSE LENGTH=567 | 201606	0	9740.69	6367.93	9828.29	7178.98	7286.01	6847.38	5224.83	9136.06	4372.84	8083.92	5785.84	8753.25	6970.64	0
AT4G35970.2	2	2	191.11	0.54969	1.21739	15min	0min	| ascorbate peroxidase 5 | Chr4:17028651-17029943 FORWARD LENGTH=223 | 201606	7276.35	66141.3	64920.5	56701.4	54644.4	54738.4	55104.8	52142.9	61163.4	56618.3	56041.2	47788.4	48660.4	54684.7	43230.4
AT4G35970.1	2	2	191.11	0.54969	1.21739	15min	0min	| ascorbate peroxidase 5 | Chr4:17028651-17030205 FORWARD LENGTH=279 | 201606	7276.35	66141.3	64920.5	56701.4	54644.4	54738.4	55104.8	52142.9	61163.4	56618.3	56041.2	47788.4	48660.4	54684.7	43230.4
AT2G44640.1	7	7	320	0.550236	1.39719	60min	0min	| TRIGALACTOSYLDIACYLGLYCEROL-like protein | Chr2:18417286-18419063 FORWARD LENGTH=451 | 201606	10727.9	70822.9	61107.7	56528.4	53250.6	56915.3	51728.5	52329.5	78516.2	51729.1	62647.5	57946.7	76946.5	80219.7	42155.3
AT3G53420.1	3	3	173.78	0.551267	1.21842	15min	5min	| plasma membrane intrinsic protein 2A | Chr3:19803906-19805454 REVERSE LENGTH=287 | 201606	3877.24	161528	169765	110326	107803	89988.7	129931	136196	109288	111297	129972	107369	103881	108640	142354
AT5G15200.1	3	3	128.21	0.551425	1.46489	5min	60min	| Ribosomal protein S4 | Chr5:4935124-4936334 REVERSE LENGTH=198 | 201606	797.595	16877.6	14368.7	11654.5	16149.1	11666.7	11451.7	13526	8985.91	11295.5	14103.8	9067.6	8968.01	8862.76	9113.45
AT3G12915.2	2	2	75.49	0.551787	1.26489	60min	0min	| Ribosomal protein S5/Elongation factor G/III/V family protein | Chr3:4112834-4115708 FORWARD LENGTH=788 | 201606	1089.24	26127.7	10977.5	15274.1	14752.5	8456.41	14529.5	12367.6	21394.9	9282.2	17628.2	14805.5	16978.9	21724	9608.88
AT3G12915.1	2	2	75.49	0.551787	1.26489	60min	0min	| Ribosomal protein S5/Elongation factor G/III/V family protein | Chr3:4112999-4115708 FORWARD LENGTH=820 | 201606	1089.24	26127.7	10977.5	15274.1	14752.5	8456.41	14529.5	12367.6	21394.9	9282.2	17628.2	14805.5	16978.9	21724	9608.88
AT2G43130.1	1	1	67.43	0.552929	1.26089	15min	5min	| P-loop containing nucleoside triphosphate hydrolases superfamily protein | Chr2:17929899-17930904 REVERSE LENGTH=214 | 201606	152.183	8599.96	9259.41	5018.23	5463.86	5865.96	6752.97	6748.32	7111.86	5878.25	6526.75	5144.87	6144.03	7342.41	4337.97
AT1G28550.1	1	1	67.43	0.552929	1.26089	15min	5min	| RAB GTPase homolog A1I | Chr1:10036966-10037698 REVERSE LENGTH=218 | 201606	152.183	8599.96	9259.41	5018.23	5463.86	5865.96	6752.97	6748.32	7111.86	5878.25	6526.75	5144.87	6144.03	7342.41	4337.97
AT1G01200.1	1	1	67.43	0.552929	1.26089	15min	5min	| RAB GTPase homolog A3 | Chr1:86715-88145 REVERSE LENGTH=237 | 201606	152.183	8599.96	9259.41	5018.23	5463.86	5865.96	6752.97	6748.32	7111.86	5878.25	6526.75	5144.87	6144.03	7342.41	4337.97
AT5G47520.1	1	1	67.43	0.552929	1.26089	15min	5min	| RAB GTPase homolog A5A | Chr5:19277596-19278366 REVERSE LENGTH=221 | 201606	152.183	8599.96	9259.41	5018.23	5463.86	5865.96	6752.97	6748.32	7111.86	5878.25	6526.75	5144.87	6144.03	7342.41	4337.97
AT3G07410.1	1	1	67.43	0.552929	1.26089	15min	5min	| RAB GTPase homolog A5B | Chr3:2372485-2373482 REVERSE LENGTH=217 | 201606	152.183	8599.96	9259.41	5018.23	5463.86	5865.96	6752.97	6748.32	7111.86	5878.25	6526.75	5144.87	6144.03	7342.41	4337.97
AT2G31680.1	1	1	67.43	0.552929	1.26089	15min	5min	| RAB GTPase homolog A5D | Chr2:13473781-13474957 REVERSE LENGTH=219 | 201606	152.183	8599.96	9259.41	5018.23	5463.86	5865.96	6752.97	6748.32	7111.86	5878.25	6526.75	5144.87	6144.03	7342.41	4337.97
AT1G73640.1	1	1	67.43	0.552929	1.26089	15min	5min	| RAB GTPase homolog A6A | Chr1:27687033-27687987 FORWARD LENGTH=233 | 201606	152.183	8599.96	9259.41	5018.23	5463.86	5865.96	6752.97	6748.32	7111.86	5878.25	6526.75	5144.87	6144.03	7342.41	4337.97
AT1G18200.1	1	1	67.43	0.552929	1.26089	15min	5min	| Rab GTPase-like A1I protein | Chr1:6265416-6266659 REVERSE LENGTH=229 | 201606	152.183	8599.96	9259.41	5018.23	5463.86	5865.96	6752.97	6748.32	7111.86	5878.25	6526.75	5144.87	6144.03	7342.41	4337.97
AT1G05810.2	1	1	67.43	0.552929	1.26089	15min	5min	| Rab GTPase-like A5A protein | Chr1:1748305-1749350 FORWARD LENGTH=264 | 201606	152.183	8599.96	9259.41	5018.23	5463.86	5865.96	6752.97	6748.32	7111.86	5878.25	6526.75	5144.87	6144.03	7342.41	4337.97
AT1G05810.1	1	1	67.43	0.552929	1.26089	15min	5min	| Rab GTPase-like A5A protein | Chr1:1748443-1749350 FORWARD LENGTH=218 | 201606	152.183	8599.96	9259.41	5018.23	5463.86	5865.96	6752.97	6748.32	7111.86	5878.25	6526.75	5144.87	6144.03	7342.41	4337.97
AT1G15690.1	13	13	876.02	0.552933	1.20113	30min	0min	| Inorganic H pyrophosphatase family protein | Chr1:5399115-5402185 FORWARD LENGTH=770 | 201606	28243.6	553445	578755	421113	418221	419491	463177	426374	417125	520862	465045	407939	417952	378544	391102
AT4G27500.1	1	1	54.99	0.553175	1.33633	30min	5min	| proton pump interactor 1 | Chr4:13743614-13745900 FORWARD LENGTH=612 | 201606	322.729	7002.3	6837.95	4584.36	4638.83	4636.16	5164.44	5927.24	5828.15	7333.12	6130.92	5056.69	6017.7	7888.81	2922.05
AT1G79040.1	4	4	275.56	0.553786	1.43891	5min	0min	| photosystem II subunit R | Chr1:29736085-29736781 FORWARD LENGTH=140 | 201606	14356.2	262302	254430	261554	235936	266698	216165	224178	240652	208247	187305	263121	211950	277701	61064.8
AT1G30360.1	10	10	441.78	0.554318	1.11964	15min	0min	| Early-responsive to dehydration stress protein (ERD4) | Chr1:10715892-10718799 FORWARD LENGTH=724 | 201606	3558.86	103911	109365	77447.8	76555.5	69270.1	88703.9	75509	78565	73332.5	83013.9	71616	77469.2	82889.3	71456.3
AT2G39460.1	1	1	25.92	0.554455	1.72624	30min	60min	| ribosomal protein L23AA | Chr2:16475049-16475904 FORWARD LENGTH=154 | 201606	0	2981.9	3152.63	1735.84	2221.56	1648.76	1955.24	2255.2	1844.48	2710.7	2973.14	1878.34	2071.69	2309.03	0
AT4G00430.1	4	4	153.16	0.554555	1.27268	30min	60min	| plasma membrane intrinsic protein 1%3B4 | Chr4:186143-187531 REVERSE LENGTH=287 | 201606	1951.57	119924	128030	91253.1	85206.4	76334.1	102786	90895	84520.7	100057	96571.6	86589.7	88166.7	90956.5	43412.7
AT1G72240.1	1	1	26.45	0.555064	1.12397	60min	0min	| hypothetical protein | Chr1:27190172-27190573 FORWARD LENGTH=133 | 201606	590.574	10742.1	10100.6	7315.39	7672.58	7580.23	7973.69	7931.76	7953.01	7391.87	7658.84	7814.25	7995.33	8263.02	7832.05
AT2G24820.1	5	5	223.11	0.555272	1.50474	5min	0min	| translocon at the inner envelope membrane of chloroplasts 55-II | Chr2:10575038-10576829 FORWARD LENGTH=539 | 201606	8554.07	39230.5	52962.1	53764.4	48703.6	49129.9	47724.8	41745.3	52723.2	41904.8	50223.9	44971.8	53109.3	57117.9	12297.4
AT4G37830.1	1	1	38.92	0.555588	1.20142	60min	0min	| cytochrome c oxidase-like protein | Chr4:17787672-17788762 REVERSE LENGTH=102 | 201606	5145.32	71289.5	50743.7	45858.6	44178.5	47380.3	45165.8	48921.9	54882.8	46890.2	44971	43958	54155.7	58107.7	40531.1
AT5G54500.1	3	3	179.82	0.555773	1.25139	15min	0min	| flavodoxin-like quinone reductase 1 | Chr5:22124674-22126256 FORWARD LENGTH=204 | 201606	3123.77	42545.6	45141.9	39614.3	36711.2	35092.2	37876.7	35736.2	40027	32477.5	44038.5	34266.8	41388.5	45292.6	18335.1
AT5G42960.1	4	4	176.12	0.556209	1.23442	30min	0min	| outer envelope pore 24B-like protein | Chr5:17235184-17236478 FORWARD LENGTH=213 | 201606	2317.36	26560.6	26687	19109.5	22771.5	22667.6	21719.3	19260.9	22555.5	23213.4	26519	18858.2	22069.3	22995	15634.2
AT5G52840.1	5	5	262.32	0.55628	1.19541	15min	0min	| NADH-ubiquinone oxidoreductase-like protein | Chr5:21413718-21414794 FORWARD LENGTH=169 | 201606	3689.13	68631.6	67326.8	51259.8	49340.4	50985.3	56631.7	56787.2	53517.8	55134.2	46049.1	47912.2	51388.7	52874	45316.7
AT2G28900.1	4	4	272.27	0.557186	1.36684	15min	60min	| outer plastid envelope protein 16-1 | Chr2:12414423-12415459 REVERSE LENGTH=148 | 201606	4179.68	87265.7	78200.7	69379.4	64691.2	63046.2	67593	60117.7	74013.6	58954.9	68468.7	55891.7	56509.8	56473.2	34601.9
AT1G19580.2	3	3	109.62	0.55749	1.12513	15min	0min	| gamma carbonic anhydrase 1 | Chr1:6774937-6776845 FORWARD LENGTH=220 | 201606	1488.25	42962.3	41871.8	28392	28481.6	30974.8	33991.6	31579	31553.4	35768.7	30086.6	31131.2	32822.9	35914.3	23730.1
AT1G19580.1	3	3	109.62	0.55749	1.12513	15min	0min	| gamma carbonic anhydrase 1 | Chr1:6774937-6777092 FORWARD LENGTH=275 | 201606	1488.25	42962.3	41871.8	28392	28481.6	30974.8	33991.6	31579	31553.4	35768.7	30086.6	31131.2	32822.9	35914.3	23730.1
AT4G20260.1	6	6	320.81	0.558015	1.44344	15min	5min	| plasma-membrane associated cation-binding protein 1 | Chr4:10941593-10943227 FORWARD LENGTH=225 | 201606	30194	265714	250925	166376	159006	169330	261461	249267	203360	193255	201947	164237	185604	179103	258978
ATMG00070.1	2	2	98.72	0.558133	1.52271	15min	0min	| NADH dehydrogenase subunit 9 | ChrM:23663-24235 REVERSE LENGTH=190 | 201606	1429.19	23492.7	26002.5	25843.2	23030.1	25475.4	25688.6	23152.7	28702	20828.5	19321.8	23924.9	25881.4	27848.8	3865.02
AT3G52300.2	6	6	263.45	0.558203	1.20121	15min	0min	| ATP synthase D chain | Chr3:19396689-19397866 FORWARD LENGTH=122 | 201606	5742.89	123167	130549	93465.9	88813.8	99142.8	107895	108997	94771.6	109912	86973.7	87214.2	99613.6	106155	71473.5
AT3G11930.1	3	3	194.6	0.558441	1.30031	15min	0min	| Adenine nucleotide alpha hydrolases-like superfamily protein | Chr3:3776371-3777393 FORWARD LENGTH=199 | 201606	5860.18	29155.6	25006.9	22060.1	23085.4	24165.1	26034.6	28037	23976.4	24741.7	24543.8	21888.2	26839.7	25500.2	15717
AT3G15730.1	2	2	57.46	0.558767	1.5166	15min	0min	| phospholipase D alpha 1 | Chr3:5330835-5333474 FORWARD LENGTH=810 | 201606	6119.62	13112.6	13594.6	16189.6	15806.4	12070.7	16129	16064.2	17591.9	10240.9	17542.7	13503.6	21739.9	14903	1929.99
AT3G61430.1	5	5	216.21	0.559196	1.15405	30min	5min	| plasma membrane intrinsic protein 1A | Chr3:22733657-22735113 FORWARD LENGTH=286 | 201606	1028.46	82830.2	87981.3	59542.3	51892.4	46601.1	64889	61056	51158.3	64066.2	61423.7	56891.1	57525.5	59097.3	41560.7
AT1G22700.1	2	2	106.64	0.559294	2.54751	60min	0min	| Tetratricopeptide repeat (TPR)-like superfamily protein | Chr1:8028323-8029878 REVERSE LENGTH=301 | 201606	6172.35	6504.37	985.859	8445.12	5333.45	3990.63	5953.68	5101.3	18648.7	2364.45	8799.46	19197.8	14901.4	16535.4	3368.69
ATCG00730.1	1	1	49.01	0.5594	1.6296	5min	60min	| photosynthetic electron transfer D | ChrC:76481-77672 FORWARD LENGTH=160 | 201606	500.986	17316.6	15385.9	16142.4	13560.5	16448.4	14283.3	12383.9	12344.9	12801.7	6027.2	17895.8	10683.3	11713.5	5923.86
AT5G17170.1	2	2	87.77	0.561119	1.3839	5min	0min	| rubredoxin family protein | Chr5:5649335-5650975 FORWARD LENGTH=271 | 201606	1428.94	16938.4	14131.3	17408.9	13116.8	14449.2	14840.1	13272.1	15581.3	13181.7	12311.5	19161.7	14866.4	14227	3551.27
AT3G53130.1	1	1	32.1	0.56125	1.96877	60min	0min	| Cytochrome P450 superfamily protein | Chr3:19692812-19695278 FORWARD LENGTH=539 | 201606	2406.57	2982.51	1704.97	4312.72	3900.59	4211.5	2462.06	3056.13	4605.63	1661.92	5245.43	4951.02	7194.64	5203.38	1568.53
AT2G33210.1	1	1	28.89	0.56139	1.59053	15min	0min	| heat shock protein 60-2 | Chr2:14075093-14078568 REVERSE LENGTH=585 | 201606	442.815	4447.3	3552.17	3388.79	3450.84	3150.55	4219.78	3937.39	5270.54	4792.73	4561.27	2972.19	4069.33	4911.8	229.772
AT4G25450.2	2	2	40.68	0.562787	2.78269	60min	15min	| non-intrinsic ABC protein 8 | Chr4:13010367-13013912 REVERSE LENGTH=618 | 201606	4871.72	499.588	942.707	3090.07	1279.48	1313.06	771.86	898.29	3273.38	424.365	1579.97	5143.78	6956.13	5266	1534.21
AT3G48680.1	3	3	176.99	0.563261	1.20164	15min	0min	| gamma carbonic anhydrase-like 2 | Chr3:18035107-18036773 FORWARD LENGTH=256 | 201606	3747.72	60054.3	57060.8	43345.4	41271.9	44110.5	45803.2	52126.7	47303.5	49015.1	41728.6	40892.6	45310.6	47374.8	35917.7
AT1G03860.1	7	7	446.1	0.563329	1.23761	15min	0min	| prohibitin 2 | Chr1:979611-981157 REVERSE LENGTH=286 | 201606	16397.6	115281	122309	92017.6	93855.3	98373.6	106420	104770	103147	101527	86438.1	99898.8	101557	112746	81034.7
AT5G50920.1	27	27	1304.24	0.563469	1.21025	5min	0min	| CLPC homologue 1 | Chr5:20715710-20719800 REVERSE LENGTH=929 | 201606	101665	289281	281570	289885	268721	255307	285767	230280	286806	238713	262920	263288	259808	227337	193765
AT5G57490.1	3	3	77.38	0.563518	1.30459	15min	0min	| voltage dependent anion channel 4 | Chr5:23283895-23285335 REVERSE LENGTH=274 | 201606	575.255	8500.71	7432.61	6464.35	6184.11	6656.66	7017.73	7167.52	7351.7	7376.67	6908	6753.84	7999.42	9475.1	3060.51
ATCG01060.1	5	5	332.02	0.563536	1.50398	30min	60min	| iron-sulfur cluster binding%3Belectron carriers%3B4 iron%2C 4 sulfur cluster binding protein | ChrC:117318-117563 REVERSE LENGTH=81 | 201606	21506.6	245481	240064	192282	217573	230446	245875	146878	167557	240070	170401	339820	186785	212409	99677.4
AT2G21870.1	14	14	771.45	0.563549	1.21188	15min	0min	| MALE GAMETOPHYTE DEFECTIVE 1 | Chr2:9320456-9322618 REVERSE LENGTH=240 | 201606	22318.5	286075	284991	215640	208422	225787	243347	239227	236539	242095	202305	215582	240088	244504	178351
AT5G03100.1	1	1	45.79	0.563985	1.10294	60min	0min	| F-box/RNI-like superfamily protein | Chr5:726832-727980 FORWARD LENGTH=307 | 201606	1552.76	47647.4	36856.2	31218.5	27456.5	30966.9	30239.1	30362.7	30722.6	35171.8	25043.4	29873.1	26112.3	27599.8	41203.3
AT2G40060.1	2	2	51.83	0.564714	1.85929	60min	30min	| Clathrin light chain protein | Chr2:16726564-16728001 FORWARD LENGTH=258 | 201606	7285.64	3463.02	4856.75	3522.08	3580.65	3660.76	3920.19	4283.21	3134.65	4497.72	2104.15	3347.28	3050.59	2983.89	12463.9
AT4G37910.1	1	1	26.17	0.565043	1.91922	60min	5min	| mitochondrial heat shock protein 70-1 | Chr4:17825368-17828099 REVERSE LENGTH=682 | 201606	90.3564	960.077	1198.14	537.117	384.365	639.023	740.682	483.278	541.837	850.699	512.077	595.146	656.651	1143.64	1194.66
AT4G37910.2	1	1	26.17	0.565043	1.91922	60min	5min	| mitochondrial heat shock protein 70-1 | Chr4:17825368-17828099 REVERSE LENGTH=682 | 201606	90.3564	960.077	1198.14	537.117	384.365	639.023	740.682	483.278	541.837	850.699	512.077	595.146	656.651	1143.64	1194.66
AT5G09590.1	1	1	26.17	0.565043	1.91922	60min	5min	| mitochondrial HSO70 2 | Chr5:2975721-2978508 FORWARD LENGTH=682 | 201606	90.3564	960.077	1198.14	537.117	384.365	639.023	740.682	483.278	541.837	850.699	512.077	595.146	656.651	1143.64	1194.66
AT4G01690.1	3	3	150.5	0.56527	1.44259	5min	0min	| Flavin containing amine oxidoreductase family | Chr4:729929-732309 FORWARD LENGTH=537 | 201606	5641.58	34533.9	28381.9	32973.1	31162.3	34765.2	29168.8	29646	34815.9	29776.9	26003.8	34163.1	34811.1	33502.6	10354.5
AT5G37510.1	12	12	756.93	0.565795	1.23579	15min	0min	| NADH-ubiquinone dehydrogenase | Chr5:14897490-14900352 FORWARD LENGTH=745 | 201606	26540.1	207507	216072	162433	167154	165329	186724	193532	175998	198867	160227	178273	202598	214707	129473
AT2G47840.1	2	2	85.8	0.566095	1.43406	15min	0min	| Uncharacterized conserved protein ycf60 | Chr2:19594331-19594957 REVERSE LENGTH=208 | 201606	12668.2	23917.9	23166.3	26364.4	22803.4	28095.7	21183	21326.8	43178.8	16053.1	21015.5	23682.2	29792.8	27269.7	14027.2
AT3G47070.1	3	3	123.76	0.56718	1.41329	5min	0min	| thylakoid soluble phosphoprotein | Chr3:17337205-17337507 REVERSE LENGTH=100 | 201606	12794	51407	27326.6	51486.1	34864.1	43004.4	35769	30143.7	53189.4	28115.5	38989.4	44346.1	39767.1	43885.9	25716
AT2G47380.1	1	1	38.09	0.568143	1.2732	5min	30min	| Cytochrome c oxidase subunit Vc family protein | Chr2:19441694-19441888 FORWARD LENGTH=64 | 201606	532.764	28852	30054.4	20665.5	21307.3	22314.5	23069.2	20608	19012.2	21248	12658.3	16586.2	17951.9	16696.2	21288.4
AT4G12420.1	2	2	86.2	0.56945	1.52024	60min	5min	| Cupredoxin superfamily protein | Chr4:7349941-7352868 REVERSE LENGTH=587 | 201606	2545.7	9764.59	13824	8217.14	8571.18	7843.56	9246.72	7752.85	11411.6	8467.86	12288	7119.26	11309.2	17291.9	8845.33
AT2G30790.1	1	1	51.84	0.570059	1.76952	60min	30min	| photosystem II subunit P-2 | Chr2:13119047-13119596 REVERSE LENGTH=125 | 201606	1771.57	17845.9	13794.7	6484.79	6526.88	7173.37	5773.68	5349.01	10586.1	6618.45	7080.85	6271.08	8249.88	14662.4	12425.6
AT5G22640.3	2	2	61.41	0.570387	2.27944	60min	0min	| MORN (Membrane Occupation and Recognition Nexus) repeat-containing protein | Chr5:7530702-7533641 FORWARD LENGTH=620 | 201606	13234.5	9015.34	11794.3	20232.1	13818.2	17733.9	16495.8	16461.4	44502.5	10808.4	27016	26709.1	33068.1	38114.5	6418.87
AT3G60190.1	4	4	161.65	0.570505	1.29184	5min	60min	| DYNAMIN-like 1E | Chr3:22244367-22247651 REVERSE LENGTH=624 | 201606	10870.4	25184.7	22885.2	23623.3	24289.4	27625.6	25127.8	23518.7	25429.6	26171.6	21790.8	22601.4	26220.1	26153.6	6099.64
AT5G63400.2	3	3	232.46	0.570717	1.35491	60min	5min	| adenylate kinase 1 | Chr5:25393502-25394817 REVERSE LENGTH=190 | 201606	20187.1	112220	107091	89026.2	76289.6	71920.1	85057.5	78868.9	101929	91876.8	82412.8	89591.2	105361	131956	84117.1
AT4G33495.1	1	1	30.63	0.571262	1.47386	15min	5min	| Ubiquitin carboxyl-terminal hydrolase family protein | Chr4:16111349-16112578 REVERSE LENGTH=409 | 201606	435.177	19367.9	17864.4	10728.4	9078.47	10187.7	15798.2	15763.1	12646.4	11536.2	13314.5	9858.08	11039.2	10826.6	14441.1
AT3G16480.1	8	8	406.09	0.571838	1.32536	15min	60min	| mitochondrial processing peptidase alpha subunit | Chr3:5599906-5602716 FORWARD LENGTH=499 | 201606	17500.9	135101	130543	127519	107418	117768	126137	119913	123713	114430	92417.6	118320	110010	114502	54477.6
AT2G09990.1	2	2	68.37	0.57239	1.4246	0min	30min	| Ribosomal protein S5 domain 2-like superfamily protein | Chr2:3781442-3781882 FORWARD LENGTH=146 | 201606	14043.2	7348.16	8099.42	6426.84	8600.21	6135.98	7449.64	9723.66	6542.02	7308.32	6895.92	6496.8	6179.78	5369.09	10636.1
AT3G08560.1	2	2	75.41	0.572799	1.70476	0min	5min	| vacuolar H+-ATPase subunit E isoform 2 | Chr3:2600130-2601907 FORWARD LENGTH=235 | 201606	1.67168	8206.53	8123.02	3209	3027.93	3342.82	5223.66	3326.36	3244.5	6634.81	3996.55	4090.42	4637.41	5042.48	1004.17
AT1G24200.1	1	1	17.56	0.572867	1.3294	0min	60min	| Paired amphipathic helix (PAH2) superfamily protein | Chr1:8571173-8572377 REVERSE LENGTH=196 | 201606	10485.8	4892.23	9363.66	7682.67	7541.32	8756.91	8267.43	6024.87	7490.55	8151.01	8044.33	6614.49	7406.06	8303.98	2901.09
AT2G07785.1	1	1	52.33	0.572985	1.4636	15min	60min	| NADH dehydrogenase family protein | Chr2:3348114-3348413 FORWARD LENGTH=99 | 201606	1149.87	9130.29	9509.58	7688.65	7666.94	8019.84	8815.83	7917.53	7099.67	7015.49	5111.42	6081.21	6109.1	6198.65	3976.11
AT4G05530.1	1	1	17.39	0.573047	1.29976	30min	0min	| indole-3-butyric acid response 1 | Chr4:2816462-2818074 FORWARD LENGTH=254 | 201606	0	6366.92	5966.71	5805.94	4064.58	5785.15	4627.77	3739.43	5795.88	6050.89	3672.63	6307.25	6035.76	6554.06	0
AT5G60670.1	3	3	157.55	0.573226	1.27398	30min	0min	| Ribosomal protein L11 family protein | Chr5:24381066-24381566 REVERSE LENGTH=166 | 201606	11654.2	38326.1	38550.8	28505.5	34655.5	28760.2	31721.1	46190.8	26654.4	31898.9	48612	32275.9	30128.8	27631	30881.3
AT3G60950.1	1	1	26.09	0.573425	1.33382	15min	60min	| C2 calcium/lipid-binding endonuclease/exonuclease/phosphatase | Chr3:22524475-22529770 FORWARD LENGTH=627 | 201606	2014	10939.9	14384.7	9811.88	10303.3	11048.7	12181.6	12040.8	10116	12351.2	10683.4	9561.49	9362.14	11132.1	5250.14
AT3G61030.1	1	1	26.09	0.573425	1.33382	15min	60min	| Calcium-dependent lipid-binding (CaLB domain) family protein | Chr3:22585655-22590452 FORWARD LENGTH=509 | 201606	2014	10939.9	14384.7	9811.88	10303.3	11048.7	12181.6	12040.8	10116	12351.2	10683.4	9561.49	9362.14	11132.1	5250.14
AT3G22845.1	1	1	34.79	0.574574	1.16322	30min	0min	| emp24/gp25L/p24 family/GOLD family protein | Chr3:8087373-8088550 FORWARD LENGTH=214 | 201606	215.68	3625.29	4231.66	2471.73	2760.56	3831.26	3055.2	3411.03	2135.34	3283.69	3652.8	2453.77	2979.31	2717.06	3034.06
AT5G16620.1	8	8	344.21	0.574822	1.23276	5min	0min	| hydroxyproline-rich glycoprotein family protein | Chr5:5450808-5454256 FORWARD LENGTH=447 | 201606	7322.37	68693.5	63931.2	59601.1	53429.5	59490.5	55183.5	51451.7	62996.9	58136.2	59927.3	51096.2	56843.9	65238.3	31766.8
AT1G10630.1	6	6	353.33	0.574923	1.24325	15min	60min	| ADP-ribosylation factor A1F | Chr1:3513189-3514230 REVERSE LENGTH=181 | 201606	16068.2	190593	161246	137654	137909	125248	135786	148393	168605	118488	162107	137350	143973	142636	77585.8
AT5G14800.1	1	1	27.12	0.575549	2.66319	15min	5min	| pyrroline-5- carboxylate (P5C) reductase | Chr5:4786190-4787618 REVERSE LENGTH=276 | 201606	11931.3	1099.26	290.903	4297.12	1764.68	1460.98	1692.68	3363.72	14978.1	624.034	2983.3	7963.82	8353.83	7889.71	2707.14
AT3G48850.1	1	1	29.87	0.577218	1.53175	15min	60min	| phosphate transporter 3%3B2 | Chr3:18114759-18116420 REVERSE LENGTH=363 | 201606	0	3093.55	3353.77	1939.8	1715.83	2100.52	2561.94	2425.67	2136.47	2830.54	1543.94	1876.27	2272.14	2378.78	0
AT2G02050.1	4	4	191.63	0.577439	1.18314	15min	0min	| NADH-ubiquinone oxidoreductase B18 subunit | Chr2:490024-490335 FORWARD LENGTH=103 | 201606	4384.86	31751.3	37665.2	27294.9	25647.3	26516	29553.2	30454	27310.2	33071.8	26735.6	26424.4	30089.7	29674.2	24320.1
AT2G21010.1	3	3	123.13	0.578135	1.18314	30min	0min	| Calcium-dependent lipid-binding (CaLB domain) family protein | Chr2:9020944-9021870 FORWARD LENGTH=256 | 201606	2240.51	27287	25162.4	21620.9	17701.5	19868.1	21166.5	18345.1	21801.5	21921.9	22205.7	20578.1	22656.5	25490.8	15788.2
AT5G16010.1	1	1	30.75	0.578169	1.99807	60min	30min	| 3-oxo-5-alpha-steroid 4-dehydrogenase family protein | Chr5:5227982-5229012 FORWARD LENGTH=268 | 201606	0	548.589	642.011	385.226	264.659	292.306	369.917	357.898	321.747	380.907	0	286.026	503.173	547.692	281.717
AT4G00430.2	3	3	89.15	0.578186	1.47797	30min	60min	| plasma membrane intrinsic protein 1%3B4 | Chr4:186569-187531 REVERSE LENGTH=219 | 201606	1951.57	70438.3	80306	60780.1	57703.4	52021.2	68100	59976.6	58464.1	67568	62207.5	59214.5	62858	63082.5	1931.27
AT5G24690.1	8	8	328.8	0.579079	1.18816	15min	0min	| plant/protein%2C putative (DUF3411) | Chr5:8455783-8458513 REVERSE LENGTH=521 | 201606	3094.66	43955.4	35625.5	30600.7	27739.6	30062.5	30706.2	28670.9	38854.7	31884.7	34337.6	30677.4	36779.3	35710.9	20736.4
AT5G63400.1	6	6	378.82	0.579134	1.30517	60min	0min	| adenylate kinase 1 | Chr5:25393274-25394817 REVERSE LENGTH=246 | 201606	22455.4	142852	160258	122793	109705	107533	125432	115453	139965	139018	117206	121094	143892	178390	102636
AT1G04480.1	4	4	198.08	0.579301	1.21794	5min	30min	| Ribosomal protein L14p/L23e family protein | Chr1:1216110-1217257 FORWARD LENGTH=140 | 201606	138225	158078	132485	151413	173279	161391	134812	168246	122290	134132	132419	132553	128490	117078	219905
AT3G07390.2	1	1	75.4	0.580795	1.22677	15min	0min	| auxin-induced in root cultures-like protein | Chr3:2365452-2366056 FORWARD LENGTH=164 | 201606	0	4060.67	4262.63	3052.63	2658.43	2846.51	2914.03	3478.79	3817.97	2718.58	3873.99	2340.71	3695.07	5401.26	0
AT1G50430.1	1	1	25.16	0.581577	3.25091	60min	5min	| Ergosterol biosynthesis ERG4/ERG24 family | Chr1:18682175-18685555 REVERSE LENGTH=432 | 201606	0	0	181.76	112.641	0	31.7423	125.025	81.1569	165.474	178.234	0	111.986	221.705	247.671	0
AT4G28390.2	8	8	381.16	0.582275	1.09328	15min	5min	| ADP/ATP carrier 3 | Chr4:14041486-14042781 REVERSE LENGTH=379 | 201606	33086.8	781647	790539	515568	508111	555956	582856	577650	566483	621041	511406	469360	484477	547707	629941
AT4G28390.1	8	8	381.16	0.582275	1.09328	15min	5min	| ADP/ATP carrier 3 | Chr4:14041486-14042781 REVERSE LENGTH=379 | 201606	33086.8	781647	790539	515568	508111	555956	582856	577650	566483	621041	511406	469360	484477	547707	629941
AT2G35795.1	1	1	18.53	0.582447	1.58356	30min	0min	| Chaperone DnaJ-domain superfamily protein | Chr2:15042321-15043334 FORWARD LENGTH=112 | 201606	407.33	1314.31	1060.83	1306.21	1173.11	954.219	1232.8	917.928	1821.71	1184.94	1713.44	1507.81	1589.74	2488.1	15.7326
AT3G62360.1	1	1	51.91	0.583667	1.55604	5min	0min	| Carbohydrate-binding-like fold | Chr3:23073020-23080455 REVERSE LENGTH=1227 | 201606	1987.81	9125.4	8476.78	7835.21	11636.9	11010.8	8027.47	9079.89	8820.58	10174.4	5851.87	8956.35	9460.24	12067.2	3644.65
AT5G52840.2	3	3	143.5	0.584102	1.15482	15min	0min	| NADH-ubiquinone oxidoreductase-like protein | Chr5:21413718-21414077 FORWARD LENGTH=119 | 201606	2888.5	38941.2	35744.3	27360.6	27798.3	26173.3	29972.1	30054.3	29557.3	29106.4	25256.6	26826	27910.4	29274.1	24330.6
AT4G24920.1	1	1	59.89	0.584439	1.32716	5min	0min	| secE/sec61-gamma protein transport protein | Chr4:12820257-12820665 REVERSE LENGTH=69 | 201606	3653.8	43228.7	36055.7	38369.2	32732.4	38970.7	29403.6	30474.7	45309.2	30726.8	31516.3	39530	43129.1	38071.5	14810.8
AT5G09500.1	1	1	70.04	0.584645	1.4903	5min	0min	| Ribosomal protein S19 family protein | Chr5:2954044-2954850 REVERSE LENGTH=150 | 201606	9708.59	34860.7	18755.9	41601.6	30398.8	22373.3	19433.6	25568.7	28620.8	17745.6	26340.7	27561.4	29657.1	32455	12981.4
AT4G22310.1	2	2	72.75	0.58592	1.6071	15min	0min	| Uncharacterized protein family (UPF0041) | Chr4:11791443-11792638 FORWARD LENGTH=108 | 201606	1435.32	9684.64	13082.8	10540	11093	10076.3	12156.9	14130.1	12609.3	12755.1	11926.8	9967.18	14498.3	16419	979.686
AT3G56190.1	2	2	119.16	0.586695	1.24621	5min	0min	| alpha-soluble NSF attachment protein 2 | Chr3:20846119-20848356 REVERSE LENGTH=289 | 201606	4975.72	17550.9	17599.3	15673.5	16916.8	17415	15729.9	13368.4	16025.1	15640.6	12624.5	14005.1	14248.8	17203.3	13082
AT5G27540.1	1	1	47.21	0.586861	1.50924	30min	0min	| MIRO-related GTP-ase 1 | Chr5:9722816-9727112 FORWARD LENGTH=648 | 201606	1406.68	6478.07	6189.74	5740.56	5502.5	5621.54	5870.15	5922	7066.86	8446.88	6562.51	6232.45	6328.42	7924.53	1126.69
AT1G30630.1	1	1	29.7	0.586894	1.30383	15min	0min	| Coatomer epsilon subunit | Chr1:10858546-10860173 REVERSE LENGTH=292 | 201606	11626.1	5553.74	2454.08	9695.18	8359.27	6024.15	7018.83	8301.05	10279.5	4232	9531.61	9406.51	9871.66	7159.34	8358.19
AT1G01620.1	3	3	119.99	0.587191	1.19233	15min	5min	| plasma membrane intrinsic protein 1C | Chr1:225986-227176 REVERSE LENGTH=286 | 201606	2353	76785.3	76504.6	50517.1	47691.9	41840.3	58860.8	58502.6	49621.7	53467.5	55764.5	49976	48672.6	48062.2	43967.5
AT1G15690.2	7	7	546.02	0.587221	1.15977	30min	60min	| Inorganic H pyrophosphatase family protein | Chr1:5399115-5402185 FORWARD LENGTH=642 | 201606	20577.4	309115	314092	235826	226574	236313	245631	240702	224984	276042	238719	204408	226450	188704	204941
AT2G20990.1	6	6	251.84	0.587588	1.34428	30min	0min	| synaptotagmin A | Chr2:9014827-9017829 FORWARD LENGTH=541 | 201606	6453.45	51736.5	53227.1	46408.2	39109.2	43479.4	44837.1	41791.7	48474.5	50107.2	50172.6	49496.5	50546.3	58030.6	22259.4
AT2G13360.1	3	3	122.78	0.588048	1.84867	5min	60min	| alanine:glyoxylate aminotransferase | Chr2:5539417-5540902 REVERSE LENGTH=401 | 201606	1346.47	28794.8	15257	20016.6	17814.4	12255.2	14468	11683.5	21094.6	8897.9	20404.7	13088.5	13021.4	10654.1	3417.6
AT4G16720.1	2	2	102.04	0.588417	1.3236	30min	0min	| Ribosomal protein L23/L15e family protein | Chr4:9400156-9401315 REVERSE LENGTH=204 | 201606	3322.37	19623.4	23306.1	16801.1	20874.7	16972.8	16703.2	18664.2	16614.2	19505.4	26787.3	14926.6	18479.9	21384.3	6987.66
AT1G70410.1	9	9	424.27	0.58872	1.31314	15min	60min	| beta carbonic anhydrase 4 | Chr1:26534167-26536505 REVERSE LENGTH=258 | 201606	14107	124558	115176	102478	95756.3	79223.2	105705	102094	123057	85197.2	126837	102235	112751	102119	37089
AT2G21330.1	8	8	336.15	0.591121	1.22947	5min	60min	| fructose-bisphosphate aldolase 1 | Chr2:9128416-9130152 REVERSE LENGTH=399 | 201606	70552.8	104226	87767.6	93762.1	95993.5	82084.8	82661.5	72320.9	114385	81504.6	100220	77870	88736.6	90137.9	42229.1
AT2G42210.1	3	3	84.27	0.591419	1.1924	15min	5min	| Mitochondrial import inner membrane translocase subunit Tim17/Tim22/Tim23 family protein | Chr2:17590642-17591591 FORWARD LENGTH=159 | 201606	2344.35	30781	31283	20519.4	20753.9	21164.1	26314.9	24786.9	23348.6	23066.5	18886.3	22522.6	22176.9	22351.3	24010.3
AT5G19620.1	1	1	37.37	0.591451	1.85463	0min	30min	| outer envelope protein of 80 kDa | Chr5:6623323-6627641 FORWARD LENGTH=732 | 201606	3618.46	2667.93	1445.55	2013.63	1275.68	2047.86	1434.58	2084.68	2444.71	1390.65	1523.83	1254.52	2628.24	3033.98	435.653
AT1G72150.1	16	16	790.77	0.591989	1.30569	15min	5min	| PATELLIN 1 | Chr1:27148558-27150652 FORWARD LENGTH=573 | 201606	25620.7	215776	210095	157421	146673	118373	183875	193750	173985	129853	210815	157087	165356	137106	123226
AT3G03100.1	2	2	65.66	0.592573	1.2852	15min	60min	| NADH:ubiquinone oxidoreductase%2C 17.2kDa subunit | Chr3:705564-707578 REVERSE LENGTH=159 | 201606	6035.11	8183.2	14082.5	10869.2	9847.28	10208.1	11695.6	12082.8	10824.9	12164.4	9513.01	10574.9	10755.6	12446.9	3721.92
AT3G51070.2	1	1	24.3	0.59315	1.22867	15min	60min	| S-adenosyl-L-methionine-dependent methyltransferases superfamily protein | Chr3:18969068-18972020 FORWARD LENGTH=832 | 201606	159.743	3849.62	5853.4	2757.5	3408.24	3467.83	2903.09	3433.92	3996.59	3669.75	3330.63	2906.68	2759.11	3831.1	1820.19
AT3G51070.1	1	1	24.3	0.59315	1.22867	15min	60min	| S-adenosyl-L-methionine-dependent methyltransferases superfamily protein | Chr3:18969068-18972291 FORWARD LENGTH=895 | 201606	159.743	3849.62	5853.4	2757.5	3408.24	3467.83	2903.09	3433.92	3996.59	3669.75	3330.63	2906.68	2759.11	3831.1	1820.19
AT5G12470.1	6	6	348.86	0.594224	1.28476	15min	0min	| UvrABC system C protein%2C putative (DUF3411) | Chr5:4044950-4047290 REVERSE LENGTH=386 | 201606	11821.4	62093.5	56028.5	53635.7	53915	56060.8	47931.8	51126.5	67887.1	47769	65445.3	53425.1	60567.9	61886.9	23674.9
AT1G23730.2	2	2	130.12	0.594262	1.32969	15min	60min	| beta carbonic anhydrase 3 | Chr1:8395965-8398014 FORWARD LENGTH=258 | 201606	4965.07	54527.9	45917.1	43697.8	41102.9	30921.4	40756.3	42022.8	56728.3	32176.3	51472.3	42366.7	49204.8	40316.1	15396.7
AT1G23730.1	2	2	130.12	0.594262	1.32969	15min	60min	| beta carbonic anhydrase 3 | Chr1:8395965-8398014 FORWARD LENGTH=258 | 201606	4965.07	54527.9	45917.1	43697.8	41102.9	30921.4	40756.3	42022.8	56728.3	32176.3	51472.3	42366.7	49204.8	40316.1	15396.7
AT5G37780.1	3	3	152.17	0.594474	1.38032	60min	5min	| calmodulin 1 | Chr5:15004769-15006117 REVERSE LENGTH=149 | 201606	2813.46	37427.6	35184.3	19288.2	23317	22163.8	26929.4	24468.2	23021.6	28351.2	25631	20715.2	27766.7	31395.3	30240.3
AT5G37780.2	3	3	152.17	0.594474	1.38032	60min	5min	| calmodulin 1 | Chr5:15004769-15006117 REVERSE LENGTH=164 | 201606	2813.46	37427.6	35184.3	19288.2	23317	22163.8	26929.4	24468.2	23021.6	28351.2	25631	20715.2	27766.7	31395.3	30240.3
AT5G37780.3	3	3	152.17	0.594474	1.38032	60min	5min	| calmodulin 1 | Chr5:15004769-15006117 REVERSE LENGTH=175 | 201606	2813.46	37427.6	35184.3	19288.2	23317	22163.8	26929.4	24468.2	23021.6	28351.2	25631	20715.2	27766.7	31395.3	30240.3
AT1G66410.1	3	3	152.17	0.594474	1.38032	60min	5min	| calmodulin 4 | Chr1:24774431-24775785 REVERSE LENGTH=149 | 201606	2813.46	37427.6	35184.3	19288.2	23317	22163.8	26929.4	24468.2	23021.6	28351.2	25631	20715.2	27766.7	31395.3	30240.3
AT1G66410.2	3	3	152.17	0.594474	1.38032	60min	5min	| calmodulin 4 | Chr1:24774431-24775785 REVERSE LENGTH=159 | 201606	2813.46	37427.6	35184.3	19288.2	23317	22163.8	26929.4	24468.2	23021.6	28351.2	25631	20715.2	27766.7	31395.3	30240.3
AT5G62740.1	3	3	119.5	0.594957	1.37389	5min	0min	| SPFH/Band 7/PHB domain-containing membrane-associated protein family | Chr5:25201320-25202535 FORWARD LENGTH=286 | 201606	1126.76	17235.3	16148.6	15603.2	14949.6	16860.9	15253.1	13024.2	12997.4	15310.3	16711	10103.7	14327.4	19081.1	3583.45
AT2G46540.1	1	1	35.38	0.595092	1.23081	15min	0min	| fiber | Chr2:19110687-19111681 REVERSE LENGTH=65 | 201606	4806.88	26259.6	29299.6	22252.2	21479.9	24495.1	24710.8	25281.4	24307	23188.2	18007.8	21364.1	22323.3	21479	17181.8
AT1G16260.1	1	1	25.47	0.595685	1.34974	0min	60min	| Wall-associated kinase family protein | Chr1:5559708-5562018 REVERSE LENGTH=720 | 201606	1226.33	0	1253.36	865.304	585.242	974.194	764.035	534.86	731.116	1010.65	460.284	550.883	855.759	981.4	0
AT2G16850.1	1	1	69.11	0.595741	1.25379	15min	5min	| plasma membrane intrinsic protein 2%3B8 | Chr2:7301647-7303180 FORWARD LENGTH=278 | 201606	1818.86	74777.3	77403.8	44951.5	45060.5	38811.4	57283.7	58923.9	45309.3	47228.2	52892.6	43197.2	39280.3	42873.3	57221.1
AT5G18380.3	2	2	75.93	0.596443	1.15113	5min	60min	| Ribosomal protein S5 domain 2-like superfamily protein | Chr5:6090128-6090693 REVERSE LENGTH=139 | 201606	16881.1	18096.8	18592.6	16027	24154.9	16701.1	17045.6	23213.5	15564.3	16130.9	20497.3	16553.4	16342	15271	17802.1
AT5G26000.1	6	6	343.38	0.597072	1.50224	15min	60min	| thioglucoside glucohydrolase 1 | Chr5:9079678-9082347 REVERSE LENGTH=541 | 201606	22391.3	53701	65569.1	46782.1	49827.6	53555	57437.9	80351.5	35851.6	48769.7	57522.3	28193.6	38864.3	40770	35953.8
AT4G35100.1	3	3	256	0.597823	1.20093	15min	60min	| plasma membrane intrinsic protein 3 | Chr4:16708672-16709958 FORWARD LENGTH=280 | 201606	7269.9	238915	266969	164696	163512	138526	209484	188917	147254	172316	169230	154651	145426	151436	157498
AT3G08510.1	2	2	62.43	0.598864	1.24085	15min	5min	| phospholipase C 2 | Chr3:2582626-2585556 REVERSE LENGTH=581 | 201606	258.359	7388.69	8341.38	4666.76	4301.93	4505.86	6026	5872.72	4821.23	5050.61	5865.56	4438.56	5073.96	5749.27	4740.02
AT4G36250.1	3	3	103.15	0.599251	1.37853	60min	0min	| aldehyde dehydrogenase 3F1 | Chr4:17151029-17153381 FORWARD LENGTH=484 | 201606	2575.71	14923.1	15564.5	12198.5	12936	13499.1	13526.7	12872.8	13665.7	16540.1	12992.7	14154.3	15777.4	22030.1	7771.05
AT3G01390.1	3	3	132.34	0.59947	1.17639	30min	60min	| vacuolar membrane ATPase 10 | Chr3:150265-150922 REVERSE LENGTH=110 | 201606	2224.36	123346	98997.5	77060.2	71559.5	67819.9	78198.4	56301.9	76091.1	87741.7	76321.8	70149.7	76945.9	78599.4	43549.4
AT1G56340.1	3	3	151.35	0.601603	2.2142	60min	5min	| calreticulin 1a | Chr1:21090059-21092630 REVERSE LENGTH=425 | 201606	40.5684	12069	14733.1	4802.83	4641.46	5637.69	8418.19	6341	11673.7	13832.7	10174.4	5348.62	10606.6	20725.3	2062.54
AT4G39150.1	3	3	92.4	0.604283	1.42257	15min	0min	| DNAJ heat shock N-terminal domain-containing protein | Chr4:18233651-18235740 REVERSE LENGTH=345 | 201606	9507.98	36165.4	30054.6	31194.2	27352.6	31842.7	32437	37467	37824.1	33679.3	34597.2	32636	37588.7	41150.9	10124.7
AT3G04230.1	3	3	114.29	0.605323	1.16691	5min	60min	| Ribosomal protein S5 domain 2-like superfamily protein | Chr3:1113169-1113609 REVERSE LENGTH=146 | 201606	16881.1	22299.3	22027.9	18934.4	28467.5	19497.9	20055.7	27264.2	18178.7	19310.4	23761.2	19238.3	18933.7	17499.4	20897.9
AT1G69840.1	2	2	105.09	0.606029	1.44827	15min	0min	| SPFH/Band 7/PHB domain-containing membrane-associated protein family | Chr1:26293932-26295150 REVERSE LENGTH=286 | 201606	1065.74	7361.93	8134.8	7162.71	6359.52	8306.89	8906.85	6479.24	8600.89	5656.44	6844.31	6547.07	8135.59	8221.68	1954.67
AT5G13430.1	2	2	104.57	0.607345	1.10054	15min	60min	| Ubiquinol-cytochrome C reductase iron-sulfur subunit | Chr5:4305414-4307399 REVERSE LENGTH=272 | 201606	3480.53	50887.3	56550	37716.4	39378.5	40490.9	44388.4	41937.9	35264.4	44596.9	34191.9	36228.1	38248.5	42968.8	29265.1
AT4G11010.1	3	3	154.19	0.607497	1.39839	15min	5min	| nucleoside diphosphate kinase 3 | Chr4:6732780-6734298 REVERSE LENGTH=238 | 201606	249.834	18822.3	19357.9	9881.14	10438.8	11825.1	14178.6	14367.4	16405.2	14676.6	13961.5	10392.8	14463	19362.6	3183.87
AT5G37780.4	2	2	111.56	0.608223	1.38036	60min	5min	| calmodulin 1 | Chr5:15004769-15005921 REVERSE LENGTH=136 | 201606	2629.72	27373.4	26896.1	14575.8	17772.7	16602.6	20093.4	17508.4	17068.8	20559.5	18723.4	15478.3	21690	23967	21913.3
AT1G66410.3	2	2	111.56	0.608223	1.38036	60min	5min	| calmodulin 4 | Chr1:24774431-24774772 REVERSE LENGTH=113 | 201606	2629.72	27373.4	26896.1	14575.8	17772.7	16602.6	20093.4	17508.4	17068.8	20559.5	18723.4	15478.3	21690	23967	21913.3
AT1G66410.4	2	2	111.56	0.608223	1.38036	60min	5min	| calmodulin 4 | Chr1:24774431-24774772 REVERSE LENGTH=113 | 201606	2629.72	27373.4	26896.1	14575.8	17772.7	16602.6	20093.4	17508.4	17068.8	20559.5	18723.4	15478.3	21690	23967	21913.3
AT3G43810.3	2	2	111.56	0.608223	1.38036	60min	5min	| calmodulin 7 | Chr3:15664619-15664960 REVERSE LENGTH=113 | 201606	2629.72	27373.4	26896.1	14575.8	17772.7	16602.6	20093.4	17508.4	17068.8	20559.5	18723.4	15478.3	21690	23967	21913.3
AT3G43810.4	2	2	111.56	0.608223	1.38036	60min	5min	| calmodulin 7 | Chr3:15664619-15664960 REVERSE LENGTH=113 | 201606	2629.72	27373.4	26896.1	14575.8	17772.7	16602.6	20093.4	17508.4	17068.8	20559.5	18723.4	15478.3	21690	23967	21913.3
AT5G02500.1	18	18	1289.36	0.608432	1.14381	5min	60min	| heat shock cognate protein 70-1 | Chr5:554055-556334 REVERSE LENGTH=651 | 201606	171476	559031	530334	459850	470212	480194	458030	467550	480025	477320	473570	454872	438932	426057	367956
AT2G21330.2	7	7	272.02	0.608463	1.23558	5min	60min	| fructose-bisphosphate aldolase 1 | Chr2:9128762-9130152 REVERSE LENGTH=311 | 201606	64451	100293	84469.5	91370	93203.8	79565.7	79693	69666.1	111283	78833.9	96797.8	75396.9	86324	87723.5	39729.7
AT3G07390.1	2	2	111.07	0.609795	1.3387	60min	5min	| auxin-induced in root cultures-like protein | Chr3:2365452-2366273 FORWARD LENGTH=273 | 201606	164.157	9001.18	9098.27	5539.84	5748.65	5238.64	5716.37	6661.43	9414.06	5382.48	9328.89	4645.84	7696.18	12543.3	1885.37
AT5G66510.1	7	7	270.28	0.609906	1.17879	15min	0min	| gamma carbonic anhydrase 3 | Chr5:26550016-26551496 REVERSE LENGTH=258 | 201606	6653.22	91921.4	98445.7	75077.6	67660.9	74220.6	81953.7	75303.7	74987.3	81914.8	66617.2	71286.9	78287.7	87088.9	36709.3
AT2G17520.1	1	1	18.24	0.611597	1.10238	5min	30min	| Endoribonuclease/protein kinase IRE1-like protein | Chr2:7617504-7620929 FORWARD LENGTH=841 | 201606	11459.5	264275	143699	137091	142631	158418	128897	141475	151420	135973	116956	144522	141767	167745	96647.2
AT3G48870.2	18	18	888.97	0.614051	1.13578	15min	60min	| Clp ATPase | Chr3:18122363-18125915 REVERSE LENGTH=921 | 201606	90079.7	201733	185877	190618	177523	171143	189970	156659	195809	159582	173976	177949	172131	147582	157879
AT3G48870.1	18	18	888.97	0.614051	1.13578	15min	60min	| Clp ATPase | Chr3:18122363-18126008 REVERSE LENGTH=952 | 201606	90079.7	201733	185877	190618	177523	171143	189970	156659	195809	159582	173976	177949	172131	147582	157879
AT3G48870.3	18	18	888.97	0.614051	1.13578	15min	60min	| Clp ATPase | Chr3:18122363-18126008 REVERSE LENGTH=952 | 201606	90079.7	201733	185877	190618	177523	171143	189970	156659	195809	159582	173976	177949	172131	147582	157879
AT3G48870.4	18	18	888.97	0.614051	1.13578	15min	60min	| Clp ATPase | Chr3:18122363-18126008 REVERSE LENGTH=952 | 201606	90079.7	201733	185877	190618	177523	171143	189970	156659	195809	159582	173976	177949	172131	147582	157879
AT2G45470.1	3	3	152.36	0.614284	1.68339	60min	5min	| FASCICLIN-like arabinogalactan protein 8 | Chr2:18742797-18744059 REVERSE LENGTH=420 | 201606	3131.69	53720.1	60081.1	29769.8	27441.8	23112.2	33875.8	32591.7	41553.6	30012.4	45503.1	23097.4	40402.7	57962.3	36851.4
AT1G33810.1	2	2	97.01	0.615073	1.28578	15min	0min	| zinc finger/BTB domain protein | Chr1:12265084-12266655 FORWARD LENGTH=138 | 201606	7854.7	27037	28641.6	26491.1	26941.6	27486.8	25715	25086.5	30888.7	27038.3	26835.6	24589.6	28219.8	32383.2	11821.5
AT2G45050.1	1	1	22.45	0.615801	1.23808	30min	15min	| GATA transcription factor 2 | Chr2:18582958-18583845 FORWARD LENGTH=264 | 201606	536.534	13865	15518	8959.79	11204.1	11041.7	9784	11916	5932.74	19242.9	8527.27	6441.39	7720.02	16332.1	9547.62
AT5G02500.2	17	17	1252.71	0.61603	1.14042	5min	60min	| heat shock cognate protein 70-1 | Chr5:554055-556334 REVERSE LENGTH=521 | 201606	162071	522484	499650	430113	440296	447568	429119	437318	447940	448542	440717	424597	410912	401383	343399
AT1G22530.1	9	9	406.68	0.616762	1.29573	15min	5min	| PATELLIN 2 | Chr1:7955773-7958326 REVERSE LENGTH=683 | 201606	23734.7	140595	132082	96376.8	96537.9	77041.5	111433	122219	116138	79499	132236	101564	106380	91165.1	91148.7
AT2G40010.1	3	3	159.79	0.617418	1.39775	30min	0min	| Ribosomal protein L10 family protein | Chr2:16708578-16710448 REVERSE LENGTH=317 | 201606	10101.7	72795.8	59981.6	65396.1	53896.7	50628.3	43862.1	50502.8	63897.8	38450.9	90772.1	70486	65460.9	66980.2	25649.8
AT3G05540.1	1	1	41.53	0.618234	1.35465	30min	0min	| Methionine sulfoxide reductase (MSS4-like) family protein | Chr3:1606487-1608030 REVERSE LENGTH=168 | 201606	4816.79	15797.1	11319.5	10061.5	14919	9200.73	10342.2	11441.2	12237	13642.5	17592	12024	17081.8	14980.4	1824.97
AT1G08480.1	4	4	156.54	0.618591	1.64742	60min	0min	| succinate dehydrogenase subunit | Chr1:2684340-2685395 FORWARD LENGTH=142 | 201606	5234.95	44168.5	54626.4	39955.3	42372.4	44030.8	45300.5	46854.8	44528.6	51308.6	42458	39352.2	58186.5	96536.9	16657.8
AT1G73650.1	2	2	73.66	0.619249	1.42199	30min	0min	| 3-oxo-5-alpha-steroid 4-dehydrogenase (DUF1295) | Chr1:27688449-27689606 REVERSE LENGTH=208 | 201606	1882.77	9085.12	8549.73	6771.5	8609.2	8164.02	7896.51	7516.38	12318.1	8196.81	11039.4	8517.68	10003.7	12012.9	2588.95
AT5G08530.1	8	8	441.03	0.619402	1.36103	15min	60min	| 51 kDa subunit of complex I | Chr5:2759848-2761726 REVERSE LENGTH=486 | 201606	7649.65	112810	135754	93985.7	85054.8	85941.6	97333.1	92737.1	91927.8	89424.1	82222.8	91053.5	84631.5	84776.3	37787.3
AT2G41560.1	2	2	154.8	0.619747	1.37551	30min	0min	| autoinhibited Ca(2+)-ATPase%2C isoform 4 | Chr2:17332256-17337179 REVERSE LENGTH=1030 | 201606	1624.16	16121.5	9945.88	13176.2	10267	9922.91	11064	10900.3	15855.1	10213.6	14673.1	13203.1	15955.1	13791.2	3121.23
AT1G65260.1	7	7	402.47	0.620936	1.35919	15min	60min	| plastid transcriptionally active 4 | Chr1:24236329-24240428 FORWARD LENGTH=330 | 201606	9374.05	92190.5	76092.6	75287.8	67267.7	78982	75865.9	63597.8	85000.3	66539.7	65049.7	55568.2	78308.8	68421.5	18415
AT1G27390.1	1	1	45.58	0.62148	1.45288	15min	0min	| translocase outer membrane 20-2 | Chr1:9513469-9514912 REVERSE LENGTH=210 | 201606	2222.44	12673.7	13417.9	12326.9	13812.2	12474.1	13684.7	11647.3	15804.8	14068.8	11396.9	13036.4	14839.3	17494.8	2161.59
AT3G07590.1	1	1	15.75	0.622522	1.45848	15min	0min	| Small nuclear ribonucleoprotein family protein | Chr3:2423146-2423958 FORWARD LENGTH=114 | 201606	6785.73	9778.06	4784.21	10202	8489.74	7105.17	9659.97	9204.3	12271.3	4228.58	8574.47	13758.9	13099	8777.42	6302.74
AT3G19820.1	8	8	434.26	0.622771	1.17673	30min	0min	| cell elongation protein / DWARF1 / DIMINUTO (DIM) | Chr3:6879835-6881616 REVERSE LENGTH=561 | 201606	30692.2	227455	234744	186079	171135	170376	189060	170575	188948	201125	190545	188331	196845	186112	115625
AT3G46430.1	2	2	68.92	0.622995	2.83692	60min	30min	| ATP synthase | Chr3:17087687-17088497 FORWARD LENGTH=55 | 201606	616.238	25992.7	28052.3	19685.1	19025.9	19043.4	21509.9	17476.4	17499.7	13784	9628.1	12941.7	69930	27542.5	5660.41
AT2G29530.1	1	1	25.52	0.625595	1.12638	30min	60min	| Tim10/DDP family zinc finger protein | Chr2:12641026-12642243 REVERSE LENGTH=83 | 201606	8544.55	8098.87	8257.89	6796.37	7153.92	10275.8	8509.13	5726.52	9829.54	8018.99	9340.33	8003.92	10283.6	11157	1076.93
AT3G59780.1	1	1	60	0.625975	2.12809	60min	5min	| Rhodanese/Cell cycle control phosphatase superfamily protein | Chr3:22086906-22090324 FORWARD LENGTH=686 | 201606	6159.55	625.041	155.627	1900.52	1426.88	1519.07	708.379	1276.86	4600.84	517.35	1955.43	3768.82	4372.03	4888.4	1053.29
AT5G02940.1	3	3	134.22	0.626019	1.38439	5min	0min	| ion channel POLLUX-like protein%2C putative (DUF1012) | Chr5:684671-689674 REVERSE LENGTH=813 | 201606	4573.46	19410.4	15662.6	19080.5	15630.2	20175.6	16623.8	15159.1	19575.6	16728.7	19715.7	16686.5	19112.4	22164.2	5538.94
AT2G27030.1	4	4	211.35	0.626331	1.31549	60min	5min	| calmodulin 5 | Chr2:11532069-11533060 FORWARD LENGTH=149 | 201606	6340.52	49354.1	48727.7	27961.6	31606.1	30873.8	36743.3	34288	32806.3	39774	34619.6	30475.5	37266	42040	39668.5
AT4G30950.1	2	2	94.21	0.626605	1.30086	60min	15min	| fatty acid desaturase 6 | Chr4:15057278-15059673 REVERSE LENGTH=448 | 201606	570.911	18359.3	17815.4	12734.2	10103.7	11705.9	11977.9	8077	9757.71	13411.5	11768.4	10128.8	13020.8	16341.1	9420.09
AT1G47840.1	1	1	41.39	0.627088	1.21679	15min	0min	| hexokinase 3 | Chr1:17616243-17618859 REVERSE LENGTH=493 | 201606	701.592	10671.9	8317.48	8138.78	7174.84	8122.98	7058.1	7277.53	9624.13	7188.87	7731.14	7135.58	8761.84	9766.76	2680.92
AT1G47840.2	1	1	41.39	0.627088	1.21679	15min	0min	| hexokinase 3 | Chr1:17616825-17618859 REVERSE LENGTH=380 | 201606	701.592	10671.9	8317.48	8138.78	7174.84	8122.98	7058.1	7277.53	9624.13	7188.87	7731.14	7135.58	8761.84	9766.76	2680.92
AT3G07770.3	2	2	88.39	0.628409	1.53178	60min	5min	| HEAT SHOCK PROTEIN 89.1 | Chr3:2479611-2483970 FORWARD LENGTH=799 | 201606	861.254	10789.7	9836.43	5550.06	5681.56	5778.47	6867.78	5664.23	7596.27	8822.69	7299.73	4880.05	7120.89	11643.2	7291.62
AT3G07770.2	2	2	88.39	0.628409	1.53178	60min	5min	| HEAT SHOCK PROTEIN 89.1 | Chr3:2479611-2483970 FORWARD LENGTH=799 | 201606	861.254	10789.7	9836.43	5550.06	5681.56	5778.47	6867.78	5664.23	7596.27	8822.69	7299.73	4880.05	7120.89	11643.2	7291.62
AT3G07770.1	2	2	88.39	0.628409	1.53178	60min	5min	| HEAT SHOCK PROTEIN 89.1 | Chr3:2479611-2483970 FORWARD LENGTH=799 | 201606	861.254	10789.7	9836.43	5550.06	5681.56	5778.47	6867.78	5664.23	7596.27	8822.69	7299.73	4880.05	7120.89	11643.2	7291.62
AT1G66940.1	1	1	36.93	0.630038	1.39604	30min	5min	| kinase-like protein | Chr1:24973201-24974684 REVERSE LENGTH=332 | 201606	526.651	2412.96	2567.87	1289.93	1702.11	1037.18	2120.13	1893.91	1581.64	2328.1	1983.91	1312.93	1678.89	1708.55	832.144
AT5G64040.1	7	7	362.09	0.631299	1.36467	30min	15min	| photosystem I reaction center subunit PSI-N%2C chloroplast%2C putative / PSI-N%2C putative (PSAN) | Chr5:25628724-25629409 REVERSE LENGTH=171 | 201606	42810.9	218795	215035	162140	148443	165662	169675	114704	147962	173027	161373	255603	192232	238283	138180
AT4G02580.1	6	6	305.61	0.631658	1.26405	15min	60min	| NADH-ubiquinone oxidoreductase 24 kDa subunit | Chr4:1134586-1136906 FORWARD LENGTH=255 | 201606	13600.1	81146.6	94159.5	77634.2	65233	68123.2	76372.7	78910.8	79201.8	73676.5	65656.4	67291.9	74319.3	78114.2	33069.7
AT4G35230.1	1	1	37.4	0.632011	10.2453	60min	5min	| BR-signaling kinase 1 | Chr4:16755325-16758041 REVERSE LENGTH=512 | 201606	3655.97	165.922	302.45	338.109	177.564	118.615	217.858	218.041	5121.24	122.894	686.916	2362.67	2997.39	3351.92	149.175
AT3G14420.1	9	9	534.55	0.634542	1.22039	5min	60min	| Aldolase-type TIM barrel family protein | Chr3:4821804-4823899 FORWARD LENGTH=367 | 201606	46075.1	174510	148612	162475	146661	120666	145277	127344	146947	107965	124778	130129	119598	95110.2	137476
AT1G56070.1	6	6	222.17	0.635648	1.38437	15min	0min	| Ribosomal protein S5/Elongation factor G/III/V family protein | Chr1:20968245-20971077 REVERSE LENGTH=843 | 201606	16419.7	64518.8	38985.3	50503.4	54043.7	36661.6	48500.3	49695.4	67823	41525.4	53020.1	56901.3	65102.7	64867.1	23226
AT4G23400.1	2	2	104.68	0.635978	1.20638	0min	5min	| plasma membrane intrinsic protein 1%3B5 | Chr4:12220792-12222155 FORWARD LENGTH=287 | 201606	1688.87	52461.8	51186.4	32331.4	29326.4	25658.8	37175.9	32799.1	27591.8	34292.7	36085.1	28944.1	27310.5	29906.9	42248.3
AT3G15000.1	1	1	58.64	0.637643	1.40809	15min	0min	| cobalt ion binding protein | Chr3:5050321-5052121 FORWARD LENGTH=395 | 201606	3306.33	6045.14	6627.3	5214.27	7199.04	4413.41	6684.34	10594.7	5220.45	5757.81	5972.58	4447.67	5377.72	3958.63	10598.6
AT2G36380.1	4	4	174.46	0.638071	1.22364	5min	60min	| pleiotropic drug resistance 6 | Chr2:15257583-15263627 FORWARD LENGTH=1453 | 201606	6669.25	30566.3	29367.2	23795.2	26009.7	25356.1	26342.4	25076.1	22694.7	22153.6	26649	17218.8	21943.1	21883.6	17597.3
AT5G43750.1	1	1	38.49	0.638217	1.78054	5min	0min	| NAD(P)H dehydrogenase 18 | Chr5:17580100-17581145 REVERSE LENGTH=212 | 201606	1694.97	13565.2	7969.39	18198.9	9430.21	13732.1	5488.15	6000.21	18049.9	12468.8	5143.94	10142.8	11629.7	9606.76	2333.59
AT1G01170.1	3	3	143.45	0.638831	1.2735	15min	60min	| ozone-responsive stress-like protein (DUF1138) | Chr1:74105-74443 REVERSE LENGTH=83 | 201606	4114.62	34941.7	35358.9	26086.6	23096	25591.6	29970.4	29246.2	25563.7	30056.3	25235.9	23900.4	25683.7	24532.1	16356.9
AT5G58140.1	3	3	133.29	0.639273	1.37469	60min	5min	| phototropin 2 | Chr5:23524771-23529993 FORWARD LENGTH=915 | 201606	31844.1	30151.4	21852.5	28565.3	17159	22081.1	23184.6	19252.5	49131.8	13655.7	21881.5	32886.3	36832.3	36966.1	19413.5
AT3G54110.1	6	6	356.89	0.640283	1.23177	15min	60min	| plant uncoupling mitochondrial protein 1 | Chr3:20038890-20040996 FORWARD LENGTH=306 | 201606	11753.8	83992.4	77145.4	57473	61452.4	60500.6	68630.8	73916.3	67647.5	66800.9	55331.4	58972.2	65345.4	70651	34647.4
AT5G14740.5	14	14	1051.67	0.64212	1.21652	30min	5min	| carbonic anhydrase 2 | Chr5:4758257-4762315 FORWARD LENGTH=310 | 201606	133580	1.34899e+06	1.18964e+06	938832	893477	748727	937653	853864	1.19642e+06	881472	1.30762e+06	950785	1.15862e+06	1.06756e+06	559045
AT5G14740.4	14	14	1051.67	0.64212	1.21652	30min	5min	| carbonic anhydrase 2 | Chr5:4758257-4762382 FORWARD LENGTH=330 | 201606	133580	1.34899e+06	1.18964e+06	938832	893477	748727	937653	853864	1.19642e+06	881472	1.30762e+06	950785	1.15862e+06	1.06756e+06	559045
AT5G14740.3	14	14	1051.67	0.64212	1.21652	30min	5min	| carbonic anhydrase 2 | Chr5:4758257-4762382 FORWARD LENGTH=330 | 201606	133580	1.34899e+06	1.18964e+06	938832	893477	748727	937653	853864	1.19642e+06	881472	1.30762e+06	950785	1.15862e+06	1.06756e+06	559045
AT4G24190.1	12	12	578.55	0.648046	1.26194	60min	5min	| Chaperone protein htpG family protein | Chr4:12551902-12555851 REVERSE LENGTH=823 | 201606	9428.39	79620	84616.3	56618.8	53578.8	60512.9	60199	56814.7	70553.8	80683.2	65753.2	51652.7	68536.2	103136	43754.4
AT5G02490.1	10	10	737.73	0.648628	1.1527	5min	60min	| Heat shock protein 70 (Hsp 70) family protein | Chr5:550296-552565 REVERSE LENGTH=653 | 201606	99098.2	403588	379287	310442	324686	326764	313423	321191	309914	334690	319831	291815	286705	289138	258623
AT1G27770.3	1	1	36.17	0.649394	1.31192	15min	60min	| autoinhibited Ca2+-ATPase 1 | Chr1:9671912-9675275 REVERSE LENGTH=957 | 201606	441.018	4833.96	4525.18	3743.98	2834.2	3145.98	3600.46	3622.33	3801.51	3890.58	3466.06	3342.61	3583.2	3413.42	1406.57
AT1G27770.4	1	1	36.17	0.649394	1.31192	15min	60min	| autoinhibited Ca2+-ATPase 1 | Chr1:9671912-9676010 REVERSE LENGTH=1020 | 201606	441.018	4833.96	4525.18	3743.98	2834.2	3145.98	3600.46	3622.33	3801.51	3890.58	3466.06	3342.61	3583.2	3413.42	1406.57
AT1G27770.1	1	1	36.17	0.649394	1.31192	15min	60min	| autoinhibited Ca2+-ATPase 1 | Chr1:9671912-9676010 REVERSE LENGTH=1020 | 201606	441.018	4833.96	4525.18	3743.98	2834.2	3145.98	3600.46	3622.33	3801.51	3890.58	3466.06	3342.61	3583.2	3413.42	1406.57
AT1G27770.2	1	1	36.17	0.649394	1.31192	15min	60min	| autoinhibited Ca2+-ATPase 1 | Chr1:9671912-9676010 REVERSE LENGTH=946 | 201606	441.018	4833.96	4525.18	3743.98	2834.2	3145.98	3600.46	3622.33	3801.51	3890.58	3466.06	3342.61	3583.2	3413.42	1406.57
AT2G22950.1	1	1	36.17	0.649394	1.31192	15min	60min	| Cation transporter/ E1-E2 ATPase family protein | Chr2:9766127-9769766 FORWARD LENGTH=1015 | 201606	441.018	4833.96	4525.18	3743.98	2834.2	3145.98	3600.46	3622.33	3801.51	3890.58	3466.06	3342.61	3583.2	3413.42	1406.57
AT1G56110.1	5	5	174.93	0.650249	1.60609	60min	5min	| NOP56-like pre RNA processing ribonucleoprotein | Chr1:20984544-20986893 REVERSE LENGTH=522 | 201606	34734.9	16169.6	9101.82	16584.8	17524.4	16188.2	15298.8	18875	42605.9	18600.3	15091.5	32067.3	36084.9	31254.3	13442.8
AT5G14740.1	15	15	1179.43	0.650959	1.20178	30min	5min	| carbonic anhydrase 2 | Chr5:4758257-4762382 FORWARD LENGTH=331 | 201606	192973	1.78102e+06	1.47411e+06	1.21459e+06	1.17025e+06	952151	1.15853e+06	1.08371e+06	1.57747e+06	1.09726e+06	1.6688e+06	1.24429e+06	1.52877e+06	1.33391e+06	782553
AT5G14740.2	17	17	1328.92	0.651581	1.20042	30min	5min	| carbonic anhydrase 2 | Chr5:4760536-4762382 FORWARD LENGTH=259 | 201606	200916	1.83727e+06	1.52713e+06	1.25199e+06	1.20496e+06	983736	1.1985e+06	1.12141e+06	1.61871e+06	1.13658e+06	1.7139e+06	1.27979e+06	1.57051e+06	1.37322e+06	817109
AT1G78900.1	32	32	1957.76	0.653112	1.1162	30min	5min	| vacuolar ATP synthase subunit A | Chr1:29660463-29664575 FORWARD LENGTH=623 | 201606	85043	949061	939824	715933	602673	609984	745977	611865	784580	798034	699882	654770	717814	784703	444409
AT3G57330.1	2	2	112.65	0.654866	1.30527	30min	60min	| autoinhibited Ca2+-ATPase 11 | Chr3:21211655-21216375 REVERSE LENGTH=1025 | 201606	4908.91	12886.2	10284.2	9222.71	8809.48	8530.25	9645.89	8353.84	9052.83	10070.7	11295.1	8339.8	9327.51	9790.14	3640.57
AT1G75680.1	2	2	99.27	0.655791	1.21733	0min	5min	| glycosyl hydrolase 9B7 | Chr1:28417215-28419231 REVERSE LENGTH=525 | 201606	7615.44	12583.6	13428.7	9148.25	9722.22	8753.79	10203.1	10412	10825.5	9851.35	9873.06	11252.7	10867.2	12858.6	4294.68
AT5G28540.1	13	13	796.3	0.656527	1.16801	60min	5min	| heat shock protein 70 (Hsp 70) family protein | Chr5:10540665-10543274 REVERSE LENGTH=669 | 201606	78717.6	361024	357102	246506	258227	280771	263339	264067	281649	335082	285314	245005	259602	379396	278478
AT3G23450.1	1	1	19.73	0.656766	8.12023	5min	0min	| transmembrane protein | Chr3:8410483-8411841 FORWARD LENGTH=452 | 201606	0	22.5996	0	0	178.665	4.84863	0	30.9985	0	0	55.0744	0	105.603	1.88026	0
AT1G31800.1	2	2	73.26	0.656892	2.06615	60min	0min	| cytochrome P450%2C family 97%2C subfamily A%2C polypeptide 3 | Chr1:11396440-11399470 FORWARD LENGTH=595 | 201606	3956.3	6323.93	4138.09	9861.76	7594.53	7211.83	6482.92	6058.71	16648.1	4708.95	11522.6	11030	14429.3	14370	991.157
AT5G20980.2	2	2	116.6	0.657157	1.38212	0min	5min	| methionine synthase 3 | Chr5:7124397-7128353 REVERSE LENGTH=812 | 201606	7122.26	24468.5	18782.5	13235.9	13352.7	9857.83	14529.3	13441.5	17337.3	14604.6	19185.4	12408.8	16300.9	21685.2	2114.01
AT5G20980.1	2	2	116.6	0.657157	1.38212	0min	5min	| methionine synthase 3 | Chr5:7124397-7128353 REVERSE LENGTH=812 | 201606	7122.26	24468.5	18782.5	13235.9	13352.7	9857.83	14529.3	13441.5	17337.3	14604.6	19185.4	12408.8	16300.9	21685.2	2114.01
AT4G38970.1	10	10	397.73	0.659865	1.18715	30min	60min	| fructose-bisphosphate aldolase 2 | Chr4:18163714-18165659 REVERSE LENGTH=398 | 201606	78420.3	123521	127398	114706	131808	114312	113103	100496	144334	121629	144021	110089	132380	131929	52194.1
AT4G30010.1	3	3	87.44	0.660607	1.22939	15min	60min	| ATP-dependent RNA helicase | Chr4:14672947-14673219 FORWARD LENGTH=90 | 201606	1160.5	14465.8	12624.4	8251.18	8824.83	9606.36	9887.9	11072.1	9554.23	10349.1	9351.89	7179.47	6649.53	7147.4	11023.7
AT4G21280.2	5	5	380.77	0.661305	1.28873	60min	30min	| photosystem II subunit QA | Chr4:11334446-11335587 FORWARD LENGTH=224 | 201606	83524.5	250206	195070	154131	167734	154542	128039	132704	210611	135716	178315	133795	158491	224233	194403
AT1G20260.1	21	21	1406.75	0.662701	1.13944	30min	5min	| ATPase%2C V1 complex%2C subunit B protein | Chr1:7016971-7020290 FORWARD LENGTH=487 | 201606	75354.6	982649	940797	685431	580705	602791	712419	613820	738564	776122	700038	653372	765969	776793	427735
AT4G38510.1	20	20	1311.5	0.663758	1.13408	30min	5min	| ATPase%2C V1 complex%2C subunit B protein | Chr4:18011155-18014789 REVERSE LENGTH=487 | 201606	68786.4	899442	859031	636301	535195	555565	656291	563580	683241	709518	640513	608587	713512	725571	373693
AT2G07727.1	2	2	75.22	0.665544	1.42205	15min	60min	| cytochrome b | Chr2:3450863-3452044 FORWARD LENGTH=393 | 201606	989.11	16759.7	14681.5	10104.3	9548.39	10135.8	12537.6	11915.6	9582.8	10465.7	8748.02	8925.7	9619.5	9390.86	4924.07
AT3G14420.3	7	7	446.6	0.666529	1.18222	5min	30min	| Aldolase-type TIM barrel family protein | Chr3:4821804-4823899 FORWARD LENGTH=367 | 201606	46075.1	160996	133615	149540	134324	109766	133762	117558	133799	99426.7	115903	117629	110833	88060	137476
AT1G68680.1	1	1	37.52	0.666879	1.36394	15min	0min	| SH3/FCH domain protein | Chr1:25785627-25786622 FORWARD LENGTH=75 | 201606	1451.35	8424.28	7051.48	7498.17	6979.42	6472.37	5683.98	7568.54	9834.97	7259.85	8425.41	7215.65	9930.52	10573	1597.75
AT1G22450.1	3	3	248.83	0.667476	1.05062	15min	0min	| cytochrome C oxidase 6B | Chr1:7925447-7926918 FORWARD LENGTH=191 | 201606	8984.16	70363.1	82803.1	57748.7	51155.9	57846.9	64937	54931.5	50490.4	68833.1	47604.6	51136	57736	59490.8	48056.7
AT4G01100.1	1	1	49.12	0.667773	1.60743	60min	0min	| adenine nucleotide transporter 1 | Chr4:477411-479590 FORWARD LENGTH=352 | 201606	0	156.437	251.522	77.7754	91.3286	301.286	263.877	137.594	172.705	188.973	83.7093	239.639	288.617	367.149	0
AT2G47470.2	1	1	22.66	0.668412	1.25547	60min	0min	| thioredoxin family protein | Chr2:19481503-19483303 FORWARD LENGTH=266 | 201606	6240.04	14086.6	15439.3	12580.7	11831.7	11376.5	13024.2	12638.4	12487.1	18119	13173.6	10545	15615.5	19246.1	10041.5
AT5G16660.1	1	1	97.69	0.668673	1.22148	30min	60min	| Low-density receptor-like protein | Chr5:5465699-5467006 REVERSE LENGTH=168 | 201606	3396.94	15391.7	14950.8	11923.1	10396.1	12686	13059.1	11952.4	14113.1	13248.4	13661.4	12272.4	11983	13680.6	6413.86
AT1G04410.1	1	1	36.3	0.668787	1.19146	30min	60min	| Lactate/malate dehydrogenase family protein | Chr1:1189418-1191267 REVERSE LENGTH=332 | 201606	301.931	5620.86	4815.17	4637.73	4090.84	3055.16	3884.07	3264.53	3921.17	4043.27	4698.6	3206.4	4426.74	4738.74	862.762
AT3G17205.1	1	1	16.74	0.669192	1.69302	5min	60min	| ubiquitin protein ligase 6 | Chr3:5873528-5881132 FORWARD LENGTH=1029 | 201606	2289.3	20877	33276.6	20675.4	20333.1	18952.8	21942.7	15020.2	13039.7	19834.7	9450.35	13256.3	15168.6	15385.1	4863.01
AT3G09440.1	14	14	877.92	0.671705	1.14266	5min	60min	| Heat shock protein 70 (Hsp 70) family protein | Chr3:2903434-2905632 REVERSE LENGTH=649 | 201606	121768	416950	382090	321674	331458	341434	320568	322763	326384	344961	331707	308083	307808	308318	254267
AT4G17170.1	2	2	96.6	0.671862	1.10803	30min	5min	| RAB GTPase homolog B1C | Chr4:9644908-9646220 REVERSE LENGTH=211 | 201606	542.973	7725.57	7936.31	4913.99	4955.84	5341.39	5941.53	5282.43	5470.78	6015.84	5773.58	5065	5600.93	6963.7	2815.86
AT1G71710.1	1	1	18.26	0.67191	4.19493	15min	0min	| DNAse I-like superfamily protein | Chr1:26973796-26976774 REVERSE LENGTH=664 | 201606	2030.37	5274.04	2446.4	21985.3	2576.87	7323.75	7486	844.007	32574	5386.53	2009.6	20789.4	30952.5	5934.59	3570.5
AT1G61790.1	1	1	66.32	0.672662	1.16809	5min	0min	| Oligosaccharyltransferase complex/magnesium transporter family protein | Chr1:22814390-22815430 FORWARD LENGTH=346 | 201606	2370.14	7228.09	6805.15	5891.33	6139.53	7129.71	5826.94	5645.25	5944.96	6792.13	5174.77	5787.13	6596.84	7288.45	4908.18
AT4G00630.1	2	2	125.07	0.672858	1.31816	5min	0min	| K+ efflux antiporter 2 | Chr4:261655-267789 REVERSE LENGTH=1174 | 201606	6918.86	42317.9	33307.1	44839.5	30426	33540.8	30232.4	29213.2	42227.1	27744.5	31277.6	34150.2	46471.6	38967.8	14366.2
AT4G00630.2	2	2	125.07	0.672858	1.31816	5min	0min	| K+ efflux antiporter 2 | Chr4:261655-267789 REVERSE LENGTH=1185 | 201606	6918.86	42317.9	33307.1	44839.5	30426	33540.8	30232.4	29213.2	42227.1	27744.5	31277.6	34150.2	46471.6	38967.8	14366.2
AT1G10510.1	3	3	126.79	0.675638	1.65323	15min	0min	| RNI-like superfamily protein | Chr1:3461771-3465590 FORWARD LENGTH=605 | 201606	2891.19	11601.6	9876.8	11896	8852.74	7632.75	10435	8586.43	21267.2	7918.98	13605.6	11663.8	16474	17468.7	3951.88
AT3G01500.1	15	15	1119.33	0.676614	1.1928	30min	5min	| carbonic anhydrase 1 | Chr3:194853-196716 REVERSE LENGTH=270 | 201606	278081	1.89182e+06	1.58506e+06	1.32342e+06	1.27985e+06	1.05065e+06	1.25776e+06	1.16931e+06	1.70576e+06	1.2075e+06	1.8116e+06	1.33928e+06	1.62588e+06	1.42796e+06	882852
AT5G35630.1	3	3	112.15	0.677286	1.25428	15min	5min	| glutamine synthetase 2 | Chr5:13831220-13833239 FORWARD LENGTH=430 | 201606	17421.6	17384.2	15239.9	15866.7	17804.9	12297.3	15343.7	17928	24386.2	14447.9	21367.5	17909.2	23201	23113.9	9991.7
AT4G23630.1	2	2	92.43	0.677446	1.54803	5min	0min	| VIRB2-interacting protein 1 | Chr4:12318070-12319574 FORWARD LENGTH=275 | 201606	2351.18	17165.6	18792.6	20677.8	17990.9	20635.3	19251	11376	14079.9	19858.3	10896.9	17522.9	18722.9	24547.6	3028.78
AT4G25630.1	1	1	18.97	0.677638	1.27302	30min	0min	| fibrillarin 2 | Chr4:13074239-13076205 FORWARD LENGTH=320 | 201606	1216.68	5222.83	6240.53	4243.83	5812.99	4958.56	4491.43	5450.69	3411.63	6329.92	4304.39	5507.68	4643.3	6480.32	1778.25
AT3G01500.2	14	14	1070.04	0.677882	1.19302	30min	5min	| carbonic anhydrase 1 | Chr3:194853-197873 REVERSE LENGTH=347 | 201606	277497	1.87295e+06	1.56937e+06	1.31021e+06	1.26905e+06	1.04171e+06	1.24512e+06	1.15792e+06	1.69132e+06	1.19516e+06	1.79679e+06	1.32795e+06	1.6135e+06	1.41629e+06	870793
AT3G01500.3	14	14	1070.04	0.677882	1.19302	30min	5min	| carbonic anhydrase 1 | Chr3:195173-197873 REVERSE LENGTH=336 | 201606	277497	1.87295e+06	1.56937e+06	1.31021e+06	1.26905e+06	1.04171e+06	1.24512e+06	1.15792e+06	1.69132e+06	1.19516e+06	1.79679e+06	1.32795e+06	1.6135e+06	1.41629e+06	870793
AT2G19680.1	1	1	42.01	0.677916	1.24247	15min	30min	| Mitochondrial ATP synthase subunit G protein | Chr2:8501865-8502622 FORWARD LENGTH=122 | 201606	997.707	5175.83	7581.82	4649.19	4287.79	4364.61	5450.3	5496.36	4335.56	4510.05	3620.14	4169.64	4363.07	4808.08	4036.11
AT4G39690.1	2	2	102.05	0.678222	1.37628	60min	0min	| MICOS complex subunit | Chr4:18417755-18421633 FORWARD LENGTH=650 | 201606	3461.32	14091.6	10268.5	13805.4	11127.1	10503.2	11579	10649.7	15112.6	12473.5	10212.3	12739.5	16110.3	16750.5	5429.23
AT4G29480.1	1	1	58.08	0.680255	1.5735	15min	60min	| Mitochondrial ATP synthase subunit G protein | Chr4:14486265-14487257 REVERSE LENGTH=122 | 201606	750.085	7511.44	8239.03	5131.26	4281.33	4781.68	6121.02	6861.63	4823.56	6306.68	3803.66	4627.03	4414.95	4847.62	2053.74
AT5G19760.1	9	9	623.55	0.680743	1.17412	15min	60min	| Mitochondrial substrate carrier family protein | Chr5:6679591-6681845 REVERSE LENGTH=298 | 201606	62070.9	234182	226171	168974	160305	174148	205898	197995	185792	183235	174429	155354	167900	163723	170611
AT3G49870.1	2	2	103.98	0.682291	1.11906	15min	60min	| ADP-ribosylation factor-like A1C | Chr3:18492674-18494021 REVERSE LENGTH=184 | 201606	2738.89	24447.2	26508.6	19995.4	16637.3	16116.1	17887.2	18501.3	19857.6	15124.7	18330.5	17294.8	17069.7	20486.2	12705.8
AT4G26210.1	1	1	28.83	0.682508	1.29081	15min	60min	| Mitochondrial ATP synthase subunit G protein | Chr4:13282370-13283118 FORWARD LENGTH=122 | 201606	1913.81	4697.37	4951.24	3692.29	3586.12	3664.63	4210.44	3950.79	3468.63	4154.08	2805.5	3018.03	3321.84	3895.08	1792.8
AT2G39010.1	4	4	181.73	0.682984	1.31755	0min	5min	| plasma membrane intrinsic protein 2E | Chr2:16291564-16293746 FORWARD LENGTH=289 | 201606	1406.87	23620.9	25820.9	13262.1	13666.5	11664.8	17984.1	17663.9	13631.8	13688.4	16504.4	13850	14366.2	15213.6	13029
AT3G61260.1	3	3	95.05	0.683277	1.44452	0min	60min	| Remorin family protein | Chr3:22675403-22676701 REVERSE LENGTH=212 | 201606	3306.39	29892.3	35036.7	19172.8	14357	14184.3	23367.9	22066.7	19916.4	19610.2	23277	23146.6	21670.1	19869.8	5697.63
AT3G45780.1	3	3	152.31	0.68531	1.29901	15min	5min	| phototropin 1 | Chr3:16818557-16823960 FORWARD LENGTH=996 | 201606	30763.8	38784.2	27365.4	31782.3	22333.5	26191.8	30611.5	25094.7	48614.1	17495.4	28827.2	38062.6	46230.9	35888	22038.3
AT1G08380.1	1	1	67.52	0.685811	1.80393	15min	0min	| photosystem I subunit O | Chr1:2641004-2641739 REVERSE LENGTH=140 | 201606	11383	8606.91	2383.41	8544.66	7551.51	7618.31	7508.53	13544.8	19306.5	2119.36	11059.2	13917.6	17073.7	16148.9	1521.19
AT4G05180.1	5	5	243.82	0.685903	1.48098	60min	30min	| photosystem II subunit Q-2 | Chr4:2672093-2673170 REVERSE LENGTH=230 | 201606	16477.8	130745	103740	64561.5	70716.1	66331.4	58088.8	52863.7	100537	55357.9	78062.9	53392.4	75839.2	116707	84119.8
AT3G12260.1	3	3	143.18	0.687449	1.27377	15min	30min	| LYR family of Fe/S cluster biogenesis protein | Chr3:3909252-3910337 REVERSE LENGTH=133 | 201606	4480.24	51825.8	54376.3	42359.7	34832.8	34347.7	41627.8	42813.5	38890.9	34706.8	28893.2	33224.2	39025.8	43385	15632
AT3G53020.1	3	3	198.17	0.687599	1.16861	30min	60min	| Ribosomal protein L24e family protein | Chr3:19660749-19661912 REVERSE LENGTH=163 | 201606	28668.3	49025.2	44253.7	40998.4	50884.9	46490.5	38655.9	52671.4	36991.7	40746.8	65332.2	35256	37609.5	31600.8	51733
AT4G21280.1	6	6	490.01	0.689891	1.29233	60min	30min	| photosystem II subunit QA | Chr4:11334446-11335587 FORWARD LENGTH=223 | 201606	86010.4	290236	229834	175487	190740	179193	146983	149731	242111	159648	200766	152752	184233	262404	216544
AT5G42020.1	13	13	788.7	0.690984	1.1353	60min	5min	| Heat shock protein 70 (Hsp 70) family protein | Chr5:16807697-16810480 REVERSE LENGTH=668 | 201606	79645.1	345787	337005	232948	247659	265538	248748	247923	263679	323219	268003	226477	245885	344501	256713
AT1G62750.1	1	1	57.99	0.692814	1.30021	5min	60min	| Translation elongation factor EFG/EF2 protein | Chr1:23233622-23236321 REVERSE LENGTH=783 | 201606	10329.9	3899.04	1981.98	9374.1	5108.03	5203.53	5609.85	3837.97	8687.1	2230.16	4163.15	9218.4	7022.03	3372.36	4745.92
AT1G66970.1	2	2	131.36	0.693815	1.74704	60min	5min	| SHV3-like 2 | Chr1:24992746-24996005 REVERSE LENGTH=763 | 201606	1286.86	11285.4	11304.9	6227.82	6190.76	5638.31	6363.52	5752.94	8490.46	5145.61	10344.9	3685.53	9942.87	16475.2	5128.12
AT4G34700.1	4	4	177.18	0.703128	1.0963	15min	30min	| LYR family of Fe/S cluster biogenesis protein | Chr4:16556874-16558362 FORWARD LENGTH=117 | 201606	8909.28	66678.9	57273.4	43339.5	40821.6	40548.2	45962.3	46693.3	43395.7	46701.5	37170.8	40227.6	40295.9	47115.6	43904.8
AT1G01790.1	7	7	385.62	0.703154	1.18164	5min	0min	| K+ efflux antiporter 1 | Chr1:284781-290869 FORWARD LENGTH=1193 | 201606	13277.7	77486.9	64922.9	71825.5	53965.8	58175.9	54705.5	52045	72079.5	50196.5	57820.5	58045.8	71584.4	64350.3	28723
AT4G38970.2	9	9	335.01	0.704025	1.16472	30min	60min	| fructose-bisphosphate aldolase 2 | Chr4:18163769-18165659 REVERSE LENGTH=381 | 201606	78420.3	123461	112430	104436	119077	102924	101009	90804.6	131668	109689	130634	99809.5	120752	119200	52076.4
AT5G38020.1	1	1	17.27	0.708744	1.87055	0min	5min	| S-adenosyl-L-methionine-dependent methyltransferases superfamily protein | Chr5:15165953-15167612 REVERSE LENGTH=368 | 201606	54374	9782.74	3323.59	16639.1	10924.3	8511.62	7096.02	9932.83	31887.1	4689.64	15756.8	22066.2	15841.8	16994.9	33375.8
AT4G29130.1	9	9	648.32	0.709211	1.20669	15min	0min	| hexokinase 1 | Chr4:14352338-14354865 REVERSE LENGTH=496 | 201606	38231	125289	117406	105893	100075	115419	110326	107114	121550	114452	100798	104638	118051	128849	55750.7
AT3G16340.1	6	6	302	0.715159	1.0328	15min	30min	| pleiotropic drug resistance 1 | Chr3:5539897-5546263 FORWARD LENGTH=1416 | 201606	6669.62	40251.5	40449.6	28447.7	29351.6	30936.1	32793.1	26473.5	30400.6	31247.4	31580.2	23992.2	30471.1	34151.7	24620.7
AT5G44130.1	3	3	121.22	0.718177	1.21238	15min	30min	| FASCICLIN-like arabinogalactan protein 13 precursor | Chr5:17761128-17761871 FORWARD LENGTH=247 | 201606	1391.37	19481.2	20774.7	11984.7	14641.6	13344.8	16326.3	14814.2	16233.4	10245.5	19087.2	9742.33	18147.7	23446.9	4021.21
AT1G29470.1	3	3	128	0.72512	1.25499	15min	60min	| S-adenosyl-L-methionine-dependent methyltransferases superfamily protein | Chr1:10310424-10313369 REVERSE LENGTH=770 | 201606	1821.7	13399.5	15632.1	9842.34	9869.29	9980.65	10640.9	10193.4	11202	11182.3	8915.12	8853.18	9167.74	11439.3	4920.11
AT3G62560.1	3	3	208.28	0.72565	1.15733	5min	0min	| Ras-related small GTP-binding family protein | Chr3:23137539-23138880 FORWARD LENGTH=193 | 201606	9034.3	34940.7	36237.7	31337.8	29518.4	31976.6	30487.3	24385.2	33417.1	29044.6	26309.1	28279.9	28621.9	39517.1	20593.5
AT4G02080.1	3	3	208.28	0.72565	1.15733	5min	0min	| secretion-associated RAS super family 2 | Chr4:921554-922547 FORWARD LENGTH=193 | 201606	9034.3	34940.7	36237.7	31337.8	29518.4	31976.6	30487.3	24385.2	33417.1	29044.6	26309.1	28279.9	28621.9	39517.1	20593.5
AT3G30842.1	2	2	107.3	0.725921	1.18906	5min	30min	| pleiotropic drug resistance 10 | Chr3:12593959-12600432 REVERSE LENGTH=1418 | 201606	6134.94	13545.3	13781.2	10647.9	11665.4	11792.9	12583.1	8435.37	9900.38	10904.5	9202.32	8576.67	10182.9	10777.9	8655.34
AT2G29940.1	2	2	107.3	0.725921	1.18906	5min	30min	| pleiotropic drug resistance 3 | Chr2:12760139-12766455 FORWARD LENGTH=1426 | 201606	6134.94	13545.3	13781.2	10647.9	11665.4	11792.9	12583.1	8435.37	9900.38	10904.5	9202.32	8576.67	10182.9	10777.9	8655.34
AT2G26910.1	2	2	107.3	0.725921	1.18906	5min	30min	| pleiotropic drug resistance 4 | Chr2:11481623-11487874 FORWARD LENGTH=1420 | 201606	6134.94	13545.3	13781.2	10647.9	11665.4	11792.9	12583.1	8435.37	9900.38	10904.5	9202.32	8576.67	10182.9	10777.9	8655.34
AT3G49560.1	1	1	38.19	0.726528	1.22269	5min	60min	| Mitochondrial import inner membrane translocase subunit Tim17/Tim22/Tim23 family protein | Chr3:18370644-18371821 FORWARD LENGTH=261 | 201606	4805.7	37236.2	34371.3	29129	29094.1	30430.6	26132	23834.7	30359.5	26329.2	28181	24044.4	26532.9	39757.6	6216.53
AT1G12840.1	6	6	234.89	0.726968	1.32109	30min	5min	| vacuolar ATP synthase subunit C (VATC) / V-ATPase C subunit / vacuolar proton pump C subunit (DET3) | Chr1:4375584-4378220 FORWARD LENGTH=375 | 201606	5112	75736.4	68468.3	48786.4	39624	33990.4	52304.2	37907.1	54630.1	56809.5	47936.2	56956.5	65212.1	58874.7	19497.5
AT1G69460.1	1	1	26.41	0.73082	2.43045	0min	60min	| emp24/gp25L/p24 family/GOLD family protein | Chr1:26112054-26113160 REVERSE LENGTH=214 | 201606	31369.3	3132.03	2861.24	7884.15	4947.15	8669.52	5673.95	3575.14	7102.97	6091.7	4135.14	9765.89	6805.82	7658.11	908.744
AT1G16030.1	3	3	270.08	0.730968	1.03923	5min	0min	| heat shock protein 70B | Chr1:5502386-5504326 REVERSE LENGTH=646 | 201606	52024.5	177605	178134	137155	142335	144271	140144	138294	136107	150654	141356	128048	126967	139039	145396
AT3G16340.2	5	5	247.38	0.735331	1.02827	15min	30min	| pleiotropic drug resistance 1 | Chr3:5539897-5546263 FORWARD LENGTH=1411 | 201606	6669.25	37393.9	37285.4	26331.7	27265.9	28075.3	30308.9	24062.1	28238.7	28931.9	29257	22149.8	27894.7	31270.2	23006.2
AT1G79560.1	1	1	20.59	0.735781	1.19731	0min	5min	| FTSH protease 12 | Chr1:29926976-29932308 FORWARD LENGTH=1008 | 201606	187.251	2863.58	3144.86	1637.65	1350.25	2186.78	1863.56	1398.59	2210.05	3194.75	1372.92	1418.86	2857.12	1684.36	1542.38
AT1G29310.1	2	2	38.61	0.736911	1.36403	30min	5min	| SecY protein transport family protein | Chr1:10252662-10254526 FORWARD LENGTH=475 | 201606	1256.01	2079.35	2376.71	1534.25	1457.54	1548.16	2038.27	1977.72	1600.17	2739.96	1678.89	1773.77	2031.63	3064.19	566.627
AT1G54990.1	1	1	24.77	0.740159	3.1808	60min	5min	| alpha/beta-Hydrolases superfamily protein | Chr1:20511565-20513489 FORWARD LENGTH=473 | 201606	4052.12	103.48	180.353	1365.01	446.836	715.57	688.453	897.074	4287.39	177.4	1139.83	2551.73	3605.34	4433.86	0
AT3G09200.2	4	4	192.82	0.740448	1.43902	30min	0min	| Ribosomal protein L10 family protein | Chr3:2823364-2825020 REVERSE LENGTH=287 | 201606	27491.7	73632	60385.3	71856.1	57354	53660.9	46454	54689.9	106537	39266	102082	91067.2	99621.7	96578.5	33045.5
AT1G02560.1	1	1	65.96	0.74159	1.3021	15min	5min	| nuclear encoded CLP protease 5 | Chr1:538000-539805 FORWARD LENGTH=298 | 201606	400.437	8091.09	5279.81	3453.05	4258.44	3392.42	4840.63	4311.65	5306.16	3574.8	5077.18	3617.2	5550.57	5654.92	803.293
AT2G19860.1	3	3	177.15	0.741989	1.18933	15min	0min	| hexokinase 2 | Chr2:8570818-8573762 FORWARD LENGTH=502 | 201606	6749.1	30008.3	24618.9	23841.8	21356.5	25334.6	22746.1	22481.4	27769.4	21942.2	21569.7	20491.3	25063.1	28930.8	8610.67
AT2G19860.2	3	3	177.15	0.741989	1.18933	15min	0min	| hexokinase 2 | Chr2:8571949-8573762 FORWARD LENGTH=393 | 201606	6749.1	30008.3	24618.9	23841.8	21356.5	25334.6	22746.1	22481.4	27769.4	21942.2	21569.7	20491.3	25063.1	28930.8	8610.67
AT3G61050.1	3	3	106.11	0.748665	1.15281	30min	0min	| Calcium-dependent lipid-binding (CaLB domain) family protein | Chr3:22597485-22600932 FORWARD LENGTH=510 | 201606	4558.81	26123.9	27750.1	20858.1	20706.3	22569.5	23072.3	21327.8	22000.1	23041	22318.5	22002.5	23815.8	34281.1	7493.21
AT4G00860.1	2	2	145.67	0.750404	1.13592	15min	60min	| monopolar spindle protein (DUF1138) | Chr4:359548-359868 REVERSE LENGTH=80 | 201606	6912.13	42071.2	41452.5	26739.8	27994.6	29534.4	31259.5	33594.1	28074.1	33799.7	28798.9	24923.4	29166.5	32940	19701.7
AT3G22230.1	2	2	63.58	0.75198	1.34652	30min	5min	| Ribosomal L27e protein family | Chr3:7844136-7844543 REVERSE LENGTH=135 | 201606	1279.3	6475.88	6316.83	3711.28	4185.79	3903.42	3886.3	5315.6	4093.79	4287.47	8197.17	3404.99	4278.06	4728.94	3225.11
AT3G09200.1	5	5	229.94	0.75837	1.42159	60min	0min	| Ribosomal protein L10 family protein | Chr3:2823364-2825020 REVERSE LENGTH=320 | 201606	37141.6	79153.9	63513.7	75373.5	61150.9	57054.7	50696.5	57304.4	112667	41140.7	109687	99495.9	108132	108035	39447.5
AT3G57090.1	1	1	78.62	0.75974	1.10658	5min	60min	| Tetratricopeptide repeat (TPR)-like superfamily protein | Chr3:21128627-21129981 FORWARD LENGTH=170 | 201606	1204.11	9955.79	9606.14	7311.54	7642.54	7725.07	7210.81	5336.94	8294.38	7040.59	7851.09	7305.56	8561.93	10802.6	1130.36
AT1G22300.1	1	1	60.8	0.762744	1.08261	30min	5min	| general regulatory factor 10 | Chr1:7879146-7881103 REVERSE LENGTH=254 | 201606	3454.17	24246.5	17749.6	15783.6	14861.5	12393.6	13864.5	12398.4	17179.4	13912	18828.4	13853.9	16091.5	18333.6	10944.7
AT1G22300.2	1	1	60.8	0.762744	1.08261	30min	5min	| general regulatory factor 10 | Chr1:7879244-7881103 REVERSE LENGTH=254 | 201606	3454.17	24246.5	17749.6	15783.6	14861.5	12393.6	13864.5	12398.4	17179.4	13912	18828.4	13853.9	16091.5	18333.6	10944.7
AT1G22300.3	1	1	60.8	0.762744	1.08261	30min	5min	| general regulatory factor 10 | Chr1:7879601-7881103 REVERSE LENGTH=251 | 201606	3454.17	24246.5	17749.6	15783.6	14861.5	12393.6	13864.5	12398.4	17179.4	13912	18828.4	13853.9	16091.5	18333.6	10944.7
AT1G34760.2	1	1	60.8	0.762744	1.08261	30min	5min	| general regulatory factor 11 | Chr1:12743981-12745603 REVERSE LENGTH=252 | 201606	3454.17	24246.5	17749.6	15783.6	14861.5	12393.6	13864.5	12398.4	17179.4	13912	18828.4	13853.9	16091.5	18333.6	10944.7
AT1G34760.1	1	1	60.8	0.762744	1.08261	30min	5min	| general regulatory factor 11 | Chr1:12744062-12745603 REVERSE LENGTH=255 | 201606	3454.17	24246.5	17749.6	15783.6	14861.5	12393.6	13864.5	12398.4	17179.4	13912	18828.4	13853.9	16091.5	18333.6	10944.7
AT1G26480.1	1	1	60.8	0.762744	1.08261	30min	5min	| general regulatory factor 12 | Chr1:9156573-9157845 REVERSE LENGTH=268 | 201606	3454.17	24246.5	17749.6	15783.6	14861.5	12393.6	13864.5	12398.4	17179.4	13912	18828.4	13853.9	16091.5	18333.6	10944.7
AT2G42590.2	1	1	60.8	0.762744	1.08261	30min	5min	| general regulatory factor 9 | Chr2:17732118-17733775 REVERSE LENGTH=262 | 201606	3454.17	24246.5	17749.6	15783.6	14861.5	12393.6	13864.5	12398.4	17179.4	13912	18828.4	13853.9	16091.5	18333.6	10944.7
AT2G42590.1	1	1	60.8	0.762744	1.08261	30min	5min	| general regulatory factor 9 | Chr2:17732118-17733775 REVERSE LENGTH=263 | 201606	3454.17	24246.5	17749.6	15783.6	14861.5	12393.6	13864.5	12398.4	17179.4	13912	18828.4	13853.9	16091.5	18333.6	10944.7
AT2G42590.3	1	1	60.8	0.762744	1.08261	30min	5min	| general regulatory factor 9 | Chr2:17732164-17733775 REVERSE LENGTH=276 | 201606	3454.17	24246.5	17749.6	15783.6	14861.5	12393.6	13864.5	12398.4	17179.4	13912	18828.4	13853.9	16091.5	18333.6	10944.7
AT1G61570.1	1	1	90.46	0.7629	1.27474	15min	5min	| translocase of the inner mitochondrial membrane 13 | Chr1:22718897-22719473 REVERSE LENGTH=87 | 201606	806.203	10506.3	12082.9	7792.59	7680.18	5916.89	9971.3	7160.29	10134.7	6861.14	8210.31	8416.63	11061.2	14504	1563.64
AT1G15520.1	3	3	170.76	0.767497	1.08164	5min	30min	| pleiotropic drug resistance 12 | Chr1:5331993-5338175 REVERSE LENGTH=1423 | 201606	6134.94	21872.7	23928.7	17399.7	17509	18578.4	19867.2	15086	17813.3	18186.2	16919.2	14344.5	18038.7	18074.8	16215
AT1G15520.2	3	3	170.76	0.767497	1.08164	5min	30min	| pleiotropic drug resistance 12 | Chr1:5332561-5338175 REVERSE LENGTH=1292 | 201606	6134.94	21872.7	23928.7	17399.7	17509	18578.4	19867.2	15086	17813.3	18186.2	16919.2	14344.5	18038.7	18074.8	16215
AT5G09660.1	3	3	102.28	0.771354	1.48942	0min	60min	| peroxisomal NAD-malate dehydrogenase 2 | Chr5:2993645-2995551 REVERSE LENGTH=354 | 201606	3529.17	31428.6	28934.8	19998.8	18110.3	14968.7	21160.3	15768.6	21136.9	18063	16436.3	14462.9	17696	20432.3	4769.19
AT2G07707.1	1	1	29.09	0.773595	1.14602	60min	30min	| Plant mitochondrial ATPase%2C F0 complex%2C subunit 8 protein | Chr2:3386292-3386768 FORWARD LENGTH=158 | 201606	3014.49	15601.3	13355.1	9172.63	9669.9	10045.5	10946	11637.9	9490.77	10287	10061.3	8269.96	8902.32	9702.28	14192.5
AT1G47260.1	12	12	658.11	0.778786	1.16852	15min	60min	| gamma carbonic anhydrase 2 | Chr1:17321384-17323347 REVERSE LENGTH=278 | 201606	46959.7	234846	236663	168770	155338	170025	187989	180890	165674	194992	147148	150767	170472	182488	104501
AT1G35160.1	4	4	243.92	0.78453	1.26096	60min	5min	| GF14 protein phi chain | Chr1:12867264-12868514 FORWARD LENGTH=267 | 201606	12582.2	51652	40879.9	28820.7	30487.4	25107.4	29329.1	25125.6	32138.5	29210.1	36299.3	26726.8	31122.8	47026	28295.6
AT4G11150.1	7	7	296.77	0.78464	1.3436	0min	5min	| vacuolar ATP synthase subunit E1 | Chr4:6800091-6801696 FORWARD LENGTH=230 | 201606	14078.4	133329	137610	73434.5	68833.1	69861.7	92822.2	72703.9	78836.9	106617	82008.3	70089.1	81396.2	88968.3	68673.4
AT4G23710.1	1	1	48.28	0.786443	1.21887	30min	5min	| vacuolar ATP synthase subunit G2 | Chr4:12350577-12351354 FORWARD LENGTH=106 | 201606	495.865	5378.12	4986.02	2975.95	3142.81	3287.06	4024.77	2952.7	3969.17	5617.7	3112.14	2734.64	4224.38	4469.02	1046.56
AT4G14070.1	1	1	38.8	0.789145	1.47784	0min	60min	| acyl-activating enzyme 15 | Chr4:8112122-8118039 REVERSE LENGTH=727 | 201606	840.552	10027.1	5247.46	4670.18	3900.66	3506.51	5143.79	3107.12	5955.35	2528.79	5250.48	4270.3	5636.92	4721.85	545.701
AT1G44170.1	1	1	51.33	0.796819	1.14389	15min	0min	| aldehyde dehydrogenase 3H1 | Chr1:16796564-16800031 REVERSE LENGTH=484 | 201606	1227.99	4803.23	3974.83	3481.65	3599.48	3603.38	3562.02	3492.36	4391.4	3671.25	3608.84	3839.32	4396.37	4893.9	1378.48
AT5G51070.1	1	1	75.76	0.799144	1.02421	60min	15min	| Clp ATPase | Chr5:20764479-20768481 FORWARD LENGTH=945 | 201606	3272.04	14002.8	11486.9	9956.07	9865.28	9240.85	10678.5	8322.55	9489.27	10404.6	9785.86	8763.44	7864.22	8516.45	12799.4
ATMG00640.1	1	1	29.87	0.800254	1.57032	0min	5min	| hydrogen ion transporting ATP synthases%2C rotational mechanism%3Bzinc ion binding protein | ChrM:188084-188662 REVERSE LENGTH=192 | 201606	435.125	1449.25	2217.54	951.101	811.317	849.742	1443.57	1391	940.277	1332.87	698.931	980.787	1370.9	1649.98	486.982
AT5G19940.1	4	4	202.94	0.808625	1.07436	15min	30min	| Plastid-lipid associated protein PAP / fibrillin family protein | Chr5:6739693-6740661 FORWARD LENGTH=239 | 201606	17653.9	31289.2	25228.5	24655.3	21592.2	24373.2	23746.3	24945.8	26279.1	22575.2	20717.3	26489.5	22334.1	26035.1	23305.2
AT1G64200.1	5	5	245.87	0.812841	1.3397	0min	5min	| vacuolar H+-ATPase subunit E isoform 3 | Chr1:23828537-23830002 REVERSE LENGTH=237 | 201606	14076.7	106385	110112	60169	56170.9	55768.3	75829.2	57964.1	63962.9	86042.6	66173.5	56900.5	66154.2	72154.4	53497.1
AT1G64200.2	5	5	245.87	0.812841	1.3397	0min	5min	| vacuolar H+-ATPase subunit E isoform 3 | Chr1:23828693-23830002 REVERSE LENGTH=237 | 201606	14076.7	106385	110112	60169	56170.9	55768.3	75829.2	57964.1	63962.9	86042.6	66173.5	56900.5	66154.2	72154.4	53497.1
AT1G64200.3	4	4	193.48	0.816546	1.33459	0min	5min	| vacuolar H+-ATPase subunit E isoform 3 | Chr1:23828914-23830002 REVERSE LENGTH=192 | 201606	14076.7	102577	106260	58500.1	54627.1	53900.1	73139.4	56562.4	62242.1	82373.4	64188.1	54404.7	63465.8	69250	53497.1
AT5G08060.1	4	4	217.4	0.819265	1.22145	0min	30min	| furry | Chr5:2580588-2580983 FORWARD LENGTH=131 | 201606	15374.1	36577.5	39352.1	28272.8	26401.8	27537.2	30299.9	27822.9	26662.6	28844.1	20179.7	25726.5	26686.9	30741.5	21381.8
AT1G66950.1	3	3	151.66	0.824377	1.12249	0min	30min	| pleiotropic drug resistance 11 | Chr1:24978239-24984461 FORWARD LENGTH=1454 | 201606	6669.25	25117.4	23882.4	17609.4	18620.3	18854.1	20273.4	15792.8	18174.8	17810	18254.5	13529.8	16834.5	19189	14858.8
AT4G27585.1	4	4	159.7	0.829914	1.24775	15min	5min	| SPFH/Band 7/PHB domain-containing membrane-associated protein family | Chr4:13766984-13769832 REVERSE LENGTH=411 | 201606	11148.1	21898.2	18323.7	16760.8	13527.4	13133.6	18511.9	17005.2	18662.5	14651	12744.4	25844.2	23040.5	22909	7979.8
AT4G24770.1	1	1	52.73	0.831964	1.69651	60min	0min	| 31-kDa RNA binding protein | Chr4:12766223-12767952 REVERSE LENGTH=329 | 201606	8090.96	4557.01	2499.83	5600.06	6400	4878.53	4281.69	4657.46	9086.73	2152.74	8444.46	5462.88	10949.9	12971.1	1777.26
AT1G56330.1	4	4	228.38	0.833426	1.15318	60min	0min	| secretion-associated RAS 1B | Chr1:21086845-21088478 REVERSE LENGTH=193 | 201606	17652.7	37718.2	37636.1	36950.9	33036.4	35592	33389.7	26715	42473.1	29779.4	31918.5	35747.2	36849.2	46517.5	23886.8
AT4G12650.1	3	3	242.8	0.845458	1.13689	0min	60min	| Endomembrane protein 70 protein family | Chr4:7468207-7470165 REVERSE LENGTH=652 | 201606	14449.8	94572	51070.1	52332.7	50182.5	56973.7	49166.9	46184.5	63087.8	54360.7	42648.5	53694	61724.4	61968.4	17123
AT3G42050.1	5	5	313.43	0.846746	1.10656	15min	30min	| vacuolar ATP synthase subunit H family protein | Chr3:14228846-14232228 REVERSE LENGTH=441 | 201606	50395.6	56767.8	45802	59028.6	44952.6	43419.7	47116.3	45389	65858.2	39829.8	46089.6	57193.8	59166.1	58327.6	34622.2
AT3G45100.1	1	1	18.82	0.848371	1.69599	0min	60min	| UDP-Glycosyltransferase superfamily protein | Chr3:16504648-16506858 FORWARD LENGTH=447 | 201606	180.42	2944.64	2664.32	1449.55	1253.03	1176.66	1563.32	1552.55	1254.88	1982.34	794.266	1234.39	1504.46	1445.9	463.211
AT4G25450.1	3	3	101.49	0.853111	1.15492	60min	15min	| non-intrinsic ABC protein 8 | Chr4:13009845-13013912 REVERSE LENGTH=714 | 201606	12231.2	18127	16533.6	17591.2	13834.3	13561.9	14408.1	11901.6	16226.2	10719.5	15066.1	20142	21055	16585.1	11485.5
AT3G47520.1	7	7	423.2	0.856741	1.08001	0min	60min	| malate dehydrogenase | Chr3:17513657-17514868 FORWARD LENGTH=403 | 201606	56018.7	182165	181855	143041	136950	127604	141112	120547	149818	136330	150834	125488	145301	138522	105096
AT1G02620.1	1	1	63.97	0.857289	1.28149	60min	30min	| Ras-related small GTP-binding family protein | Chr1:557092-557668 FORWARD LENGTH=122 | 201606	2910.96	10617.7	10885.8	9784.32	8868.92	9170.66	9376.28	5850.41	8582.09	8719.13	5777.01	8608.48	7125.33	17430.5	5052.44
AT1G17220.1	1	1	37.33	0.858728	2.51518	0min	5min	| Translation initiation factor 2%2C small GTP-binding protein | Chr1:5885383-5890165 FORWARD LENGTH=1026 | 201606	5066.37	505.228	774.871	710.741	1167.31	645.205	492.574	1912.03	736.91	1193.76	1472.45	777.068	773.857	373.144	2277.54
AT5G38480.2	3	3	134.57	0.862271	1.25019	60min	5min	| general regulatory factor 3 | Chr5:15410277-15411285 FORWARD LENGTH=254 | 201606	9776.13	32552.3	25426.1	20437.2	19914.6	16577	19461.4	17920.8	22723.2	20018.8	25104.5	18373.6	21351.4	33978.9	15841.4
AT5G38480.3	3	3	134.57	0.862271	1.25019	60min	5min	| general regulatory factor 3 | Chr5:15410277-15411285 FORWARD LENGTH=254 | 201606	9776.13	32552.3	25426.1	20437.2	19914.6	16577	19461.4	17920.8	22723.2	20018.8	25104.5	18373.6	21351.4	33978.9	15841.4
AT5G38480.1	3	3	134.57	0.862271	1.25019	60min	5min	| general regulatory factor 3 | Chr5:15410277-15411285 FORWARD LENGTH=255 | 201606	9776.13	32552.3	25426.1	20437.2	19914.6	16577	19461.4	17920.8	22723.2	20018.8	25104.5	18373.6	21351.4	33978.9	15841.4
AT5G16050.2	3	3	134.57	0.862271	1.25019	60min	5min	| general regulatory factor 5 | Chr5:5244008-5245402 REVERSE LENGTH=268 | 201606	9776.13	32552.3	25426.1	20437.2	19914.6	16577	19461.4	17920.8	22723.2	20018.8	25104.5	18373.6	21351.4	33978.9	15841.4
AT5G16050.1	3	3	134.57	0.862271	1.25019	60min	5min	| general regulatory factor 5 | Chr5:5244008-5245402 REVERSE LENGTH=268 | 201606	9776.13	32552.3	25426.1	20437.2	19914.6	16577	19461.4	17920.8	22723.2	20018.8	25104.5	18373.6	21351.4	33978.9	15841.4
AT3G02520.2	3	3	134.57	0.862271	1.25019	60min	5min	| general regulatory factor 7 | Chr3:526800-527915 REVERSE LENGTH=265 | 201606	9776.13	32552.3	25426.1	20437.2	19914.6	16577	19461.4	17920.8	22723.2	20018.8	25104.5	18373.6	21351.4	33978.9	15841.4
AT3G02520.1	3	3	134.57	0.862271	1.25019	60min	5min	| general regulatory factor 7 | Chr3:526800-527915 REVERSE LENGTH=265 | 201606	9776.13	32552.3	25426.1	20437.2	19914.6	16577	19461.4	17920.8	22723.2	20018.8	25104.5	18373.6	21351.4	33978.9	15841.4
AT2G27730.1	3	3	145.55	0.898506	1.19476	0min	30min	| copper ion binding protein | Chr2:11820056-11820867 REVERSE LENGTH=113 | 201606	3133.9	13763.3	12615.7	8326.27	7578.82	8817.39	9831.01	9372.8	7622.89	10607.9	7082.36	7011.65	8731.87	8103.79	8556.08
AT5G10450.1	3	3	113.39	0.903051	1.15772	0min	5min	| G-box regulating factor 6 | Chr5:3284452-3286261 REVERSE LENGTH=248 | 201606	9776.13	37773.7	31547.5	24456.5	23998.2	19866.8	23132.5	20681.2	26039.9	23900.4	29979.5	22010.1	25613.7	29424.5	18161.8
AT1G16400.1	1	1	41.71	0.921005	2.3302	0min	5min	| cytochrome P450%2C family 79%2C subfamily F%2C polypeptide 2 | Chr1:5605231-5607281 FORWARD LENGTH=537 | 201606	804.628	16766.3	2538.76	2465.61	3415.51	2748.92	2130.24	3707.52	3541.1	2386.46	4567.38	4600.83	3914.85	5418.78	1206.07
AT1G20340.1	2	2	148.57	0.950448	2.09927	60min	5min	| Cupredoxin superfamily protein | Chr1:7042770-7043273 REVERSE LENGTH=167 | 201606	4813.02	52784.4	57363.3	24656.8	23778	25788.5	31745.1	16841.9	48031.1	32050.2	41076.1	23547.7	53400.3	98693.7	3721.07
AT3G62030.1	1	1	59.21	0.962991	1.2484	0min	30min	| rotamase CYP 4 | Chr3:22973708-22975139 FORWARD LENGTH=260 | 201606	1775.05	10048.7	8127.17	4988.36	6629.74	4846.63	5452.08	4421.73	7733.15	5414.47	6932.38	3634.33	6416.7	6877.67	3407.26
