# Supplementary material for: Large-Scale Phosphoproteomic Study of Arabidopsis Membrane Proteins Reveals Early Signaling Events in Response to Cold
Source: Int J Mol Sci. 2020 Nov 16;21(22):8631. doi: 10.3390/ijms21228631 (PMC7696906; doi:10.3390/ijms21228631)
Supplement: Supplementary file 1 [file ijms-21-08631-s001.zip › ijms-1001458 supl/20201030_IJMS_Kamal_Table S3.xlsx]

## Sheet: Legend
Table S3. An updated Arabidopsis kinase-substrate interaction network from published literature.
(A) Binary interaction between kinase and corresponding substrates was used to construct the kinase-substrate network.
(B) Sub-network data were used to build the cold-responsive kinase-substrate network shown in Figure 6.
(C) The number of binary interactions between a kinase and its corresponding substrates.

## Sheet: A. Ara_Kinase_substrate_network
Kinase	Interaction	Target	K-T_pairs	Type	Family
PID	phosphorylation	ABCB1	PID_ABCB1	kinase	AGC
MPK6	phosphorylation	ABCB1	MPK6_ABCB1	Kinase	MAPK
PHOT1	phosphorylation	ABCB19	PHOT1_ABCB19	kinase	AGC
CIPK23	phosphorylation	ABCB20	CIPK23_ABCB20	Kinase	SnRK3
MPK6	phosphorylation	ABCB20	MPK6_ABCB20	Kinase	MAPK
MPK6	phosphorylation	ABCB21	MPK6_ABCB21	Kinase	MAPK
MPK6	phosphorylation	ABCC14	MPK6_ABCC14	Kinase	MAPK
MPK6	phosphorylation	ABCG11	MPK6_ABCG11	Kinase	MAPK
SRK2E	phosphorylation	ABCG36	SRK2E_ABCG36	Kinase	SnRK2
CPK11	phosphorylation	ABF1	CPK11_ABF1	kinase	CDPK
SPK-2-2	phosphorylation	ABF1	SPK-2-2_ABF1	kinase	SnRK2
CPK4	phosphorylation	ABF1	CPK4_ABF1	kinase	CDPK
SRK2E	motif phosphorylation	ABF1	SRK2E_ABF1	kinase	SnRK1
CPK12	phosphorylation	ABF1	CPK12_ABF1	kinase	CDPK
SRK2I	phosphorylation	ABF1	SRK2I_ABF1	kinase	SnRK2
ASK1	phosphorylation	ABF2	ASK1_ABF2	Kinase	SnRK2
ASK7	phosphorylation	ABF2	ASK7_ABF2	kinase	SLK
SRK2E	phosphorylation	ABF2	SRK2E_ABF2	kinase	SnRK1
SRK2C	phosphorylation	ABF3	SRK2C_ABF3	kinase	SnRK2
PDK	phosphorylation	ABF3	PDK_ABF3	kinase	other
SPK-2-2	phosphorylation	ABF3	SPK-2-2_ABF3	kinase	SnRK2
ASK7	phosphorylation	ABF3	ASK7_ABF3	kinase	SLK
SRK2E	motif phosphorylation	ABF3	SRK2E_ABF3	kinase	SnRK1
SRK2I	phosphorylation	ABF3	SRK2I_ABF3	kinase	SnRK2
CPK11	phosphorylation	ABF4	CPK11_ABF4	kinase	CDPK
CPK32	phosphorylation	ABF4	CPK32_ABF4	kinase	CDPK
CPK4	phosphorylation	ABF4	CPK4_ABF4	kinase	CDPK
SRK2E	motif phosphorylation	ABF4	SRK2E_ABF4	kinase	SnRK1
CPK12	phosphorylation	ABF4	CPK12_ABF4	kinase	CDPK
CPK6	phosphorylation	ABI1	CPK6_ABI1	kinase	CDPK
CPK5	phosphorylation	ABI2	CPK5_ABI2	kinase	CDPK
CPK12	phosphorylation	ABI2	CPK12_ABI2	kinase	CDPK
MPK6	phosphorylation	ABI4	MPK6_ABI4	kinase	MAPK
MPK3	phosphorylation	ABI4	MPK3_ABI4	kinase	MAPK
MPK4	phosphorylation	ABI4	MPK4_ABI4	Kinase	MAPK
ASK1	phosphorylation	ABI5	ASK1_ABI5	kinase	SnRK2
CIPK11	phosphorylation	ABI5	CIPK11_ABI5	kinase	SnRK3
AT3G01090	phosphorylation	ABI5	AT3G01090_ABI5	kinase	SnRK1
MPK3	phosphorylation	ABI5	MPK3_ABI5	kinase	MAPK
SPK-2-2	phosphorylation	ABI5	SPK-2-2_ABI5	kinase	SnRK2
SRK2E	phosphorylation	ABI5	SRK2E_ABI5	kinase	SnRK1
CIPK26	phosphorylation	ABI5	CIPK26_ABI5	kinase	SnRK3
SRK2I	phosphorylation	ABI5	SRK2I_ABI5	kinase	SnRK2
CIPK3	phosphorylation	ABR1	CIPK3_ABR1	kinase	SnRK3
OXI1	phosphorylation	ACA10	OXI1_ACA10	Kinase	AGC
CPK1	phosphorylation	ACA2	CPK1_ACA2	kinase	CDPK
CIPK9	phosphorylation	ACA8	CIPK9_ACA8	kinase	SnRK3
CPK16	phosphorylation	ACA8	CPK16_ACA8	kinase	CDPK
OXI1	phosphorylation	ACA8	OXI1_ACA8	Kinase	AGC
CIPK14	phosphorylation	ACA8	CIPK14_ACA8	kinase	SnRK3
CPK1	phosphorylation	ACA8	CPK1_ACA8	kinase	CDPK
MPK6	phosphorylation	ACBP4	MPK6_ACBP4	Kinase	MAPK
SRK2E	phosphorylation	ACBP4	SRK2E_ACBP4	Kinase	SnRK2
MPK6	phosphorylation	ACC1	MPK6_ACC1	Kinase	MAPK
ALE2	phosphorylation	ACR4	ALE2_ACR4	Kinase	RLCK_2
ACR4	autophosphorylation	ACR4	ACR4_ACR4	kinase	LRR-RLK
ASK1	phosphorylation	ACS	ASK1_ACS	Kinase	SnRK2
OXI1	phosphorylation	ACS	OXI1_ACS	Kinase	AGC
MPK6	phosphorylation	ACS2	MPK6_ACS2	kinase	MAPK
MPK3	phosphorylation	ACS2	MPK3_ACS2	kinase	MAPK
ASK7	phosphorylation	ACS2	ASK7_ACS2	kinase	SLK
CKL8	phosphorylation	ACS5	CKL8_ACS5	Kinase	CKL
PP2AA1	phosphorylation	ACS6	PP2AA1_ACS6	Kinase	phosphatase
CPK11	phosphorylation	ACS6	CPK11_ACS6	kinase	CDPK
MPK6	phosphorylation	ACS6	MPK6_ACS6	kinase	MAPK
MPK3	phosphorylation	ACS6	MPK3_ACS6	kinase	MAPK
CPK4	phosphorylation	ACS6	CPK4_ACS6	kinase	CDPK
ASK7	phosphorylation	ACS6	ASK7_ACS6	kinase	SLK
CPK16	phosphorylation	ACS7	CPK16_ACS7	kinase	CDPK
MPK6	phosphorylation	ADA2A	MPK6_ADA2A	Kinase	MAPK
MPK3	phosphorylation	ADA2A	MPK3_ADA2A	Kinase	MAPK
MPK10	phosphorylation	ADA2A	MPK10_ADA2A	Kinase	MAPK
MPK4	phosphorylation	ADA2A	MPK4_ADA2A	Kinase	MAPK
MPK10	phosphorylation	ADA2B	MPK10_ADA2B	Kinase	MAPK
CKL2	phosphorylation	ADF1	CKL2_ADF1	kinase	CKL
CPK3	phosphorylation	ADF1	CPK3_ADF1	kinase	CDPK
CPK3	phosphorylation	ADH1	CPK3_ADH1	kinase	CDPK
AT3G01090	phosphorylation	ADK	AT3G01090_ADK	kinase	SnRK1
MPK2	phosphorylation	ADK1	MPK2_ADK1	Kinase	MAPK
SRK2C	phosphorylation	ADK1	SRK2C_ADK1	kinase	SnRK2
MPK7	phosphorylation	ADK1	MPK7_ADK1	Kinase	MAPK
STN8	phosphorylation	ADT3	STN8_ADT3	kinase	STN
AFC2	autophosphorylation	AFC2	AFC2_AFC2	kinase	other
CIPK23	phosphorylation	AFP2	CIPK23_AFP2	Kinase	SnRK3
CIPK23	phosphorylation	AFPH2	CIPK23_AFPH2	Kinase	SnRK3
MPK6	phosphorylation	AFPH2	MPK6_AFPH2	Kinase	MAPK
PDPK1	phosphorylation	AGC1-5	PDPK1_AGC1-5	kinase	AGC
PDPK1	phosphorylation	AGC1-7	PDPK1_AGC1-7	kinase	AGC
MPK6	phosphorylation	AGD7	MPK6_AGD7	Kinase	MAPK
MPK6	phosphorylation	AGD9	MPK6_AGD9	Kinase	MAPK
MPK3	phosphorylation	AGD9	MPK3_AGD9	Kinase	MAPK
MPK10	phosphorylation	AGD9	MPK10_AGD9	Kinase	MAPK
MPK4	phosphorylation	AGD9	MPK4_AGD9	Kinase	MAPK
MPK6	phosphorylation	AGL101	MPK6_AGL101	Kinase	MAPK
MPK1	phosphorylation	AGL15	MPK1_AGL15	Kinase	MAPK
MPK8	phosphorylation	AGL15	MPK8_AGL15	Kinase	MAPK
MPK2	phosphorylation	AGL15	MPK2_AGL15	Kinase	MAPK
MPK7	phosphorylation	AGL15	MPK7_AGL15	Kinase	MAPK
MPK6	phosphorylation	AGL15	MPK6_AGL15	Kinase	MAPK
MPK10	phosphorylation	AGL15	MPK10_AGL15	Kinase	MAPK
MPK4	phosphorylation	AGL15	MPK4_AGL15	Kinase	MAPK
MPK1	phosphorylation	AGL18	MPK1_AGL18	Kinase	MAPK
MPK3	phosphorylation	AGL18	MPK3_AGL18	Kinase	MAPK
MPK5	phosphorylation	AGL18	MPK5_AGL18	Kinase	MAPK
MRLK	phosphorylation	AGL24	MRLK_AGL24	Kinase	LRR_3
MPK1	phosphorylation	AGL29	MPK1_AGL29	Kinase	MAPK
MPK7	phosphorylation	AGL29	MPK7_AGL29	Kinase	MAPK
MPK5	phosphorylation	AGL3	MPK5_AGL3	Kinase	MAPK
MPK1	phosphorylation	AGL34	MPK1_AGL34	Kinase	MAPK
MPK5	phosphorylation	AGL34	MPK5_AGL34	Kinase	MAPK
MPK10	phosphorylation	AGL43	MPK10_AGL43	Kinase	MAPK
MPK1	phosphorylation	AGL49	MPK1_AGL49	Kinase	MAPK
MPK8	phosphorylation	AGL49	MPK8_AGL49	Kinase	MAPK
MPK2	phosphorylation	AGL49	MPK2_AGL49	Kinase	MAPK
MPK3	phosphorylation	AGL49	MPK3_AGL49	Kinase	MAPK
MPK10	phosphorylation	AGL49	MPK10_AGL49	Kinase	MAPK
MPK1	phosphorylation	AGL50	MPK1_AGL50	Kinase	MAPK
MPK8	phosphorylation	AGL50	MPK8_AGL50	Kinase	MAPK
MPK2	phosphorylation	AGL50	MPK2_AGL50	Kinase	MAPK
MPK7	phosphorylation	AGL50	MPK7_AGL50	Kinase	MAPK
MPK6	phosphorylation	AGL50	MPK6_AGL50	Kinase	MAPK
MPK3	phosphorylation	AGL50	MPK3_AGL50	Kinase	MAPK
MPK4	phosphorylation	AGL50	MPK4_AGL50	Kinase	MAPK
MPK5	phosphorylation	AGL50	MPK5_AGL50	Kinase	MAPK
MPK16	phosphorylation	AGL50	MPK16_AGL50	Kinase	MAPK
MPK6	phosphorylation	AGL52	MPK6_AGL52	Kinase	MAPK
MPK6	phosphorylation	AGL53	MPK6_AGL53	Kinase	MAPK
MPK4	phosphorylation	AGL53	MPK4_AGL53	Kinase	MAPK
MPK1	phosphorylation	AGL75	MPK1_AGL75	Kinase	MAPK
MPK8	phosphorylation	AGL75	MPK8_AGL75	Kinase	MAPK
MPK2	phosphorylation	AGL75	MPK2_AGL75	Kinase	MAPK
MPK7	phosphorylation	AGL75	MPK7_AGL75	Kinase	MAPK
MPK6	phosphorylation	AGL75	MPK6_AGL75	Kinase	MAPK
MPK3	phosphorylation	AGL75	MPK3_AGL75	Kinase	MAPK
MPK10	phosphorylation	AGL75	MPK10_AGL75	Kinase	MAPK
MPK4	phosphorylation	AGL75	MPK4_AGL75	Kinase	MAPK
MPK5	phosphorylation	AGL75	MPK5_AGL75	Kinase	MAPK
MPK6	phosphorylation	AGL76	MPK6_AGL76	Kinase	MAPK
MPK3	phosphorylation	AGL76	MPK3_AGL76	Kinase	MAPK
MPK4	phosphorylation	AGL76	MPK4_AGL76	Kinase	MAPK
MPK16	phosphorylation	AGL76	MPK16_AGL76	Kinase	MAPK
MPK10	phosphorylation	AGL8	MPK10_AGL8	Kinase	MAPK
MPK3	phosphorylation	AGL80	MPK3_AGL80	Kinase	MAPK
MPK10	phosphorylation	AGL80	MPK10_AGL80	Kinase	MAPK
MPK4	phosphorylation	AGL80	MPK4_AGL80	Kinase	MAPK
MPK5	phosphorylation	AGL83	MPK5_AGL83	Kinase	MAPK
MPK1	phosphorylation	AGL85	MPK1_AGL85	Kinase	MAPK
MPK3	phosphorylation	AGL85	MPK3_AGL85	Kinase	MAPK
MPK10	phosphorylation	AGL98	MPK10_AGL98	Kinase	MAPK
MPK1	phosphorylation	AGL99	MPK1_AGL99	Kinase	MAPK
MPK5	phosphorylation	AGL99	MPK5_AGL99	Kinase	MAPK
TOUSLED	phosphorylation	AGO1	TOUSLED_AGO1	kinase	other
CPK9	phosphorylation	AHA1	CPK9_AHA1	kinase	CDPK
PHOT1	phosphorylation	AHA1	PHOT1_AHA1	kinase	AGC
BRI1	phosphorylation	AHA1	BRI1_AHA1	kinase	LRR-RLK
HAB1	motif phosphorylation	AHA5	HAB1_AHA5	PPase	phosphatase
AHK4	autophosphorylation	AHK4	AHK4_AHK4	kinase	HK
HAB1	motif phosphorylation	AHL	HAB1_AHL	PPase	phosphatase
MPK6	phosphorylation	AHL10	MPK6_AHL10	Kinase	MAPK
MPK6	phosphorylation	AHL6	MPK6_AHL6	Kinase	MAPK
SRK2E	phosphorylation	AHL9	SRK2E_AHL9	Kinase	SnRK2
MPK1	phosphorylation	AHP1	MPK1_AHP1	Kinase	MAPK
MPK2	phosphorylation	AHP1	MPK2_AHP1	Kinase	MAPK
MPK7	phosphorylation	AHP1	MPK7_AHP1	Kinase	MAPK
MPK4	phosphorylation	AHP1	MPK4_AHP1	Kinase	MAPK
MPK16	phosphorylation	AHP1	MPK16_AHP1	Kinase	MAPK
MPK6	phosphorylation	AHP3	MPK6_AHP3	Kinase	MAPK
MPK6	phosphorylation	AIL6	MPK6_AIL6	Kinase	MAPK
MPK3	phosphorylation	AIL6	MPK3_AIL6	Kinase	MAPK
MPK6	phosphorylation	AIR9	MPK6_AIR9	Kinase	MAPK
ASK1	phosphorylation	AKR4C10	ASK1_AKR4C10	Kinase	SnRK2
CIPK23	phosphorylation	AKT1	CIPK23_AKT1	kinase	SnRK3
CIPK16	phosphorylation	AKT1	CIPK16_AKT1	Kinase	SnRK3
CIPK6	phosphorylation	AKT1	CIPK6_AKT1	Kinase	SnRK3
PP2CA	phosphorylation	AKT2	PP2CA_AKT2	Kinase	phosphatase
MPK6	phosphorylation	AL1	MPK6_AL1	Kinase	MAPK
MPK3	phosphorylation	AL1	MPK3_AL1	Kinase	MAPK
MPK4	phosphorylation	AL1	MPK4_AL1	Kinase	MAPK
MPK5	phosphorylation	AL1	MPK5_AL1	Kinase	MAPK
AT3G01090	phosphorylation	AL2	AT3G01090_AL2	kinase	SnRK1
MPK10	phosphorylation	AL7	MPK10_AL7	Kinase	MAPK
CIPK23	phosphorylation	ALA10	CIPK23_ALA10	Kinase	SnRK3
MPK6	phosphorylation	ALA2	MPK6_ALA2	Kinase	MAPK
SRK2E	phosphorylation	ALA3	SRK2E_ALA3	Kinase	SnRK2
HAB1	motif phosphorylation	ALATS	HAB1_ALATS	PPase	phosphatase
STN7	phosphorylation	ALB3	STN7_ALB3	kinase	SnRK2
STN8	phosphorylation	ALB3	STN8_ALB3	kinase	STN
MPK7	phosphorylation	ALDH3F1	MPK7_ALDH3F1	Kinase	MAPK
MPK6	phosphorylation	ALDH3F1	MPK6_ALDH3F1	Kinase	MAPK
ALE2	phosphorylation	ALE2	ALE2_ALE2	Kinase	RLCK_2
ACR4	phosphorylation	ALE2	ACR4_ALE2	Kinase	Mixed_1
MPK6	phosphorylation	AMPD	MPK6_AMPD	Kinase	MAPK
MPK1	phosphorylation	AMS	MPK1_AMS	Kinase	MAPK
MPK6	phosphorylation	AMT1-1	MPK6_AMT1-1	Kinase	MAPK
MPK6	phosphorylation	ANAC050	MPK6_ANAC050	Kinase	MAPK
MPK1	phosphorylation	anac074	MPK1_anac074	Kinase	MAPK
MPK2	phosphorylation	anac074	MPK2_anac074	Kinase	MAPK
MPK6	phosphorylation	anac074	MPK6_anac074	Kinase	MAPK
MPK3	phosphorylation	anac074	MPK3_anac074	Kinase	MAPK
MPK4	phosphorylation	anac074	MPK4_anac074	Kinase	MAPK
MPK5	phosphorylation	anac074	MPK5_anac074	Kinase	MAPK
MPK16	phosphorylation	anac074	MPK16_anac074	Kinase	MAPK
MPK6	phosphorylation	anac084	MPK6_anac084	Kinase	MAPK
MPK10	phosphorylation	anac096	MPK10_anac096	Kinase	MAPK
YAK1	phosphorylation	ANN1	YAK1_ANN1	kinase	other
YAK1	phosphorylation	ANN2	YAK1_ANN2	kinase	other
MPK6	phosphorylation	AP1	MPK6_AP1	Kinase	MAPK
MPK6	phosphorylation	AP2	MPK6_AP2	Kinase	MAPK
MPK1	phosphorylation	AP3	MPK1_AP3	Kinase	MAPK
MPK3	phosphorylation	AP3	MPK3_AP3	Kinase	MAPK
MPK4	phosphorylation	AP3	MPK4_AP3	Kinase	MAPK
MPK6	phosphorylation	AP4M	MPK6_AP4M	Kinase	MAPK
APK1A	autophosphorylation	APK1A	APK1A_APK1A	kinase	RLCK
MPK2	phosphorylation	APK1A	MPK2_APK1A	Kinase	MAPK
MPK1	phosphorylation	APK1B	MPK1_APK1B	Kinase	MAPK
MPK6	phosphorylation	APUM3	MPK6_APUM3	Kinase	MAPK
MPK6	phosphorylation	APUM4	MPK6_APUM4	Kinase	MAPK
CIPK23	phosphorylation	APUM5	CIPK23_APUM5	Kinase	SnRK3
CPK32	motif phosphorylation	APXS	CPK32_APXS	kinase	CDPK
MPK6	phosphorylation	APY7	MPK6_APY7	Kinase	MAPK
MPK6	phosphorylation	AR401	MPK6_AR401	Kinase	MAPK
MPK6	motif phosphorylation	AR781	MPK6_AR781	kinase	MAPK
MPK3	motif phosphorylation	AR781	MPK3_AR781	kinase	MAPK
RBK1	phosphorylation	ARAC3	RBK1_ARAC3	kinase	RLCK
RBK1	phosphorylation	ARAC5	RBK1_ARAC5	kinase	RLCK
MPK6	phosphorylation	ARF10	MPK6_ARF10	Kinase	MAPK
MPK6	phosphorylation	ARF18	MPK6_ARF18	Kinase	MAPK
MPK10	phosphorylation	ARF18	MPK10_ARF18	Kinase	MAPK
ASK7	phosphorylation	ARF19	ASK7_ARF19	kinase	SLK
MPK1	phosphorylation	ARF2	MPK1_ARF2	Kinase	MAPK
MPK2	phosphorylation	ARF2	MPK2_ARF2	Kinase	MAPK
MPK3	phosphorylation	ARF2	MPK3_ARF2	Kinase	MAPK
MPK4	phosphorylation	ARF2	MPK4_ARF2	Kinase	MAPK
MPK5	phosphorylation	ARF2	MPK5_ARF2	Kinase	MAPK
ASK7	phosphorylation	ARF2	ASK7_ARF2	kinase	SLK
MPK1	phosphorylation	ARF3	MPK1_ARF3	Kinase	MAPK
MPK10	phosphorylation	ARF3	MPK10_ARF3	Kinase	MAPK
MPK5	phosphorylation	ARF3	MPK5_ARF3	Kinase	MAPK
MPK16	phosphorylation	ARF3	MPK16_ARF3	Kinase	MAPK
MPK4	phosphorylation	ARF5	MPK4_ARF5	Kinase	MAPK
MPK5	phosphorylation	ARF5	MPK5_ARF5	Kinase	MAPK
MPK3	phosphorylation	ARID2	MPK3_ARID2	Kinase	MAPK
MPK10	phosphorylation	ARID2	MPK10_ARID2	Kinase	MAPK
CIPK23	phosphorylation	ARID3	CIPK23_ARID3	Kinase	SnRK3
MPK6	phosphorylation	ARID3	MPK6_ARID3	Kinase	MAPK
MPK6	phosphorylation	ARID6	MPK6_ARID6	Kinase	MAPK
SPK-2-2	phosphorylation	ARR5	SPK-2-2_ARR5	kinase	SnRK2
SRK2E	phosphorylation	ARR5	SRK2E_ARR5	kinase	SnRK1
SRK2I	phosphorylation	ARR5	SRK2I_ARR5	kinase	SnRK2
TOUSLED	phosphorylation	ASF1B	TOUSLED_ASF1B	Kinase	with no family
ASK1	phosphorylation	ASK1	ASK1_ASK1	Kinase	SLK
ASK11	autophosphorylation	ASK11	ASK11_ASK11	kinase	SLK
MPK8	phosphorylation	ASK18	MPK8_ASK18	Kinase	MAPK
BSU1	phosphorylation	ASK3	BSU1_ASK3	Kinase	phosphatase
MPK1	phosphorylation	ASK3	MPK1_ASK3	Kinase	MAPK
MPK2	phosphorylation	ASK3	MPK2_ASK3	Kinase	MAPK
MPK6	phosphorylation	ASK3	MPK6_ASK3	Kinase	MAPK
ASK3	autophosphorylation	ASK3	ASK3_ASK3	kinase	SLK
ASK5	phosphorylation	ASK5	ASK5_ASK5	Kinase	SLK
MPK2	phosphorylation	ASK6	MPK2_ASK6	Kinase	MAPK
MPK7	phosphorylation	ASK6	MPK7_ASK6	Kinase	MAPK
ASK6	autophosphorylation	ASK6	ASK6_ASK6	kinase	SLK
MPK6	phosphorylation	ASK6	MPK6_ASK6	Kinase	MAPK
MPK4	phosphorylation	ASK6	MPK4_ASK6	Kinase	MAPK
BSU1	phosphorylation	ASK7	BSU1_ASK7	Kinase	phosphatase
BSL2	phosphorylation	ASK7	BSL2_ASK7	Kinase	phosphatase
BSL3	phosphorylation	ASK7	BSL3_ASK7	Kinase	phosphatase
ATPK1	phosphorylation	ASK7	ATPK1_ASK7	kinase	AGC
BSL1	phosphorylation	ASK7	BSL1_ASK7	Kinase	phosphatase
ASK7	autophosphorylation	ASK7	ASK7_ASK7	kinase	SLK
ASK8	autophosphorylation	ASK8	ASK8_ASK8	kinase	SLK
ASK9	autophosphorylation	ASK9	ASK9_ASK9	kinase	SLK
CIPK24	motif phosphorylation	ASP1	CIPK24_ASP1	kinase	SnRK3
MPK10	phosphorylation	ASR3	MPK10_ASR3	Kinase	MAPK
MPK4	phosphorylation	ASR3	MPK4_ASR3	kinase	MAPK
MPK6	phosphorylation	AT1G01130	MPK6_AT1G01130	Kinase	MAPK
MPK1	phosphorylation	AT1G01210	MPK1_AT1G01210	Kinase	MAPK
CIPK23	phosphorylation	AT1G01320	CIPK23_AT1G01320	Kinase	SnRK3
MPK6	phosphorylation	AT1G01320	MPK6_AT1G01320	Kinase	MAPK
MPK6	phosphorylation	AT1G01520	MPK6_AT1G01520	Kinase	MAPK
MPK6	phosphorylation	AT1G01840	MPK6_AT1G01840	Kinase	MAPK
MPK3	phosphorylation	AT1G02070	MPK3_AT1G02070	kinase	MAPK
ASK1	phosphorylation	AT1G02080	ASK1_AT1G02080	Kinase	SnRK2
CKL2	phosphorylation	AT1G02870	CKL2_AT1G02870	Kinase	CKL
MPK6	phosphorylation	AT1G03010	MPK6_AT1G03010	Kinase	MAPK
AT1G03740	autophosphorylation	AT1G03740	AT1G03740_AT1G03740	kinase	CDK
MPK5	phosphorylation	AT1G03740	MPK5_AT1G03740	Kinase	MAPK
SRK2E	motif phosphorylation	AT1G04540	SRK2E_AT1G04540	kinase	SnRK1
MPK6	phosphorylation	AT1G04780	MPK6_AT1G04780	Kinase	MAPK
MPK1	phosphorylation	AT1G04990	MPK1_AT1G04990	Kinase	MAPK
MPK2	phosphorylation	AT1G04990	MPK2_AT1G04990	Kinase	MAPK
MPK10	phosphorylation	AT1G04990	MPK10_AT1G04990	Kinase	MAPK
AT1G05700	autophosphorylation	AT1G05700	AT1G05700_AT1G05700	kinase	LRR-RLK
AT1G07550	autophosphorylation	AT1G07550	AT1G07550_AT1G07550	kinase	LRR-RLK
AT1G07560	autophosphorylation	AT1G07560	AT1G07560_AT1G07560	kinase	LRR-RLK
MPK6	phosphorylation	AT1G08050	MPK6_AT1G08050	Kinase	MAPK
MPK6	phosphorylation	AT1G09060	MPK6_AT1G09060	Kinase	MAPK
MPK5	phosphorylation	AT1G09710	MPK5_AT1G09710	Kinase	MAPK
MPK6	phosphorylation	AT1G09730	MPK6_AT1G09730	Kinase	MAPK
MPK6	motif phosphorylation	AT1G10740	MPK6_AT1G10740	kinase	MAPK
MPK3	motif phosphorylation	AT1G10740	MPK3_AT1G10740	kinase	MAPK
AT1G11330	autophosphorylation	AT1G11330	AT1G11330_AT1G11330	kinase	other
MPK6	motif phosphorylation	AT1G11360	MPK6_AT1G11360	kinase	MAPK
MPK3	motif phosphorylation	AT1G11360	MPK3_AT1G11360	kinase	MAPK
ASK1	phosphorylation	AT1G11480	ASK1_AT1G11480	Kinase	SnRK2
MPK6	phosphorylation	AT1G11700	MPK6_AT1G11700	Kinase	MAPK
MPK10	phosphorylation	AT1G11950	MPK10_AT1G11950	Kinase	MAPK
AT1G12460	autophosphorylation	AT1G12460	AT1G12460_AT1G12460	kinase	LRR-RLK
MPK6	phosphorylation	AT1G12930	MPK6_AT1G12930	Kinase	MAPK
MPK6	phosphorylation	AT1G13360	MPK6_AT1G13360	Kinase	MAPK
MPK6	motif phosphorylation	AT1G13390	MPK6_AT1G13390	kinase	MAPK
MPK3	motif phosphorylation	AT1G13390	MPK3_AT1G13390	kinase	MAPK
CIPK24	phosphorylation	AT1G13920	CIPK24_AT1G13920	Kinase	SnRK3
MPK6	phosphorylation	AT1G14580	MPK6_AT1G14580	Kinase	MAPK
MPK6	phosphorylation	AT1G15280	MPK6_AT1G15280	Kinase	MAPK
ASK1	phosphorylation	AT1G15400	ASK1_AT1G15400	Kinase	SnRK2
MPK6	motif phosphorylation	AT1G15400	MPK6_AT1G15400	kinase	MAPK
MPK3	motif phosphorylation	AT1G15400	MPK3_AT1G15400	kinase	MAPK
MPK6	phosphorylation	AT1G16170	MPK6_AT1G16170	Kinase	MAPK
ASK1	phosphorylation	AT1G16270	ASK1_AT1G16270	Kinase	SnRK2
CIPK23	phosphorylation	AT1G16270	CIPK23_AT1G16270	Kinase	SnRK3
MPK6	phosphorylation	AT1G16520	MPK6_AT1G16520	Kinase	MAPK
MPK6	phosphorylation	AT1G16700	MPK6_AT1G16700	kinase	MAPK
MPK3	phosphorylation	AT1G16700	MPK3_AT1G16700	kinase	MAPK
MPK2	phosphorylation	AT1G17520	MPK2_AT1G17520	Kinase	MAPK
MPK6	phosphorylation	AT1G17520	MPK6_AT1G17520	Kinase	MAPK
MPK3	phosphorylation	AT1G17520	MPK3_AT1G17520	Kinase	MAPK
MPK10	phosphorylation	AT1G17520	MPK10_AT1G17520	Kinase	MAPK
MPK4	phosphorylation	AT1G17520	MPK4_AT1G17520	Kinase	MAPK
MPK5	phosphorylation	AT1G17520	MPK5_AT1G17520	Kinase	MAPK
PDK	phosphorylation	AT1G18070	PDK_AT1G18070	kinase	other
MPK7	phosphorylation	AT1G18160	MPK7_AT1G18160	Kinase	MAPK
MPK6	phosphorylation	AT1G18390	MPK6_AT1G18390	Kinase	MAPK
MPK6	motif phosphorylation	AT1G18410	MPK6_AT1G18410	kinase	MAPK
MPK3	motif phosphorylation	AT1G18410	MPK3_AT1G18410	kinase	MAPK
MPK6	motif phosphorylation	AT1G18620	MPK6_AT1G18620	kinase	MAPK
MPK3	motif phosphorylation	AT1G18620	MPK3_AT1G18620	kinase	MAPK
MPK10	phosphorylation	AT1G19490	MPK10_AT1G19490	Kinase	MAPK
MPK5	phosphorylation	AT1G19490	MPK5_AT1G19490	Kinase	MAPK
CIPK23	phosphorylation	AT1G19880	CIPK23_AT1G19880	Kinase	SnRK3
MPK6	phosphorylation	AT1G20760	MPK6_AT1G20760	Kinase	MAPK
SRK2E	phosphorylation	AT1G20760	SRK2E_AT1G20760	Kinase	SnRK2
CIPK24	phosphorylation	AT1G20760	CIPK24_AT1G20760	Kinase	SnRK3
MPK6	phosphorylation	AT1G20770	MPK6_AT1G20770	Kinase	MAPK
MPK6	phosphorylation	AT1G21080	MPK6_AT1G21080	Kinase	MAPK
MPK16	phosphorylation	AT1G21590	MPK16_AT1G21590	Kinase	MAPK
ASK1	phosphorylation	AT1G21630	ASK1_AT1G21630	Kinase	SnRK2
MPK6	phosphorylation	AT1G21630	MPK6_AT1G21630	Kinase	MAPK
CIPK24	phosphorylation	AT1G21630	CIPK24_AT1G21630	Kinase	SnRK3
AT3G01090	motif phosphorylation	AT1G21770	AT3G01090_AT1G21770	kinase	SnRK1
MPK6	phosphorylation	AT1G22060	MPK6_AT1G22060	Kinase	MAPK
SRK2E	motif phosphorylation	AT1G22110	SRK2E_AT1G22110	kinase	SnRK1
MPK8	phosphorylation	AT1G23220	MPK8_AT1G23220	Kinase	MAPK
AT3G01090	motif phosphorylation	AT1G23390	AT3G01090_AT1G23390	kinase	SnRK1
MPK6	phosphorylation	AT1G24160	MPK6_AT1G24160	Kinase	MAPK
ASK1	phosphorylation	AT1G24300	ASK1_AT1G24300	Kinase	SnRK2
MPK6	phosphorylation	AT1G24300	MPK6_AT1G24300	Kinase	MAPK
CKL2	phosphorylation	AT1G24560	CKL2_AT1G24560	Kinase	CKL
MPK6	phosphorylation	AT1G26470	MPK6_AT1G26470	Kinase	MAPK
SRK2E	phosphorylation	AT1G26470	SRK2E_AT1G26470	kinase	SnRK1
MPK3	phosphorylation	AT1G26740	MPK3_AT1G26740	kinase	MAPK
MPK6	phosphorylation	AT1G27100	MPK6_AT1G27100	Kinase	MAPK
HAB1	motif phosphorylation	AT1G27530	HAB1_AT1G27530	PPase	phosphatase
MPK6	phosphorylation	AT1G27595	MPK6_AT1G27595	Kinase	MAPK
MPK6	phosphorylation	AT1G27690	MPK6_AT1G27690	Kinase	MAPK
MPK6	phosphorylation	AT1G27750	MPK6_AT1G27750	Kinase	MAPK
MPK6	phosphorylation	AT1G27850	MPK6_AT1G27850	Kinase	MAPK
MPK1	phosphorylation	AT1G28310	MPK1_AT1G28310	Kinase	MAPK
MPK2	phosphorylation	AT1G28310	MPK2_AT1G28310	Kinase	MAPK
MPK7	phosphorylation	AT1G28310	MPK7_AT1G28310	Kinase	MAPK
MPK10	phosphorylation	AT1G28310	MPK10_AT1G28310	Kinase	MAPK
CIPK23	phosphorylation	AT1G29350	CIPK23_AT1G29350	Kinase	SnRK3
ASK1	phosphorylation	AT1G29370	ASK1_AT1G29370	Kinase	SnRK2
MPK6	phosphorylation	AT1G30470	MPK6_AT1G30470	Kinase	MAPK
MPK6	phosphorylation	AT1G30640	MPK6_AT1G30640	Kinase	MAPK
MPK6	phosphorylation	AT1G31310	MPK6_AT1G31310	Kinase	MAPK
MPK6	phosphorylation	AT1G31870	MPK6_AT1G31870	Kinase	MAPK
OXI1	phosphorylation	AT1G31870	OXI1_AT1G31870	kinase	AGC
MPK6	phosphorylation	AT1G32090	MPK6_AT1G32090	Kinase	MAPK
MPK6	motif phosphorylation	AT1G32120	MPK6_AT1G32120	kinase	MAPK
MPK3	motif phosphorylation	AT1G32120	MPK3_AT1G32120	kinase	MAPK
AT1G34110	autophosphorylation	AT1G34110	AT1G34110_AT1G34110	kinase	LRR-RLK
SRK2E	phosphorylation	AT1G35220	SRK2E_AT1G35220	Kinase	SnRK2
MPK3	phosphorylation	AT1G43860	MPK3_AT1G43860	Kinase	MAPK
MPK6	phosphorylation	AT1G45688	MPK6_AT1G45688	Kinase	MAPK
SRK2B	motif phosphorylation	AT1G47740	SRK2B_AT1G47740	kinase	SnRK2
CKL2	phosphorylation	AT1G47970	CKL2_AT1G47970	Kinase	CKL
MPK10	phosphorylation	AT1G48150	MPK10_AT1G48150	Kinase	MAPK
MPK6	phosphorylation	AT1G48210	MPK6_AT1G48210	Kinase	MAPK
MPK6	phosphorylation	AT1G48610	MPK6_AT1G48610	Kinase	MAPK
MPK2	phosphorylation	AT1G49180	MPK2_AT1G49180	Kinase	MAPK
MPK7	phosphorylation	AT1G49180	MPK7_AT1G49180	Kinase	MAPK
ASK1	phosphorylation	AT1G50120	ASK1_AT1G50120	Kinase	SnRK2
CIPK24	phosphorylation	AT1G50120	CIPK24_AT1G50120	Kinase	SnRK3
MPK6	phosphorylation	AT1G50570	MPK6_AT1G50570	Kinase	MAPK
MPK6	phosphorylation	AT1G51805	MPK6_AT1G51805	Kinase	MAPK
AT1G51830	autophosphorylation	AT1G51830	AT1G51830_AT1G51830	kinase	LRR-RLK
AT1G51850	autophosphorylation	AT1G51850	AT1G51850_AT1G51850	kinase	LRR-RLK
MPK6	phosphorylation	AT1G51850	MPK6_AT1G51850	Kinase	MAPK
AT1G51860	autophosphorylation	AT1G51860	AT1G51860_AT1G51860	kinase	LRR-RLK
AT1G51870	autophosphorylation	AT1G51870	AT1G51870_AT1G51870	kinase	LRR-RLK
AT1G51890	autophosphorylation	AT1G51890	AT1G51890_AT1G51890	kinase	LRR-RLK
MPK6	phosphorylation	AT1G51890	MPK6_AT1G51890	Kinase	MAPK
CPK3	phosphorylation	AT1G53070	CPK3_AT1G53070	kinase	CDPK
ASK1	phosphorylation	AT1G53430	ASK1_AT1G53430	Kinase	SnRK2
MPK1	phosphorylation	AT1G54290	MPK1_AT1G54290	Kinase	MAPK
YAK1	phosphorylation	AT1G54500	YAK1_AT1G54500	kinase	other
STN8	phosphorylation	AT1G54520	STN8_AT1G54520	kinase	STN
MPK3	phosphorylation	AT1G54570	MPK3_AT1G54570	Kinase	MAPK
MPK4	phosphorylation	AT1G54570	MPK4_AT1G54570	Kinase	MAPK
MPK5	phosphorylation	AT1G54570	MPK5_AT1G54570	Kinase	MAPK
MPK6	phosphorylation	AT1G55050	MPK6_AT1G55050	Kinase	MAPK
AT1G55200	autophosphorylation	AT1G55200	AT1G55200_AT1G55200	kinase	RLCK
SRK2E	motif phosphorylation	AT1G55915	SRK2E_AT1G55915	kinase	SnRK1
AT1G56130	autophosphorylation	AT1G56130	AT1G56130_AT1G56130	kinase	LRR-RLK
AT1G56140	autophosphorylation	AT1G56140	AT1G56140_AT1G56140	kinase	LRR-RLK
MPK6	phosphorylation	AT1G56220	MPK6_AT1G56220	kinase	MAPK
CIPK23	phosphorylation	AT1G56290	CIPK23_AT1G56290	Kinase	SnRK3
MPK1	phosphorylation	AT1G56300	MPK1_AT1G56300	Kinase	MAPK
MPK7	phosphorylation	AT1G56300	MPK7_AT1G56300	Kinase	MAPK
MPK4	phosphorylation	AT1G56300	MPK4_AT1G56300	Kinase	MAPK
MPK6	phosphorylation	AT1G58025	MPK6_AT1G58025	Kinase	MAPK
MPK2	phosphorylation	AT1G58110	MPK2_AT1G58110	Kinase	MAPK
MPK6	phosphorylation	AT1G58110	MPK6_AT1G58110	Kinase	MAPK
MPK6	phosphorylation	AT1G59710	MPK6_AT1G59710	Kinase	MAPK
MPK6	phosphorylation	AT1G60110	MPK6_AT1G60110	Kinase	MAPK
MPK6	phosphorylation	AT1G60200	MPK6_AT1G60200	Kinase	MAPK
MPK6	phosphorylation	AT1G62480	MPK6_AT1G62480	Kinase	MAPK
MPK10	phosphorylation	AT1G62480	MPK10_AT1G62480	Kinase	MAPK
MPK6	phosphorylation	AT1G63850	MPK6_AT1G63850	Kinase	MAPK
MPK3	phosphorylation	AT1G64370	MPK3_AT1G64370	kinase	MAPK
MPK1	phosphorylation	AT1G65370	MPK1_AT1G65370	Kinase	MAPK
MPK2	phosphorylation	AT1G65370	MPK2_AT1G65370	Kinase	MAPK
AT3G01090	motif phosphorylation	AT1G66890	AT3G01090_AT1G66890	kinase	SnRK1
SRK2E	motif phosphorylation	AT1G66890	SRK2E_AT1G66890	kinase	SnRK1
AT1G67510	autophosphorylation	AT1G67510	AT1G67510_AT1G67510	kinase	LRR-RLK
MPK7	phosphorylation	AT1G67720	MPK7_AT1G67720	Kinase	MAPK
MPK3	phosphorylation	AT1G67720	MPK3_AT1G67720	Kinase	MAPK
MPK10	phosphorylation	AT1G67720	MPK10_AT1G67720	Kinase	MAPK
MPK6	phosphorylation	AT1G67950	MPK6_AT1G67950	Kinase	MAPK
SRK2B	motif phosphorylation	AT1G68330	SRK2B_AT1G68330	kinase	SnRK2
SRK2E	motif phosphorylation	AT1G68330	SRK2E_AT1G68330	kinase	SnRK1
CIPK23	phosphorylation	AT1G69030	CIPK23_AT1G69030	Kinase	SnRK3
MPK5	phosphorylation	AT1G70000	MPK5_AT1G70000	Kinase	MAPK
ASK1	phosphorylation	AT1G70180	ASK1_AT1G70180	Kinase	SnRK2
CKL2	phosphorylation	AT1G70770	CKL2_AT1G70770	Kinase	CKL
MPK6	phosphorylation	AT1G70770	MPK6_AT1G70770	Kinase	MAPK
AT3G01090	motif phosphorylation	AT1G70970	AT3G01090_AT1G70970	kinase	SnRK1
MPK6	phosphorylation	AT1G71080	MPK6_AT1G71080	Kinase	MAPK
CIPK23	phosphorylation	AT1G72340	CIPK23_AT1G72340	Kinase	SnRK3
MPK6	phosphorylation	AT1G72340	MPK6_AT1G72340	Kinase	MAPK
MPK6	phosphorylation	AT1G72350	MPK6_AT1G72350	Kinase	MAPK
MPK4	phosphorylation	AT1G72350	MPK4_AT1G72350	Kinase	MAPK
ASK1	phosphorylation	AT1G72410	ASK1_AT1G72410	Kinase	SnRK2
OXI1	phosphorylation	AT1G72410	OXI1_AT1G72410	Kinase	AGC
SRK2E	phosphorylation	AT1G72410	SRK2E_AT1G72410	Kinase	SnRK2
MPK6	phosphorylation	AT1G72790	MPK6_AT1G72790	Kinase	MAPK
GCN2	phosphorylation	AT1G73180	GCN2_AT1G73180	kinase	other
MPK5	phosphorylation	AT1G73180	MPK5_AT1G73180	Kinase	MAPK
MPK5	phosphorylation	AT1G73230	MPK5_AT1G73230	Kinase	MAPK
MPK6	motif phosphorylation	AT1G74160	MPK6_AT1G74160	kinase	MAPK
MPK3	motif phosphorylation	AT1G74160	MPK3_AT1G74160	kinase	MAPK
MPK6	phosphorylation	AT1G74780	MPK6_AT1G74780	Kinase	MAPK
MPK10	phosphorylation	AT1G74840	MPK10_AT1G74840	Kinase	MAPK
MPK6	phosphorylation	AT1G75140	MPK6_AT1G75140	Kinase	MAPK
MPK1	phosphorylation	AT1G75460	MPK1_AT1G75460	Kinase	MAPK
MPK6	phosphorylation	AT1G75460	MPK6_AT1G75460	Kinase	MAPK
MPK3	phosphorylation	AT1G75460	MPK3_AT1G75460	Kinase	MAPK
MPK10	phosphorylation	AT1G75460	MPK10_AT1G75460	Kinase	MAPK
MPK5	phosphorylation	AT1G75460	MPK5_AT1G75460	Kinase	MAPK
MPK10	phosphorylation	AT1G75710	MPK10_AT1G75710	Kinase	MAPK
CIPK23	phosphorylation	AT1G76070	CIPK23_AT1G76070	Kinase	SnRK3
MPK6	phosphorylation	AT1G76070	MPK6_AT1G76070	Kinase	MAPK
MPK6	phosphorylation	AT1G76660	MPK6_AT1G76660	Kinase	MAPK
ASK1	phosphorylation	AT1G76810	ASK1_AT1G76810	Kinase	SnRK2
SRK2E	phosphorylation	AT1G76810	SRK2E_AT1G76810	Kinase	SnRK2
MPK2	phosphorylation	AT1G76880	MPK2_AT1G76880	Kinase	MAPK
MPK7	phosphorylation	AT1G76880	MPK7_AT1G76880	Kinase	MAPK
MPK6	phosphorylation	AT1G76880	MPK6_AT1G76880	Kinase	MAPK
MPK10	phosphorylation	AT1G76880	MPK10_AT1G76880	Kinase	MAPK
HAB1	motif phosphorylation	AT1G78820	HAB1_AT1G78820	PPase	phosphatase
MPK1	phosphorylation	AT1G79020	MPK1_AT1G79020	Kinase	MAPK
MPK2	phosphorylation	AT1G79020	MPK2_AT1G79020	Kinase	MAPK
MPK7	phosphorylation	AT1G79020	MPK7_AT1G79020	Kinase	MAPK
MPK6	phosphorylation	AT1G79020	MPK6_AT1G79020	Kinase	MAPK
MPK5	phosphorylation	AT1G79020	MPK5_AT1G79020	Kinase	MAPK
MPK16	phosphorylation	AT1G79020	MPK16_AT1G79020	Kinase	MAPK
ASK1	phosphorylation	AT1G79570	ASK1_AT1G79570	Kinase	SnRK2
AT1G79620	autophosphorylation	AT1G79620	AT1G79620_AT1G79620	kinase	LRR-RLK
MPK2	phosphorylation	AT1G80030	MPK2_AT1G80030	Kinase	MAPK
MPK7	phosphorylation	AT1G80030	MPK7_AT1G80030	Kinase	MAPK
MPK4	phosphorylation	AT1G80030	MPK4_AT1G80030	Kinase	MAPK
MPK5	phosphorylation	AT1G80030	MPK5_AT1G80030	Kinase	MAPK
MPK6	motif phosphorylation	AT1G80180	MPK6_AT1G80180	kinase	MAPK
MPK3	motif phosphorylation	AT1G80180	MPK3_AT1G80180	kinase	MAPK
SRK2B	motif phosphorylation	AT1G80850	SRK2B_AT1G80850	kinase	SnRK2
CPK32	motif phosphorylation	AT1G80850	CPK32_AT1G80850	kinase	CDPK
ASK1	phosphorylation	AT2G01190	ASK1_AT2G01190	Kinase	SnRK2
ASK1	phosphorylation	AT2G01690	ASK1_AT2G01690	Kinase	SnRK2
MPK6	phosphorylation	AT2G02170	MPK6_AT2G02170	Kinase	MAPK
SRK2E	motif phosphorylation	AT2G02835	SRK2E_AT2G02835	kinase	SnRK1
MPK6	phosphorylation	AT2G04410	MPK6_AT2G04410	Kinase	MAPK
MPK6	phosphorylation	AT2G05120	MPK6_AT2G05120	Kinase	MAPK
MPK1	phosphorylation	AT2G05260	MPK1_AT2G05260	Kinase	MAPK
MPK2	phosphorylation	AT2G05260	MPK2_AT2G05260	Kinase	MAPK
MPK7	phosphorylation	AT2G05260	MPK7_AT2G05260	Kinase	MAPK
MPK6	phosphorylation	AT2G05260	MPK6_AT2G05260	Kinase	MAPK
MPK4	phosphorylation	AT2G05260	MPK4_AT2G05260	Kinase	MAPK
MPK5	phosphorylation	AT2G05260	MPK5_AT2G05260	Kinase	MAPK
MPK16	phosphorylation	AT2G05260	MPK16_AT2G05260	Kinase	MAPK
MPK6	phosphorylation	AT2G05830	MPK6_AT2G05830	Kinase	MAPK
MPK6	phosphorylation	AT2G07360	MPK6_AT2G07360	Kinase	MAPK
MPK5	phosphorylation	AT2G13150	MPK5_AT2G13150	Kinase	MAPK
MPK10	phosphorylation	AT2G13960	MPK10_AT2G13960	Kinase	MAPK
MPK6	motif phosphorylation	AT2G14850	MPK6_AT2G14850	kinase	MAPK
MPK3	motif phosphorylation	AT2G14850	MPK3_AT2G14850	kinase	MAPK
MPK6	phosphorylation	AT2G15860	MPK6_AT2G15860	Kinase	MAPK
MPK6	phosphorylation	AT2G16405	MPK6_AT2G16405	Kinase	MAPK
MPK6	phosphorylation	AT2G16900	MPK6_AT2G16900	Kinase	MAPK
MPK6	phosphorylation	AT2G18860	MPK6_AT2G18860	Kinase	MAPK
MPK6	phosphorylation	AT2G18876	MPK6_AT2G18876	Kinase	MAPK
AT2G19230	autophosphorylation	AT2G19230	AT2G19230_AT2G19230	kinase	LRR-RLK
MPK6	phosphorylation	AT2G19710	MPK6_AT2G19710	Kinase	MAPK
MPK6	phosphorylation	AT2G19790	MPK6_AT2G19790	Kinase	MAPK
MPK6	phosphorylation	AT2G20010	MPK6_AT2G20010	Kinase	MAPK
OXI1	phosphorylation	AT2G20050	OXI1_AT2G20050	Kinase	AGC
MPK6	phosphorylation	AT2G20550	MPK6_AT2G20550	Kinase	MAPK
ASK1	phosphorylation	AT2G20760	ASK1_AT2G20760	Kinase	SnRK2
MPK3	phosphorylation	AT2G20760	MPK3_AT2G20760	Kinase	MAPK
MPK4	phosphorylation	AT2G20760	MPK4_AT2G20760	Kinase	MAPK
MPK5	phosphorylation	AT2G20760	MPK5_AT2G20760	Kinase	MAPK
SRK2E	phosphorylation	AT2G20760	SRK2E_AT2G20760	Kinase	SnRK2
MPK6	phosphorylation	AT2G20950	MPK6_AT2G20950	Kinase	MAPK
MPK6	phosphorylation	AT2G22880	MPK6_AT2G22880	Kinase	MAPK
CIPK23	phosphorylation	AT2G23140	CIPK23_AT2G23140	Kinase	SnRK3
MPK6	phosphorylation	AT2G23140	MPK6_AT2G23140	Kinase	MAPK
MPK6	phosphorylation	AT2G23200	MPK6_AT2G23200	Kinase	MAPK
MPK6	phosphorylation	AT2G23520	MPK6_AT2G23520	Kinase	MAPK
AT2G23950	autophosphorylation	AT2G23950	AT2G23950_AT2G23950	kinase	LRR-RLK
CKL2	phosphorylation	AT2G25430	CKL2_AT2G25430	Kinase	CKL
MPK4	phosphorylation	AT2G25430	MPK4_AT2G25430	Kinase	MAPK
MPK5	phosphorylation	AT2G25560	MPK5_AT2G25560	Kinase	MAPK
MPK16	phosphorylation	AT2G25560	MPK16_AT2G25560	Kinase	MAPK
AT2G25790	autophosphorylation	AT2G25790	AT2G25790_AT2G25790	kinase	LRR-RLK
MPK1	phosphorylation	AT2G26695	MPK1_AT2G26695	Kinase	MAPK
MPK8	phosphorylation	AT2G26695	MPK8_AT2G26695	Kinase	MAPK
MPK6	phosphorylation	AT2G26695	MPK6_AT2G26695	Kinase	MAPK
MPK3	phosphorylation	AT2G26695	MPK3_AT2G26695	Kinase	MAPK
MPK5	phosphorylation	AT2G26695	MPK5_AT2G26695	Kinase	MAPK
MPK16	phosphorylation	AT2G26695	MPK16_AT2G26695	Kinase	MAPK
MPK6	motif phosphorylation	AT2G27350	MPK6_AT2G27350	kinase	MAPK
MPK3	motif phosphorylation	AT2G27350	MPK3_AT2G27350	kinase	MAPK
CIPK23	phosphorylation	AT2G27660	CIPK23_AT2G27660	Kinase	SnRK3
SRK2C	phosphorylation	AT2G27720	SRK2C_AT2G27720	kinase	SnRK2
CIPK23	phosphorylation	AT2G28400	CIPK23_AT2G28400	Kinase	SnRK3
AT2G28960	autophosphorylation	AT2G28960	AT2G28960_AT2G28960	kinase	LRR-RLK
AT2G28970	autophosphorylation	AT2G28970	AT2G28970_AT2G28970	kinase	LRR-RLK
AT2G28990	autophosphorylation	AT2G28990	AT2G28990_AT2G28990	kinase	LRR-RLK
MPK6	phosphorylation	AT2G29210	MPK6_AT2G29210	Kinase	MAPK
MPK6	phosphorylation	AT2G30530	MPK6_AT2G30530	Kinase	MAPK
CIPK23	phosphorylation	AT2G30660	CIPK23_AT2G30660	Kinase	SnRK3
MPK6	phosphorylation	AT2G30710	MPK6_AT2G30710	Kinase	MAPK
ASK1	phosphorylation	AT2G30880	ASK1_AT2G30880	Kinase	SnRK2
MPK8	phosphorylation	AT2G31390	MPK8_AT2G31390	Kinase	MAPK
MPK7	phosphorylation	AT2G31390	MPK7_AT2G31390	Kinase	MAPK
MPK6	phosphorylation	AT2G31390	MPK6_AT2G31390	Kinase	MAPK
MPK10	phosphorylation	AT2G31390	MPK10_AT2G31390	Kinase	MAPK
MPK4	phosphorylation	AT2G31390	MPK4_AT2G31390	Kinase	MAPK
MPK16	phosphorylation	AT2G31390	MPK16_AT2G31390	Kinase	MAPK
SRK2E	motif phosphorylation	AT2G31560	SRK2E_AT2G31560	kinase	SnRK1
MPK6	phosphorylation	AT2G32240	MPK6_AT2G32240	Kinase	MAPK
MPK6	phosphorylation	AT2G32450	MPK6_AT2G32450	Kinase	MAPK
MPK6	phosphorylation	AT2G32910	MPK6_AT2G32910	Kinase	MAPK
MPK6	phosphorylation	AT2G33435	MPK6_AT2G33435	Kinase	MAPK
CDKD-2	phosphorylation	AT2G34210	CDKD-2_AT2G34210	kinase	CDK
MPK6	motif phosphorylation	AT2G34210	MPK6_AT2G34210	kinase	MAPK
MPK3	motif phosphorylation	AT2G34210	MPK3_AT2G34210	kinase	MAPK
MPK6	phosphorylation	AT2G34310	MPK6_AT2G34310	Kinase	MAPK
MPK8	phosphorylation	AT2G34450	MPK8_AT2G34450	Kinase	MAPK
MPK10	phosphorylation	AT2G34450	MPK10_AT2G34450	Kinase	MAPK
MPK5	phosphorylation	AT2G34450	MPK5_AT2G34450	Kinase	MAPK
MPK16	phosphorylation	AT2G34450	MPK16_AT2G34450	Kinase	MAPK
MPK10	phosphorylation	AT2G35640	MPK10_AT2G35640	Kinase	MAPK
MPK4	phosphorylation	AT2G35640	MPK4_AT2G35640	Kinase	MAPK
MPK1	phosphorylation	AT2G35800	MPK1_AT2G35800	Kinase	MAPK
MPK2	phosphorylation	AT2G35800	MPK2_AT2G35800	Kinase	MAPK
MPK4	phosphorylation	AT2G35800	MPK4_AT2G35800	Kinase	MAPK
MPK5	phosphorylation	AT2G35800	MPK5_AT2G35800	Kinase	MAPK
MPK16	phosphorylation	AT2G35800	MPK16_AT2G35800	Kinase	MAPK
AT2G37050	autophosphorylation	AT2G37050	AT2G37050_AT2G37050	kinase	LRR-RLK
CPK32	motif phosphorylation	AT2G37100	CPK32_AT2G37100	kinase	CDPK
SRK2E	motif phosphorylation	AT2G38070	SRK2E_AT2G38070	kinase	SnRK1
MPK1	phosphorylation	AT2G38300	MPK1_AT2G38300	Kinase	MAPK
MPK2	phosphorylation	AT2G38300	MPK2_AT2G38300	Kinase	MAPK
MPK7	phosphorylation	AT2G38300	MPK7_AT2G38300	Kinase	MAPK
MPK4	phosphorylation	AT2G38300	MPK4_AT2G38300	Kinase	MAPK
MPK5	phosphorylation	AT2G38300	MPK5_AT2G38300	Kinase	MAPK
MPK16	phosphorylation	AT2G38300	MPK16_AT2G38300	Kinase	MAPK
CIPK23	phosphorylation	AT2G38610	CIPK23_AT2G38610	Kinase	SnRK3
AT2G40120	autophosphorylation	AT2G40120	AT2G40120_AT2G40120	kinase	other
MPK5	phosphorylation	AT2G40260	MPK5_AT2G40260	Kinase	MAPK
MPK1	phosphorylation	AT2G40290	MPK1_AT2G40290	Kinase	MAPK
MPK2	phosphorylation	AT2G40290	MPK2_AT2G40290	Kinase	MAPK
MPK3	phosphorylation	AT2G40290	MPK3_AT2G40290	Kinase	MAPK
MPK4	phosphorylation	AT2G40290	MPK4_AT2G40290	Kinase	MAPK
MPK5	phosphorylation	AT2G40290	MPK5_AT2G40290	Kinase	MAPK
MPK16	phosphorylation	AT2G40290	MPK16_AT2G40290	Kinase	MAPK
CIPK23	phosphorylation	AT2G40500	CIPK23_AT2G40500	Kinase	SnRK3
CIPK23	phosphorylation	AT2G40700	CIPK23_AT2G40700	Kinase	SnRK3
MPK6	phosphorylation	AT2G41705	MPK6_AT2G41705	Kinase	MAPK
MPK6	phosphorylation	AT2G41900	MPK6_AT2G41900	Kinase	MAPK
OXI1	phosphorylation	AT2G41970	OXI1_AT2G41970	kinase	AGC
MPK6	motif phosphorylation	AT2G42640	MPK6_AT2G42640	kinase	MAPK
MPK3	motif phosphorylation	AT2G42640	MPK3_AT2G42640	kinase	MAPK
SRK2E	motif phosphorylation	AT2G43340	SRK2E_AT2G43340	kinase	SnRK1
MPK6	phosphorylation	AT2G44380	MPK6_AT2G44380	Kinase	MAPK
MPK10	phosphorylation	AT2G44630	MPK10_AT2G44630	Kinase	MAPK
MPK6	phosphorylation	AT2G44730	MPK6_AT2G44730	Kinase	MAPK
AT2G44830	autophosphorylation	AT2G44830	AT2G44830_AT2G44830	kinase	AGC
PDPK1	phosphorylation	AT2G44830	PDPK1_AT2G44830	kinase	AGC
MPK2	phosphorylation	AT2G44930	MPK2_AT2G44930	Kinase	MAPK
MPK7	phosphorylation	AT2G44930	MPK7_AT2G44930	Kinase	MAPK
MPK4	phosphorylation	AT2G44930	MPK4_AT2G44930	Kinase	MAPK
CIPK23	phosphorylation	AT2G45520	CIPK23_AT2G45520	Kinase	SnRK3
CIPK23	phosphorylation	AT2G46630	CIPK23_AT2G46630	Kinase	SnRK3
MPK6	phosphorylation	AT2G46630	MPK6_AT2G46630	Kinase	MAPK
CIPK24	phosphorylation	AT2G46630	CIPK24_AT2G46630	Kinase	SnRK3
MPK6	phosphorylation	AT2G47060	MPK6_AT2G47060	kinase	MAPK
OXI1	phosphorylation	AT2G47060	OXI1_AT2G47060	kinase	AGC
MPK3	phosphorylation	AT2G47060	MPK3_AT2G47060	kinase	MAPK
MPK3	phosphorylation	AT2G47630	MPK3_AT2G47630	Kinase	MAPK
MPK4	phosphorylation	AT2G47630	MPK4_AT2G47630	Kinase	MAPK
MPK5	phosphorylation	AT2G47630	MPK5_AT2G47630	Kinase	MAPK
MPK6	phosphorylation	AT3G01090	MPK6_AT3G01090	Kinase	MAPK
AT3G01090	autophosphorylation	AT3G01090	AT3G01090_AT3G01090	kinase	SnRK1
GRIK1	phosphorylation	AT3G01090	GRIK1_AT3G01090	kinase	SnAK
GRIK2	phosphorylation	AT3G01090	GRIK2_AT3G01090	kinase	SnAK
CIPK23	phosphorylation	AT3G01300	CIPK23_AT3G01300	Kinase	SnRK3
MPK6	phosphorylation	AT3G01810	MPK6_AT3G01810	Kinase	MAPK
CPK3	phosphorylation	AT3G02750	CPK3_AT3G02750	kinase	CDPK
SRK2E	phosphorylation	AT3G02750	SRK2E_AT3G02750	Kinase	SnRK2
ASK1	phosphorylation	AT3G02910	ASK1_AT3G02910	Kinase	SnRK2
MPK10	phosphorylation	AT3G03030	MPK10_AT3G03030	Kinase	MAPK
MPK6	phosphorylation	AT3G03570	MPK6_AT3G03570	Kinase	MAPK
CKA3	phosphorylation	AT3G03773	CKA3_AT3G03773	kinase	CK II
MPK6	phosphorylation	AT3G04140	MPK6_AT3G04140	Kinase	MAPK
MPK6	phosphorylation	AT3G05000	MPK6_AT3G05000	Kinase	MAPK
MPK6	phosphorylation	AT3G05545	MPK6_AT3G05545	Kinase	MAPK
MPK6	phosphorylation	AT3G05900	MPK6_AT3G05900	Kinase	MAPK
MPK4	phosphorylation	AT3G05900	MPK4_AT3G05900	Kinase	MAPK
MPK6	motif phosphorylation	AT3G06170	MPK6_AT3G06170	kinase	MAPK
MPK3	motif phosphorylation	AT3G06170	MPK3_AT3G06170	kinase	MAPK
MPK6	phosphorylation	AT3G06550	MPK6_AT3G06550	Kinase	MAPK
MPK10	phosphorylation	AT3G06640	MPK10_AT3G06640	Kinase	MAPK
CPK11	phosphorylation	AT3G06760	CPK11_AT3G06760	Kinase	CDPK
CPK3	phosphorylation	AT3G06760	CPK3_AT3G06760	Kinase	CDPK
MPK6	phosphorylation	AT3G07110	MPK6_AT3G07110	kinase	MAPK
MPK6	phosphorylation	AT3G07350	MPK6_AT3G07350	kinase	MAPK
MPK3	phosphorylation	AT3G07350	MPK3_AT3G07350	kinase	MAPK
MPK6	phosphorylation	AT3G07565	MPK6_AT3G07565	Kinase	MAPK
MPK6	phosphorylation	AT3G07660	MPK6_AT3G07660	Kinase	MAPK
MPK6	phosphorylation	AT3G07790	MPK6_AT3G07790	Kinase	MAPK
MPK6	phosphorylation	AT3G07810	MPK6_AT3G07810	Kinase	MAPK
MPK6	phosphorylation	AT3G08670	MPK6_AT3G08670	Kinase	MAPK
CIPK24	phosphorylation	AT3G08670	CIPK24_AT3G08670	Kinase	SnRK3
MPK10	phosphorylation	AT3G09000	MPK10_AT3G09000	Kinase	MAPK
MPK3	phosphorylation	AT3G09030	MPK3_AT3G09030	Kinase	MAPK
MPK4	phosphorylation	AT3G09030	MPK4_AT3G09030	Kinase	MAPK
MPK6	phosphorylation	AT3G09670	MPK6_AT3G09670	Kinase	MAPK
MPK6	phosphorylation	AT3G10980	MPK6_AT3G10980	Kinase	MAPK
MPK10	phosphorylation	AT3G11280	MPK10_AT3G11280	Kinase	MAPK
CIPK23	phosphorylation	AT3G12020	CIPK23_AT3G12020	Kinase	SnRK3
SRK2E	motif phosphorylation	AT3G12870	SRK2E_AT3G12870	kinase	SnRK1
MPK6	phosphorylation	AT3G13224	MPK6_AT3G13224	Kinase	MAPK
MPK1	phosphorylation	AT3G13670	MPK1_AT3G13670	Kinase	MAPK
MPK7	phosphorylation	AT3G13670	MPK7_AT3G13670	Kinase	MAPK
MPK16	phosphorylation	AT3G13670	MPK16_AT3G13670	Kinase	MAPK
CDKG1	phosphorylation	AT3G13672	CDKG1_AT3G13672	kinase	other
MPK6	phosphorylation	AT3G13990	MPK6_AT3G13990	Kinase	MAPK
CPK3	phosphorylation	AT3G15260	CPK3_AT3G15260	kinase	CDPK
ASK1	phosphorylation	AT3G15450	ASK1_AT3G15450	Kinase	SnRK2
MPK6	phosphorylation	AT3G16280	MPK6_AT3G16280	Kinase	MAPK
MPK10	phosphorylation	AT3G16350	MPK10_AT3G16350	Kinase	MAPK
MPK6	phosphorylation	AT3G17750	MPK6_AT3G17750	Kinase	MAPK
ASK1	phosphorylation	AT3G18230	ASK1_AT3G18230	Kinase	SnRK2
MPK6	phosphorylation	AT3G18230	MPK6_AT3G18230	Kinase	MAPK
CPK3	phosphorylation	AT3G18240	CPK3_AT3G18240	kinase	CDPK
MPK6	phosphorylation	AT3G19370	MPK6_AT3G19370	Kinase	MAPK
MPK2	phosphorylation	AT3G19520	MPK2_AT3G19520	Kinase	MAPK
MPK5	phosphorylation	AT3G19520	MPK5_AT3G19520	Kinase	MAPK
MPK16	phosphorylation	AT3G19520	MPK16_AT3G19520	Kinase	MAPK
MPK6	phosphorylation	AT3G19650	MPK6_AT3G19650	Kinase	MAPK
HAB1	motif phosphorylation	AT3G19800	HAB1_AT3G19800	PPase	phosphatase
CIPK23	phosphorylation	AT3G19950	CIPK23_AT3G19950	Kinase	SnRK3
MPK10	phosphorylation	AT3G20650	MPK10_AT3G20650	Kinase	MAPK
MPK6	phosphorylation	AT3G21100	MPK6_AT3G21100	Kinase	MAPK
MPK6	motif phosphorylation	AT3G21210	MPK6_AT3G21210	kinase	MAPK
MPK3	motif phosphorylation	AT3G21210	MPK3_AT3G21210	kinase	MAPK
AT3G21340	phosphorylation	AT3G21340	AT3G21340_AT3G21340	Kinase	LRR_1
MPK6	phosphorylation	AT3G22520	MPK6_AT3G22520	Kinase	MAPK
MPK6	phosphorylation	AT3G22845	MPK6_AT3G22845	kinase	MAPK
CIPK23	phosphorylation	AT3G23310	CIPK23_AT3G23310	Kinase	SnRK3
MPK7	phosphorylation	AT3G23310	MPK7_AT3G23310	Kinase	MAPK
SRK2E	phosphorylation	AT3G23310	SRK2E_AT3G23310	Kinase	SnRK2
MPK7	phosphorylation	AT3G25840	MPK7_AT3G25840	Kinase	MAPK
MPK6	phosphorylation	AT3G25840	MPK6_AT3G25840	Kinase	MAPK
SRK2E	phosphorylation	AT3G25840	SRK2E_AT3G25840	Kinase	SnRK2
MPK6	phosphorylation	AT3G26560	MPK6_AT3G26560	Kinase	MAPK
MPK4	phosphorylation	AT3G26560	MPK4_AT3G26560	Kinase	MAPK
MPK10	phosphorylation	AT3G27220	MPK10_AT3G27220	Kinase	MAPK
MPK2	phosphorylation	AT3G27290	MPK2_AT3G27290	Kinase	MAPK
MPK5	phosphorylation	AT3G27290	MPK5_AT3G27290	Kinase	MAPK
MPK16	phosphorylation	AT3G27290	MPK16_AT3G27290	Kinase	MAPK
MPK6	phosphorylation	AT3G27700	MPK6_AT3G27700	Kinase	MAPK
CIPK24	motif phosphorylation	AT3G43280	CIPK24_AT3G43280	kinase	SnRK3
PDPK1	phosphorylation	AT3G44610	PDPK1_AT3G44610	kinase	AGC
MPK6	phosphorylation	AT3G45090	MPK6_AT3G45090	Kinase	MAPK
MPK6	phosphorylation	AT3G45190	MPK6_AT3G45190	Kinase	MAPK
SRK2E	motif phosphorylation	AT3G45243	SRK2E_AT3G45243	kinase	SnRK1
MPK6	phosphorylation	AT3G45850	MPK6_AT3G45850	Kinase	MAPK
CIPK24	phosphorylation	AT3G45850	CIPK24_AT3G45850	Kinase	SnRK3
AT3G46340	autophosphorylation	AT3G46340	AT3G46340_AT3G46340	kinase	LRR-RLK
AT3G46350	autophosphorylation	AT3G46350	AT3G46350_AT3G46350	kinase	LRR-RLK
AT3G46370	autophosphorylation	AT3G46370	AT3G46370_AT3G46370	kinase	LRR-RLK
STN7	phosphorylation	AT3G47070	STN7_AT3G47070	kinase	SnRK2
STN8	phosphorylation	AT3G47070	STN8_AT3G47070	kinase	STN
MPK6	phosphorylation	AT3G48050	MPK6_AT3G48050	Kinase	MAPK
#N/A	phosphorylation	AT3G48050	#N/A	Kinase	CRLK
MPK6	phosphorylation	AT3G48710	MPK6_AT3G48710	Kinase	MAPK
SRK2E	motif phosphorylation	AT3G49150	SRK2E_AT3G49150	kinase	SnRK1
MPK6	phosphorylation	AT3G49210	MPK6_AT3G49210	Kinase	MAPK
ASK1	phosphorylation	AT3G49590	ASK1_AT3G49590	Kinase	SnRK2
MPK6	phosphorylation	AT3G49590	MPK6_AT3G49590	Kinase	MAPK
MPK6	phosphorylation	AT3G50370	MPK6_AT3G50370	Kinase	MAPK
MPK6	phosphorylation	AT3G51120	MPK6_AT3G51120	Kinase	MAPK
HAB1	motif phosphorylation	AT3G51370	HAB1_AT3G51370	PPase	phosphatase
MPK6	phosphorylation	AT3G51950	MPK6_AT3G51950	Kinase	MAPK
MPK5	phosphorylation	AT3G51950	MPK5_AT3G51950	Kinase	MAPK
MPK6	phosphorylation	AT3G52240	MPK6_AT3G52240	Kinase	MAPK
ASK1	phosphorylation	AT3G52250	ASK1_AT3G52250	Kinase	SnRK2
MPK6	phosphorylation	AT3G52250	MPK6_AT3G52250	Kinase	MAPK
MPK1	phosphorylation	AT3G52440	MPK1_AT3G52440	Kinase	MAPK
MPK10	phosphorylation	AT3G52440	MPK10_AT3G52440	Kinase	MAPK
MPK6	phosphorylation	AT3G53180	MPK6_AT3G53180	Kinase	MAPK
CIPK23	phosphorylation	AT3G53540	CIPK23_AT3G53540	Kinase	SnRK3
MPK6	phosphorylation	AT3G54680	MPK6_AT3G54680	Kinase	MAPK
MPK6	phosphorylation	AT3G55600	MPK6_AT3G55600	Kinase	MAPK
MPK6	phosphorylation	AT3G56410	MPK6_AT3G56410	Kinase	MAPK
MPK6	phosphorylation	AT3G58600	MPK6_AT3G58600	Kinase	MAPK
MPK6	phosphorylation	AT3G58640	MPK6_AT3G58640	Kinase	MAPK
CIPK23	phosphorylation	AT3G58760	CIPK23_AT3G58760	Kinase	SnRK3
AT3G61160	autophosphorylation	AT3G61160	AT3G61160_AT3G61160	kinase	SLK
MPK6	phosphorylation	AT3G61260	MPK6_AT3G61260	Kinase	MAPK
MPK6	phosphorylation	AT3G61480	MPK6_AT3G61480	Kinase	MAPK
MPK5	phosphorylation	AT3G62190	MPK5_AT3G62190	Kinase	MAPK
MPK6	phosphorylation	AT3G62330	MPK6_AT3G62330	Kinase	MAPK
MPK6	phosphorylation	AT3G62900	MPK6_AT3G62900	Kinase	MAPK
MPK3	phosphorylation	AT3G63330	MPK3_AT3G63330	Kinase	MAPK
CIPK24	motif phosphorylation	AT4G00530	CIPK24_AT4G00530	kinase	SnRK3
MPK10	phosphorylation	AT4G01130	MPK10_AT4G01130	Kinase	MAPK
ASK1	phosphorylation	AT4G01290	ASK1_AT4G01290	Kinase	SnRK2
MPK6	phosphorylation	AT4G01290	MPK6_AT4G01290	Kinase	MAPK
MPK4	phosphorylation	AT4G01290	MPK4_AT4G01290	Kinase	MAPK
MPK6	phosphorylation	AT4G02110	MPK6_AT4G02110	Kinase	MAPK
CPK11	phosphorylation	AT4G02200	CPK11_AT4G02200	Kinase	CDPK
CPK3	phosphorylation	AT4G02200	CPK3_AT4G02200	Kinase	CDPK
SRK2E	phosphorylation	AT4G02480	SRK2E_AT4G02480	Kinase	SnRK2
MPK3	phosphorylation	AT4G03260	MPK3_AT4G03260	kinase	MAPK
MPK6	phosphorylation	AT4G05150	MPK6_AT4G05150	Kinase	MAPK
MPK6	phosphorylation	AT4G08310	MPK6_AT4G08310	Kinase	MAPK
MPK6	phosphorylation	AT4G09150	MPK6_AT4G09150	Kinase	MAPK
MPK7	phosphorylation	AT4G09450	MPK7_AT4G09450	Kinase	MAPK
MPK10	phosphorylation	AT4G09450	MPK10_AT4G09450	Kinase	MAPK
MPK4	phosphorylation	AT4G09450	MPK4_AT4G09450	Kinase	MAPK
MPK5	phosphorylation	AT4G09450	MPK5_AT4G09450	Kinase	MAPK
MPK1	phosphorylation	AT4G10130	MPK1_AT4G10130	Kinase	MAPK
MPK6	phosphorylation	AT4G10730	MPK6_AT4G10730	Kinase	MAPK
MPK6	phosphorylation	AT4G10930	MPK6_AT4G10930	Kinase	MAPK
MPK6	phosphorylation	AT4G11270	MPK6_AT4G11270	Kinase	MAPK
CIPK24	phosphorylation	AT4G11270	CIPK24_AT4G11270	Kinase	SnRK3
OXI1	phosphorylation	AT4G11860	OXI1_AT4G11860	Kinase	AGC
MPK3	phosphorylation	AT4G11890	MPK3_AT4G11890	Kinase	MAPK
MPK4	phosphorylation	AT4G11890	MPK4_AT4G11890	Kinase	MAPK
CRK36	phosphorylation	AT4G11890	CRK36_AT4G11890	Kinase	LRR_3
MPK6	phosphorylation	AT4G12340	MPK6_AT4G12340	Kinase	MAPK
MPK6	phosphorylation	AT4G12640	MPK6_AT4G12640	Kinase	MAPK
MPK10	phosphorylation	AT4G13040	MPK10_AT4G13040	Kinase	MAPK
ASK1	phosphorylation	AT4G13630	ASK1_AT4G13630	Kinase	SnRK2
SRK2E	phosphorylation	AT4G13630	SRK2E_AT4G13630	Kinase	SnRK2
CIPK24	phosphorylation	AT4G13630	CIPK24_AT4G13630	Kinase	SnRK3
MPK6	phosphorylation	AT4G13730	MPK6_AT4G13730	Kinase	MAPK
MPK6	phosphorylation	AT4G14740	MPK6_AT4G14740	Kinase	MAPK
MPK6	phosphorylation	AT4G15545	MPK6_AT4G15545	Kinase	MAPK
ASK1	phosphorylation	AT4G16444	ASK1_AT4G16444	Kinase	SnRK2
OXI1	phosphorylation	AT4G17270	OXI1_AT4G17270	Kinase	AGC
CIPK24	phosphorylation	AT4G17270	CIPK24_AT4G17270	Kinase	SnRK3
CPK3	phosphorylation	AT4G17720	CPK3_AT4G17720	kinase	CDPK
MPK6	phosphorylation	AT4G18120	MPK6_AT4G18120	Kinase	MAPK
AT3G01090	motif phosphorylation	AT4G18570	AT3G01090_AT4G18570	kinase	SnRK1
MPK7	phosphorylation	AT4G18950	MPK7_AT4G18950	Kinase	MAPK
AT4G19110	autophosphorylation	AT4G19110	AT4G19110_AT4G19110	kinase	other
SRK2E	motif phosphorylation	AT4G19750	SRK2E_AT4G19750	kinase	SnRK1
SRK2E	motif phosphorylation	AT4G19760	SRK2E_AT4G19760	kinase	SnRK1
MPK6	phosphorylation	AT4G19880	MPK6_AT4G19880	Kinase	MAPK
SRK2E	motif phosphorylation	AT4G19970	SRK2E_AT4G19970	kinase	SnRK1
MPK6	phosphorylation	AT4G20000	MPK6_AT4G20000	Kinase	MAPK
MPK6	phosphorylation	AT4G20300	MPK6_AT4G20300	Kinase	MAPK
MPK6	phosphorylation	AT4G21215	MPK6_AT4G21215	Kinase	MAPK
CIPK24	motif phosphorylation	AT4G21215	CIPK24_AT4G21215	kinase	SnRK3
MPK7	phosphorylation	AT4G23050	MPK7_AT4G23050	Kinase	MAPK
CKA1	phosphorylation	AT4G23110	CKA1_AT4G23110	kinase	CK II
SRK2E	motif phosphorylation	AT4G23620	SRK2E_AT4G23620	kinase	SnRK1
MPK6	phosphorylation	AT4G24100	MPK6_AT4G24100	Kinase	MAPK
CIPK23	phosphorylation	AT4G24840	CIPK23_AT4G24840	Kinase	SnRK3
MPK6	motif phosphorylation	AT4G25770	MPK6_AT4G25770	kinase	MAPK
MPK3	motif phosphorylation	AT4G25770	MPK3_AT4G25770	kinase	MAPK
MPK6	phosphorylation	AT4G26650	MPK6_AT4G26650	Kinase	MAPK
MPK3	phosphorylation	AT4G26650	MPK3_AT4G26650	Kinase	MAPK
SRK2B	motif phosphorylation	AT4G26950	SRK2B_AT4G26950	kinase	SnRK2
CPK32	motif phosphorylation	AT4G26950	CPK32_AT4G26950	kinase	CDPK
SRK2E	motif phosphorylation	AT4G26950	SRK2E_AT4G26950	kinase	SnRK1
SRK2E	motif phosphorylation	AT4G27590	SRK2E_AT4G27590	kinase	SnRK1
MPK6	phosphorylation	AT4G28300	MPK6_AT4G28300	Kinase	MAPK
MPK6	phosphorylation	AT4G28990	MPK6_AT4G28990	Kinase	MAPK
MPK1	phosphorylation	AT4G29020	MPK1_AT4G29020	Kinase	MAPK
MPK6	phosphorylation	AT4G29190	MPK6_AT4G29190	Kinase	MAPK
AT4G29450	autophosphorylation	AT4G29450	AT4G29450_AT4G29450	kinase	LRR-RLK
MPK6	phosphorylation	AT4G29680	MPK6_AT4G29680	Kinase	MAPK
MPK6	phosphorylation	AT4G30100	MPK6_AT4G30100	Kinase	MAPK
AT4G30520	autophosphorylation	AT4G30520	AT4G30520_AT4G30520	kinase	LRR-RLK
SRK2E	phosphorylation	AT4G30780	SRK2E_AT4G30780	Kinase	SnRK2
MPK4	phosphorylation	AT4G31330	MPK4_AT4G31330	Kinase	MAPK
CIPK23	phosphorylation	AT4G31880	CIPK23_AT4G31880	Kinase	SnRK3
MPK6	phosphorylation	AT4G31880	MPK6_AT4G31880	Kinase	MAPK
STN8	phosphorylation	AT4G32260	STN8_AT4G32260	kinase	STN
MPK6	phosphorylation	AT4G32285	MPK6_AT4G32285	Kinase	MAPK
OXI1	phosphorylation	AT4G32285	OXI1_AT4G32285	Kinase	AGC
CKL2	phosphorylation	AT4G32610	CKL2_AT4G32610	Kinase	CKL
MPK1	phosphorylation	AT4G33540	MPK1_AT4G33540	Kinase	MAPK
MPK2	phosphorylation	AT4G33540	MPK2_AT4G33540	Kinase	MAPK
MPK7	phosphorylation	AT4G33540	MPK7_AT4G33540	Kinase	MAPK
MPK6	phosphorylation	AT4G33540	MPK6_AT4G33540	Kinase	MAPK
MPK10	phosphorylation	AT4G33540	MPK10_AT4G33540	Kinase	MAPK
MPK4	phosphorylation	AT4G33540	MPK4_AT4G33540	Kinase	MAPK
MPK5	phosphorylation	AT4G33540	MPK5_AT4G33540	Kinase	MAPK
SRK2E	phosphorylation	AT4G34450	SRK2E_AT4G34450	Kinase	SnRK2
MPK1	phosphorylation	AT4G35030	MPK1_AT4G35030	Kinase	MAPK
MPK6	phosphorylation	AT4G35240	MPK6_AT4G35240	Kinase	MAPK
MPK6	phosphorylation	AT4G35500	MPK6_AT4G35500	Kinase	MAPK
MPK6	phosphorylation	AT4G35785	MPK6_AT4G35785	Kinase	MAPK
MPK3	phosphorylation	AT4G35785	MPK3_AT4G35785	Kinase	MAPK
MPK10	phosphorylation	AT4G36960	MPK10_AT4G36960	Kinase	MAPK
MPK6	phosphorylation	AT4G36970	MPK6_AT4G36970	Kinase	MAPK
MPK6	phosphorylation	AT4G36980	MPK6_AT4G36980	Kinase	MAPK
ASK1	phosphorylation	AT4G37210	ASK1_AT4G37210	Kinase	SnRK2
ASK1	phosphorylation	AT4G37700	ASK1_AT4G37700	Kinase	SnRK2
MPK6	phosphorylation	AT4G37700	MPK6_AT4G37700	Kinase	MAPK
MPK6	phosphorylation	AT4G38500	MPK6_AT4G38500	Kinase	MAPK
CIPK23	phosphorylation	AT4G38550	CIPK23_AT4G38550	Kinase	SnRK3
MPK6	phosphorylation	AT4G38550	MPK6_AT4G38550	Kinase	MAPK
MPK6	phosphorylation	AT4G38710	MPK6_AT4G38710	kinase	MAPK
MPK3	phosphorylation	AT4G38710	MPK3_AT4G38710	kinase	MAPK
ASK1	phosphorylation	AT4G38900	ASK1_AT4G38900	Kinase	SnRK2
CIPK24	phosphorylation	AT4G38900	CIPK24_AT4G38900	Kinase	SnRK3
MPK6	phosphorylation	AT4G38960	MPK6_AT4G38960	Kinase	MAPK
MPK3	phosphorylation	AT4G38960	MPK3_AT4G38960	Kinase	MAPK
MPK4	phosphorylation	AT4G38960	MPK4_AT4G38960	Kinase	MAPK
MPK5	phosphorylation	AT4G38960	MPK5_AT4G38960	Kinase	MAPK
MPK7	phosphorylation	AT4G39160	MPK7_AT4G39160	Kinase	MAPK
MPK6	phosphorylation	AT4G39680	MPK6_AT4G39680	Kinase	MAPK
MPK6	phosphorylation	AT4G39880	MPK6_AT4G39880	kinase	MAPK
MPK3	phosphorylation	AT4G39880	MPK3_AT4G39880	kinase	MAPK
SRK2E	motif phosphorylation	AT4G40020	SRK2E_AT4G40020	kinase	SnRK1
SRK2E	phosphorylation	AT5G03660	SRK2E_AT5G03660	Kinase	SnRK2
CIPK24	phosphorylation	AT5G04840	CIPK24_AT5G04840	Kinase	SnRK3
MPK6	phosphorylation	AT5G05040	MPK6_AT5G05040	Kinase	MAPK
SRK2E	phosphorylation	AT5G05040	SRK2E_AT5G05040	Kinase	SnRK2
MPK6	phosphorylation	AT5G05090	MPK6_AT5G05090	Kinase	MAPK
MPK3	phosphorylation	AT5G05090	MPK3_AT5G05090	Kinase	MAPK
MPK10	phosphorylation	AT5G05090	MPK10_AT5G05090	Kinase	MAPK
MPK4	phosphorylation	AT5G05130	MPK4_AT5G05130	Kinase	MAPK
MPK3	phosphorylation	AT5G05790	MPK3_AT5G05790	Kinase	MAPK
MPK3	phosphorylation	AT5G06110	MPK3_AT5G06110	Kinase	MAPK
MPK10	phosphorylation	AT5G06110	MPK10_AT5G06110	Kinase	MAPK
SRK2B	motif phosphorylation	AT5G06280	SRK2B_AT5G06280	kinase	SnRK2
SRK2E	motif phosphorylation	AT5G06280	SRK2E_AT5G06280	kinase	SnRK1
MPK10	phosphorylation	AT5G06550	MPK10_AT5G06550	Kinase	MAPK
AT5G07150	autophosphorylation	AT5G07150	AT5G07150_AT5G07150	kinase	LRR-RLK
MPK3	phosphorylation	AT5G07160	MPK3_AT5G07160	Kinase	MAPK
MPK10	phosphorylation	AT5G07160	MPK10_AT5G07160	Kinase	MAPK
CPK3	phosphorylation	AT5G07340	CPK3_AT5G07340	kinase	CDPK
MPK6	phosphorylation	AT5G08630	MPK6_AT5G08630	Kinase	MAPK
CKL2	phosphorylation	AT5G09840	CKL2_AT5G09840	Kinase	CKL
MPK6	phosphorylation	AT5G09890	MPK6_AT5G09890	Kinase	MAPK
MPK6	phosphorylation	AT5G10020	MPK6_AT5G10020	Kinase	MAPK
AT5G10290	autophosphorylation	AT5G10290	AT5G10290_AT5G10290	kinase	LRR-RLK
MPK1	phosphorylation	AT5G10940	MPK1_AT5G10940	Kinase	MAPK
MPK2	phosphorylation	AT5G10940	MPK2_AT5G10940	Kinase	MAPK
MPK7	phosphorylation	AT5G10940	MPK7_AT5G10940	Kinase	MAPK
MPK4	phosphorylation	AT5G10940	MPK4_AT5G10940	Kinase	MAPK
MPK5	phosphorylation	AT5G10940	MPK5_AT5G10940	Kinase	MAPK
MPK6	phosphorylation	AT5G11330	MPK6_AT5G11330	Kinase	MAPK
AT5G11410	autophosphorylation	AT5G11410	AT5G11410_AT5G11410	kinase	other
MPK6	phosphorylation	AT5G12350	MPK6_AT5G12350	Kinase	MAPK
CIPK23	phosphorylation	AT5G12410	CIPK23_AT5G12410	Kinase	SnRK3
MPK6	phosphorylation	AT5G12850	MPK6_AT5G12850	Kinase	MAPK
ASK1	phosphorylation	AT5G13260	ASK1_AT5G13260	Kinase	SnRK2
MPK6	phosphorylation	AT5G13260	MPK6_AT5G13260	Kinase	MAPK
CIPK24	phosphorylation	AT5G13260	CIPK24_AT5G13260	Kinase	SnRK3
CIPK24	phosphorylation	AT5G14540	CIPK24_AT5G14540	Kinase	SnRK3
MPK6	phosphorylation	AT5G14720	MPK6_AT5G14720	Kinase	MAPK
MPK4	phosphorylation	AT5G14720	MPK4_AT5G14720	Kinase	MAPK
MPK6	phosphorylation	AT5G15030	MPK6_AT5G15030	Kinase	MAPK
CIPK23	phosphorylation	AT5G15680	CIPK23_AT5G15680	Kinase	SnRK3
MPK6	phosphorylation	AT5G16210	MPK6_AT5G16210	Kinase	MAPK
MPK6	phosphorylation	AT5G16300	MPK6_AT5G16300	Kinase	MAPK
SRK2E	phosphorylation	AT5G16680	SRK2E_AT5G16680	Kinase	SnRK2
CIPK24	phosphorylation	AT5G16680	CIPK24_AT5G16680	Kinase	SnRK3
AT5G16900	autophosphorylation	AT5G16900	AT5G16900_AT5G16900	kinase	LRR-RLK
MPK6	phosphorylation	AT5G17010	MPK6_AT5G17010	Kinase	MAPK
MPK6	phosphorylation	AT5G19290	MPK6_AT5G19290	kinase	MAPK
MPK3	phosphorylation	AT5G19290	MPK3_AT5G19290	kinase	MAPK
CPK3	phosphorylation	AT5G19440	CPK3_AT5G19440	kinase	CDPK
CIPK23	phosphorylation	AT5G20600	CIPK23_AT5G20600	Kinase	SnRK3
MPK6	phosphorylation	AT5G21100	MPK6_AT5G21100	kinase	MAPK
MPK6	phosphorylation	AT5G21105	MPK6_AT5G21105	Kinase	MAPK
MPK6	phosphorylation	AT5G21160	MPK6_AT5G21160	Kinase	MAPK
MPK3	phosphorylation	AT5G23200	MPK3_AT5G23200	kinase	MAPK
SRK2E	motif phosphorylation	AT5G24880	SRK2E_AT5G24880	kinase	SnRK1
MPK6	phosphorylation	AT5G24890	MPK6_AT5G24890	Kinase	MAPK
MPK6	phosphorylation	AT5G25270	MPK6_AT5G25270	Kinase	MAPK
MPK6	phosphorylation	AT5G25520	MPK6_AT5G25520	Kinase	MAPK
AT5G25930	autophosphorylation	AT5G25930	AT5G25930_AT5G25930	kinase	LRR-RLK
MPK3	phosphorylation	AT5G27810	MPK3_AT5G27810	Kinase	MAPK
MPK10	phosphorylation	AT5G35170	MPK10_AT5G35170	Kinase	MAPK
MPK6	phosphorylation	AT5G35200	MPK6_AT5G35200	Kinase	MAPK
MPK4	phosphorylation	AT5G35200	MPK4_AT5G35200	Kinase	MAPK
AT5G35580	autophosphorylation	AT5G35580	AT5G35580_AT5G35580	kinase	RLCK
AT5G37450	autophosphorylation	AT5G37450	AT5G37450_AT5G37450	kinase	LRR-RLK
ASK1	phosphorylation	AT5G38640	ASK1_AT5G38640	Kinase	SnRK2
CIPK23	phosphorylation	AT5G38640	CIPK23_AT5G38640	Kinase	SnRK3
MPK6	phosphorylation	AT5G38640	MPK6_AT5G38640	Kinase	MAPK
MPK6	phosphorylation	AT5G39865	MPK6_AT5G39865	Kinase	MAPK
PDPK1	phosphorylation	AT5G40030	PDPK1_AT5G40030	kinase	AGC
GCN2	phosphorylation	AT5G40290	GCN2_AT5G40290	kinase	other
CIPK23	phosphorylation	AT5G40450	CIPK23_AT5G40450	Kinase	SnRK3
CKL2	phosphorylation	AT5G40450	CKL2_AT5G40450	Kinase	CKL
MPK6	phosphorylation	AT5G40450	MPK6_AT5G40450	Kinase	MAPK
MPK2	phosphorylation	AT5G42070	MPK2_AT5G42070	Kinase	MAPK
MPK7	phosphorylation	AT5G42070	MPK7_AT5G42070	Kinase	MAPK
MPK6	phosphorylation	AT5G42070	MPK6_AT5G42070	Kinase	MAPK
MPK4	phosphorylation	AT5G42070	MPK4_AT5G42070	Kinase	MAPK
BRI1	phosphorylation	AT5G42470	BRI1_AT5G42470	Kinase	LRR_4
MPK6	phosphorylation	AT5G42860	MPK6_AT5G42860	Kinase	MAPK
ASK1	phosphorylation	AT5G42950	ASK1_AT5G42950	Kinase	SnRK2
MPK6	phosphorylation	AT5G42950	MPK6_AT5G42950	Kinase	MAPK
SRK2E	phosphorylation	AT5G42950	SRK2E_AT5G42950	Kinase	SnRK2
MPK6	phosphorylation	AT5G43310	MPK6_AT5G43310	Kinase	MAPK
CIPK24	phosphorylation	AT5G43310	CIPK24_AT5G43310	Kinase	SnRK3
MPK6	phosphorylation	AT5G43830	MPK6_AT5G43830	Kinase	MAPK
MPK4	phosphorylation	AT5G43830	MPK4_AT5G43830	Kinase	MAPK
CIPK24	phosphorylation	AT5G43830	CIPK24_AT5G43830	Kinase	SnRK3
MPK10	phosphorylation	AT5G44290	MPK10_AT5G44290	Kinase	MAPK
MPK6	phosphorylation	AT5G45190	MPK6_AT5G45190	Kinase	MAPK
MPK4	phosphorylation	AT5G45190	MPK4_AT5G45190	Kinase	MAPK
ASK1	phosphorylation	AT5G45500	ASK1_AT5G45500	Kinase	SnRK2
MPK6	phosphorylation	AT5G46070	MPK6_AT5G46070	Kinase	MAPK
MPK3	phosphorylation	AT5G46310	MPK3_AT5G46310	Kinase	MAPK
MPK10	phosphorylation	AT5G46310	MPK10_AT5G46310	Kinase	MAPK
MPK5	phosphorylation	AT5G46310	MPK5_AT5G46310	Kinase	MAPK
MPK6	phosphorylation	AT5G46780	MPK6_AT5G46780	Kinase	MAPK
MPK6	phosphorylation	AT5G47430	MPK6_AT5G47430	Kinase	MAPK
MPK6	phosphorylation	AT5G47570	MPK6_AT5G47570	kinase	MAPK
MPK1	phosphorylation	AT5G47660	MPK1_AT5G47660	Kinase	MAPK
MPK8	phosphorylation	AT5G47660	MPK8_AT5G47660	Kinase	MAPK
MPK2	phosphorylation	AT5G47660	MPK2_AT5G47660	Kinase	MAPK
MPK7	phosphorylation	AT5G47660	MPK7_AT5G47660	Kinase	MAPK
MPK16	phosphorylation	AT5G47660	MPK16_AT5G47660	Kinase	MAPK
MPK6	phosphorylation	AT5G47690	MPK6_AT5G47690	Kinase	MAPK
MPK6	phosphorylation	AT5G48650	MPK6_AT5G48650	Kinase	MAPK
AT5G48740	autophosphorylation	AT5G48740	AT5G48740_AT5G48740	kinase	LRR-RLK
AT3G01090	motif phosphorylation	AT5G48860	AT3G01090_AT5G48860	kinase	SnRK1
MPK6	phosphorylation	AT5G48990	MPK6_AT5G48990	kinase	MAPK
MPK3	phosphorylation	AT5G48990	MPK3_AT5G48990	kinase	MAPK
AT5G49770	autophosphorylation	AT5G49770	AT5G49770_AT5G49770	kinase	LRR-RLK
SRK2E	phosphorylation	AT5G49900	SRK2E_AT5G49900	Kinase	SnRK2
MPK6	phosphorylation	AT5G50180	MPK6_AT5G50180	Kinase	MAPK
CIPK23	phosphorylation	AT5G50760	CIPK23_AT5G50760	Kinase	SnRK3
MPK6	phosphorylation	AT5G51410	MPK6_AT5G51410	Kinase	MAPK
ASK1	phosphorylation	AT5G52580	ASK1_AT5G52580	Kinase	SnRK2
MPK6	phosphorylation	AT5G52580	MPK6_AT5G52580	Kinase	MAPK
OXI1	phosphorylation	AT5G52580	OXI1_AT5G52580	Kinase	AGC
CKL2	phosphorylation	AT5G52960	CKL2_AT5G52960	Kinase	CKL
MPK6	phosphorylation	AT5G53440	MPK6_AT5G53440	Kinase	MAPK
MPK6	phosphorylation	AT5G53620	MPK6_AT5G53620	Kinase	MAPK
MPK6	phosphorylation	AT5G54630	MPK6_AT5G54630	kinase	MAPK
MPK5	phosphorylation	AT5G54940	MPK5_AT5G54940	Kinase	MAPK
MPK6	phosphorylation	AT5G55060	MPK6_AT5G55060	Kinase	MAPK
MPK6	phosphorylation	AT5G55530	MPK6_AT5G55530	Kinase	MAPK
CIPK23	phosphorylation	AT5G55640	CIPK23_AT5G55640	Kinase	SnRK3
SRK2E	phosphorylation	AT5G55860	SRK2E_AT5G55860	Kinase	SnRK2
AT5G56790	autophosphorylation	AT5G56790	AT5G56790_AT5G56790	kinase	RLCK
MPK1	phosphorylation	AT5G56840	MPK1_AT5G56840	Kinase	MAPK
MPK2	phosphorylation	AT5G56840	MPK2_AT5G56840	Kinase	MAPK
MPK6	phosphorylation	AT5G56840	MPK6_AT5G56840	Kinase	MAPK
MPK3	phosphorylation	AT5G56840	MPK3_AT5G56840	Kinase	MAPK
MPK4	phosphorylation	AT5G56840	MPK4_AT5G56840	Kinase	MAPK
CIPK24	phosphorylation	AT5G56850	CIPK24_AT5G56850	Kinase	SnRK3
AT3G01090	motif phosphorylation	AT5G57400	AT3G01090_AT5G57400	kinase	SnRK1
CIPK24	motif phosphorylation	AT5G57400	CIPK24_AT5G57400	kinase	SnRK3
MPK6	phosphorylation	AT5G57830	MPK6_AT5G57830	Kinase	MAPK
CIPK24	phosphorylation	AT5G58530	CIPK24_AT5G58530	Kinase	SnRK3
MPK6	phosphorylation	AT5G58620	MPK6_AT5G58620	kinase	MAPK
MPK3	phosphorylation	AT5G58620	MPK3_AT5G58620	kinase	MAPK
MPK7	phosphorylation	AT5G58730	MPK7_AT5G58730	Kinase	MAPK
MPK16	phosphorylation	AT5G58730	MPK16_AT5G58730	Kinase	MAPK
MPK6	phosphorylation	AT5G59460	MPK6_AT5G59460	Kinase	MAPK
AT5G59650	autophosphorylation	AT5G59650	AT5G59650_AT5G59650	kinase	LRR-RLK
MPK1	phosphorylation	AT5G59670	MPK1_AT5G59670	Kinase	MAPK
AT5G59670	autophosphorylation	AT5G59670	AT5G59670_AT5G59670	kinase	LRR-RLK
AT5G59680	autophosphorylation	AT5G59680	AT5G59680_AT5G59680	kinase	LRR-RLK
MPK6	phosphorylation	AT5G59960	MPK6_AT5G59960	Kinase	MAPK
MPK10	phosphorylation	AT5G60050	MPK10_AT5G60050	Kinase	MAPK
MPK6	motif phosphorylation	AT5G60470	MPK6_AT5G60470	kinase	MAPK
MPK3	motif phosphorylation	AT5G60470	MPK3_AT5G60470	kinase	MAPK
MPK6	motif phosphorylation	AT5G61090	MPK6_AT5G61090	kinase	MAPK
MPK3	motif phosphorylation	AT5G61090	MPK3_AT5G61090	kinase	MAPK
MPK6	motif phosphorylation	AT5G61450	MPK6_AT5G61450	kinase	MAPK
MPK3	motif phosphorylation	AT5G61450	MPK3_AT5G61450	kinase	MAPK
SRK2E	motif phosphorylation	AT5G61710	SRK2E_AT5G61710	kinase	SnRK1
AT5G62710	autophosphorylation	AT5G62710	AT5G62710_AT5G62710	kinase	LRR-RLK
CIPK24	motif phosphorylation	AT5G62830	CIPK24_AT5G62830	kinase	SnRK3
MPK6	phosphorylation	AT5G62865	MPK6_AT5G62865	Kinase	MAPK
MPK3	phosphorylation	AT5G62930	MPK3_AT5G62930	Kinase	MAPK
MPK10	phosphorylation	AT5G62930	MPK10_AT5G62930	Kinase	MAPK
MPK4	phosphorylation	AT5G62930	MPK4_AT5G62930	Kinase	MAPK
MPK5	phosphorylation	AT5G62930	MPK5_AT5G62930	Kinase	MAPK
MPK6	phosphorylation	AT5G63080	MPK6_AT5G63080	Kinase	MAPK
MPK6	phosphorylation	AT5G63550	MPK6_AT5G63550	Kinase	MAPK
AT5G63930	autophosphorylation	AT5G63930	AT5G63930_AT5G63930	kinase	LRR-RLK
MPK6	phosphorylation	AT5G64270	MPK6_AT5G64270	Kinase	MAPK
MPK6	phosphorylation	AT5G65910	MPK6_AT5G65910	Kinase	MAPK
MPK6	phosphorylation	AT5G65950	MPK6_AT5G65950	Kinase	MAPK
SRK2E	motif phosphorylation	AT5G66080	SRK2E_AT5G66080	kinase	SnRK1
MPK6	phosphorylation	AT5G66090	MPK6_AT5G66090	Kinase	MAPK
AT3G01090	motif phosphorylation	AT5G66250	AT3G01090_AT5G66250	kinase	SnRK1
MPK6	phosphorylation	AT5G66420	MPK6_AT5G66420	Kinase	MAPK
MPK6	phosphorylation	AT5G67220	MPK6_AT5G67220	Kinase	MAPK
MPK6	phosphorylation	ATB ALPHA	MPK6_ATB ALPHA	Kinase	MAPK
MPK6	phosphorylation	AtbZIP5	MPK6_AtbZIP5	Kinase	MAPK
MPK4	phosphorylation	AtbZIP52	MPK4_AtbZIP52	Kinase	MAPK
MPK1	phosphorylation	AtbZIP75	MPK1_AtbZIP75	Kinase	MAPK
MPK2	phosphorylation	AtbZIP75	MPK2_AtbZIP75	Kinase	MAPK
MPK4	phosphorylation	AtbZIP75	MPK4_AtbZIP75	Kinase	MAPK
CIPK9	phosphorylation	ATCBL3	CIPK9_ATCBL3	kinase	SnRK3
MPK1	phosphorylation	ATCTH	MPK1_ATCTH	Kinase	MAPK
APRR9	phosphorylation	ATCTH	APRR9_ATCTH	kinase	other
APRR7	phosphorylation	ATCTH	APRR7_ATCTH	kinase	other
APRR5	phosphorylation	ATCTH	APRR5_ATCTH	kinase	other
CPK11	phosphorylation	ATDI19	CPK11_ATDI19	kinase	CDPK
CIPK11	phosphorylation	ATDI19	CIPK11_ATDI19	kinase	SnRK3
AT3G01090	phosphorylation	ATG1A	AT3G01090_ATG1A	kinase	SnRK1
ATG1A	autophosphorylation	ATG1A	ATG1A_ATG1A	kinase	other
CIPK23	phosphorylation	ATG2484-1	CIPK23_ATG2484-1	Kinase	SnRK3
MPK6	phosphorylation	ATG2484-1	MPK6_ATG2484-1	Kinase	MAPK
SRK2C	phosphorylation	ATGLX1	SRK2C_ATGLX1	kinase	SnRK2
HAB1	motif phosphorylation	ATGR1	HAB1_ATGR1	PPase	phosphatase
MPK6	phosphorylation	AT-GTL1	MPK6_AT-GTL1	Kinase	MAPK
MPK10	phosphorylation	AT-GTL1	MPK10_AT-GTL1	Kinase	MAPK
MPK1	phosphorylation	ATHB-17	MPK1_ATHB-17	Kinase	MAPK
MPK2	phosphorylation	ATHB-17	MPK2_ATHB-17	Kinase	MAPK
MPK6	phosphorylation	ATHB-17	MPK6_ATHB-17	Kinase	MAPK
MPK16	phosphorylation	ATHB-8	MPK16_ATHB-8	Kinase	MAPK
MPK6	phosphorylation	ATHM1	MPK6_ATHM1	kinase	MAPK
MPK3	phosphorylation	ATHM1	MPK3_ATHM1	kinase	MAPK
CIPK24	phosphorylation	ATILP1	CIPK24_ATILP1	Kinase	SnRK3
CIPK23	phosphorylation	ATJ6	CIPK23_ATJ6	Kinase	SnRK3
MPK6	motif phosphorylation	ATL1	MPK6_ATL1	kinase	MAPK
MPK3	motif phosphorylation	ATL1	MPK3_ATL1	kinase	MAPK
GRF6	phosphorylation	ATL31	GRF6_ATL31	kinase	14-3-3 gene family
MPK6	phosphorylation	ATM	MPK6_ATM	Kinase	MAPK
MPK6	phosphorylation	ATMAP65-1	MPK6_ATMAP65-1	kinase	MAPK
CDKA-1	phosphorylation	ATMAP65-1	CDKA-1_ATMAP65-1	kinase	CDK
CDKB1-1	phosphorylation	ATMAP65-1	CDKB1-1_ATMAP65-1	kinase	CDK
MPK4	phosphorylation	ATMAP65-1	MPK4_ATMAP65-1	kinase	MAPK
ASK1	phosphorylation	ATMAP70-2	ASK1_ATMAP70-2	Kinase	SnRK2
MPK6	phosphorylation	ATMIN7	MPK6_ATMIN7	Kinase	MAPK
MPK6	phosphorylation	ATMKK2	MPK6_ATMKK2	Kinase	MAPK
MEKK1	phosphorylation	ATMKK2	MEKK1_ATMKK2	kinase	MAP3K
MPK5	phosphorylation	ATMKK2	MPK5_ATMKK2	Kinase	MAPK
MPK16	phosphorylation	ATMKK2	MPK16_ATMKK2	Kinase	MAPK
CRLK1	phosphorylation	ATMKK2	CRLK1_ATMKK2	Kinase	LRR_1
SRK2E	phosphorylation	ATML1	SRK2E_ATML1	Kinase	SnRK2
MKK7	phosphorylation	ATMPK12	MKK7_ATMPK12	kinase	MAP2K
MKK9	phosphorylation	ATMPK12	MKK9_ATMPK12	kinase	MAP2K
IBR5	phosphorylation	ATMPK12	IBR5_ATMPK12	Kinase	phosphatase
MKK6	phosphorylation	ATMPK12	MKK6_ATMPK12	kinase	MAP2K
MPK10	phosphorylation	AtMYB10	MPK10_AtMYB10	Kinase	MAPK
MPK1	phosphorylation	AtMYB103	MPK1_AtMYB103	Kinase	MAPK
MPK8	phosphorylation	AtMYB103	MPK8_AtMYB103	Kinase	MAPK
MPK2	phosphorylation	AtMYB103	MPK2_AtMYB103	Kinase	MAPK
MPK7	phosphorylation	AtMYB103	MPK7_AtMYB103	Kinase	MAPK
MPK6	phosphorylation	AtMYB103	MPK6_AtMYB103	Kinase	MAPK
MPK10	phosphorylation	AtMYB103	MPK10_AtMYB103	Kinase	MAPK
MPK4	phosphorylation	AtMYB103	MPK4_AtMYB103	Kinase	MAPK
MPK5	phosphorylation	AtMYB103	MPK5_AtMYB103	Kinase	MAPK
MPK1	phosphorylation	AtMYB19	MPK1_AtMYB19	Kinase	MAPK
MPK3	phosphorylation	AtMYB19	MPK3_AtMYB19	Kinase	MAPK
MPK3	phosphorylation	ATMYB2	MPK3_ATMYB2	Kinase	MAPK
MPK4	phosphorylation	ATMYB2	MPK4_ATMYB2	Kinase	MAPK
MPK5	phosphorylation	ATMYB2	MPK5_ATMYB2	Kinase	MAPK
MPK6	phosphorylation	AtMYB40	MPK6_AtMYB40	Kinase	MAPK
MPK2	phosphorylation	AtMYB41	MPK2_AtMYB41	Kinase	MAPK
MPK6	phosphorylation	AtMYB41	MPK6_AtMYB41	kinase	MAPK
MPK10	phosphorylation	AtMYB41	MPK10_AtMYB41	Kinase	MAPK
MPK4	phosphorylation	AtMYB41	MPK4_AtMYB41	Kinase	MAPK
MPK5	phosphorylation	AtMYB41	MPK5_AtMYB41	Kinase	MAPK
MPK6	phosphorylation	ATMYB48	MPK6_ATMYB48	Kinase	MAPK
MPK10	phosphorylation	AtMYB50	MPK10_AtMYB50	Kinase	MAPK
MPK6	phosphorylation	ATMYB63	MPK6_ATMYB63	Kinase	MAPK
MPK1	phosphorylation	ATMYB69	MPK1_ATMYB69	Kinase	MAPK
MPK10	phosphorylation	ATMYB69	MPK10_ATMYB69	Kinase	MAPK
MPK3	phosphorylation	AtMYB70	MPK3_AtMYB70	kinase	MAPK
MPK7	phosphorylation	AtMYB74	MPK7_AtMYB74	Kinase	MAPK
MPK10	phosphorylation	AtMYB74	MPK10_AtMYB74	Kinase	MAPK
MPK6	phosphorylation	AtMYB79	MPK6_AtMYB79	Kinase	MAPK
MPK10	phosphorylation	AtMYB79	MPK10_AtMYB79	Kinase	MAPK
MPK1	phosphorylation	AtMYB81	MPK1_AtMYB81	Kinase	MAPK
MPK7	phosphorylation	AtMYB81	MPK7_AtMYB81	Kinase	MAPK
MPK6	phosphorylation	AtMYB81	MPK6_AtMYB81	Kinase	MAPK
MPK3	phosphorylation	AtMYB81	MPK3_AtMYB81	Kinase	MAPK
MPK10	phosphorylation	AtMYB81	MPK10_AtMYB81	Kinase	MAPK
MPK4	phosphorylation	AtMYB81	MPK4_AtMYB81	Kinase	MAPK
MPK5	phosphorylation	AtMYB81	MPK5_AtMYB81	Kinase	MAPK
MPK6	phosphorylation	AtMYB93	MPK6_AtMYB93	Kinase	MAPK
MPK3	phosphorylation	AtMYB93	MPK3_AtMYB93	Kinase	MAPK
ASK7	phosphorylation	ATMYBL2	ASK7_ATMYBL2	kinase	SLK
MPK6	phosphorylation	ATMYC1	MPK6_ATMYC1	Kinase	MAPK
MPK5	phosphorylation	ATMYC1	MPK5_ATMYC1	Kinase	MAPK
MPK10	phosphorylation	ATNAF1	MPK10_ATNAF1	Kinase	MAPK
MPK2	phosphorylation	ATNEK4	MPK2_ATNEK4	Kinase	MAPK
MPK7	phosphorylation	ATNEK4	MPK7_ATNEK4	Kinase	MAPK
MPK6	motif phosphorylation	ATPHOS32	MPK6_ATPHOS32	kinase	MAPK
MPK3	motif phosphorylation	ATPHOS32	MPK3_ATPHOS32	kinase	MAPK
TOR	phosphorylation	ATPK1	TOR_ATPK1	kinase	other
ATPK1	autophosphorylation	ATPK1	ATPK1_ATPK1	kinase	AGC
ASK7	phosphorylation	ATPK1	ASK7_ATPK1	kinase	SLK
PDPK1	phosphorylation	ATPK1	PDPK1_ATPK1	kinase	AGC
TOR	phosphorylation	ATPK2	TOR_ATPK2	kinase	other
ATPK2	phosphorylation	ATPK2	ATPK2_ATPK2	Kinase	AGC
MPK1	phosphorylation	AtPP2-A13	MPK1_AtPP2-A13	Kinase	MAPK
MPK2	phosphorylation	AtPP2-A13	MPK2_AtPP2-A13	Kinase	MAPK
MPK7	phosphorylation	AtPP2-A13	MPK7_AtPP2-A13	Kinase	MAPK
MPK4	phosphorylation	AtPP2-A13	MPK4_AtPP2-A13	Kinase	MAPK
MPK16	phosphorylation	AtPP2-A13	MPK16_AtPP2-A13	Kinase	MAPK
MPK6	phosphorylation	ATR1	MPK6_ATR1	Kinase	MAPK
MPK6	phosphorylation	ATR2	MPK6_ATR2	Kinase	MAPK
NCRK	phosphorylation	ATRAB5A	NCRK_ATRAB5A	Kinase	LRR_2
MPK6	phosphorylation	ATRSP41	MPK6_ATRSP41	Kinase	MAPK
ATSK42	autophosphorylation	ATSK42	ATSK42_ATSK42	kinase	SLK
CDKA-1	phosphorylation	ATVPS33	CDKA-1_ATVPS33	kinase	CDK
CKL2	phosphorylation	ATXR2	CKL2_ATXR2	Kinase	CKL
TPX2	phosphorylation	AUR1	TPX2_AUR1	kinase	other
AT4G11990	phosphorylation	AUR1	AT4G11990_AUR1	kinase	other
AT4G22860	phosphorylation	AUR1	AT4G22860_AUR1	kinase	other
AUR1	autophosphorylation	AUR1	AUR1_AUR1	kinase	AURORA
MPK6	phosphorylation	AUXI1	MPK6_AUXI1	Kinase	MAPK
HAB1	motif phosphorylation	AVP1	HAB1_AVP1	PPase	phosphatase
MPK6	phosphorylation	AVT1C	MPK6_AVT1C	Kinase	MAPK
MPK3	phosphorylation	AZI1	MPK3_AZI1	kinase	MAPK
ASK1	phosphorylation	BAG7	ASK1_BAG7	Kinase	SnRK2
HAB1	motif phosphorylation	BAGP1	HAB1_BAGP1	PPase	phosphatase
ERECTA	phosphorylation	BAK1	ERECTA_BAK1	kinase	LRR-RLK
BIK1	phosphorylation	BAK1	BIK1_BAK1	kinase	RLCK
BAK1	autophosphorylation	BAK1	BAK1_BAK1	kinase	LRR-RLK
BRI1	phosphorylation	BAK1	BRI1_BAK1	Kinase	LRR_4
EFR	phosphorylation	BAK1	EFR_BAK1	Kinase	LRR_12
FLS2	phosphorylation	BAK1	FLS2_BAK1	kinase	LRR-RLK
BAM1	autophosphorylation	BAM1	BAM1_BAM1	kinase	LRR-RLK
MPK6	phosphorylation	BAM1	MPK6_BAM1	Kinase	MAPK
BAM2	autophosphorylation	BAM2	BAM2_BAM2	kinase	LRR-RLK
BAM3	autophosphorylation	BAM3	BAM3_BAM3	kinase	LRR-RLK
MPK6	phosphorylation	BAM7	MPK6_BAM7	Kinase	MAPK
MPK6	phosphorylation	BASL	MPK6_BASL	kinase	MAPK
MPK3	phosphorylation	BASL	MPK3_BASL	kinase	MAPK
MPK7	phosphorylation	BBX20	MPK7_BBX20	Kinase	MAPK
MPK10	phosphorylation	BBX20	MPK10_BBX20	Kinase	MAPK
MPK6	phosphorylation	BBX23	MPK6_BBX23	Kinase	MAPK
MPK3	phosphorylation	BBX23	MPK3_BBX23	Kinase	MAPK
EMS1	phosphorylation	BCA1	EMS1_BCA1	kinase	LRR-RLK
SRK2E	motif phosphorylation	BCAT2	SRK2E_BCAT2	kinase	SnRK1
MPK6	phosphorylation	BCHC2	MPK6_BCHC2	Kinase	MAPK
ASK8	phosphorylation	BEH2	ASK8_BEH2	kinase	SLK
BSU1	phosphorylation	BES1	BSU1_BES1	Kinase	phosphatase
ASK9	phosphorylation	BES1	ASK9_BES1	kinase	SLK
ASK6	phosphorylation	BES1	ASK6_BES1	kinase	SLK
MPK6	phosphorylation	BES1	MPK6_BES1	Kinase	MAPK
ASK8	phosphorylation	BES1	ASK8_BES1	kinase	SLK
ASK7	phosphorylation	BES1	ASK7_BES1	kinase	SLK
MPK6	phosphorylation	BET9	MPK6_BET9	Kinase	MAPK
MPK3	phosphorylation	BHLH106	MPK3_BHLH106	Kinase	MAPK
MPK5	phosphorylation	BHLH106	MPK5_BHLH106	Kinase	MAPK
SPK-2-2	phosphorylation	BHLH122	SPK-2-2_BHLH122	kinase	SnRK2
SRK2E	phosphorylation	BHLH122	SRK2E_BHLH122	kinase	SnRK1
SRK2I	phosphorylation	BHLH122	SRK2I_BHLH122	kinase	SnRK2
CIPK24	phosphorylation	BHLH128	CIPK24_BHLH128	Kinase	SnRK3
MPK3	phosphorylation	BHLH148	MPK3_BHLH148	Kinase	MAPK
MPK10	phosphorylation	BHLH148	MPK10_BHLH148	Kinase	MAPK
MPK5	phosphorylation	BHLH148	MPK5_BHLH148	Kinase	MAPK
MPK16	phosphorylation	BHLH148	MPK16_BHLH148	Kinase	MAPK
ASK7	phosphorylation	BHLH150	ASK7_BHLH150	Kinase	SLK
ASK7	phosphorylation	BHLH2	ASK7_BHLH2	Kinase	SLK
MPK16	phosphorylation	BHLH28	MPK16_BHLH28	Kinase	MAPK
MPK1	phosphorylation	BHLH48	MPK1_BHLH48	Kinase	MAPK
MPK10	phosphorylation	BHLH62	MPK10_BHLH62	Kinase	MAPK
MPK2	phosphorylation	BHLH76	MPK2_BHLH76	Kinase	MAPK
MPK1	phosphorylation	BHLH80	MPK1_BHLH80	Kinase	MAPK
MPK8	phosphorylation	BHLH80	MPK8_BHLH80	Kinase	MAPK
MPK2	phosphorylation	BHLH80	MPK2_BHLH80	Kinase	MAPK
MPK7	phosphorylation	BHLH80	MPK7_BHLH80	Kinase	MAPK
MPK6	phosphorylation	BHLH80	MPK6_BHLH80	Kinase	MAPK
MPK4	phosphorylation	BHLH80	MPK4_BHLH80	Kinase	MAPK
MPK5	phosphorylation	BHLH80	MPK5_BHLH80	Kinase	MAPK
MPK16	phosphorylation	BHLH80	MPK16_BHLH80	Kinase	MAPK
MPK6	phosphorylation	BHLH81	MPK6_BHLH81	Kinase	MAPK
MPK10	phosphorylation	BHLH82	MPK10_BHLH82	Kinase	MAPK
MPK5	phosphorylation	BHLH82	MPK5_BHLH82	Kinase	MAPK
MPK10	phosphorylation	BHLH87	MPK10_BHLH87	Kinase	MAPK
MPK6	phosphorylation	BHLH92	MPK6_BHLH92	kinase	MAPK
MPK6	phosphorylation	BIB	MPK6_BIB	Kinase	MAPK
MPK6	phosphorylation	BIG3	MPK6_BIG3	Kinase	MAPK
PBL2	phosphorylation	BIK1	PBL2_BIK1	kinase	RLCK
PEPR2	phosphorylation	BIK1	PEPR2_BIK1	Kinase	LRR_11
SIK1	phosphorylation	BIK1	SIK1_BIK1	kinase	MAP3K
PEPR1	phosphorylation	BIK1	PEPR1_BIK1	Kinase	LRR_11
BIK1	autophosphorylation	BIK1	BIK1_BIK1	kinase	RLCK
PBL1	phosphorylation	BIK1	PBL1_BIK1	kinase	RLCK
BAK1	phosphorylation	BIK1	BAK1_BIK1	Kinase	LRR_2
BRI1	phosphorylation	BIK1	BRI1_BIK1	Kinase	LRR_4
PBS1	phosphorylation	BIK1	PBS1_BIK1	kinase	RLCK
FLS2	phosphorylation	BIK1	FLS2_BIK1	Kinase	LRR_12
MPK8	phosphorylation	BIM3	MPK8_BIM3	Kinase	MAPK
BAK1	phosphorylation	BIR1	BAK1_BIR1	Kinase	LRR_2
BAK1	phosphorylation	BIR2	BAK1_BIR2	Kinase	LRR_2
BRI1	phosphorylation	BKI1	BRI1_BKI1	Kinase	LRR_4
HAB1	motif phosphorylation	BLH4	HAB1_BLH4	PPase	phosphatase
MPK3	phosphorylation	BLH5	MPK3_BLH5	Kinase	MAPK
MPK4	phosphorylation	BLH5	MPK4_BLH5	Kinase	MAPK
MPK5	phosphorylation	BLH5	MPK5_BLH5	Kinase	MAPK
PHOT1	phosphorylation	BLUS1	PHOT1_BLUS1	kinase	AGC
PHOT2	phosphorylation	BLUS1	PHOT2_BLUS1	kinase	AGC
MPK6	phosphorylation	BMY2	MPK6_BMY2	Kinase	MAPK
MPK6	phosphorylation	BOA	MPK6_BOA	Kinase	MAPK
BAK1	phosphorylation	BON1	BAK1_BON1	Kinase	LRR_2
OXI1	phosphorylation	BOR3	OXI1_BOR3	Kinase	AGC
SRK2E	phosphorylation	BOR3	SRK2E_BOR3	Kinase	SnRK2
SERK1	phosphorylation	BRI1	SERK1_BRI1	Kinase	LRR_2
BAK1	phosphorylation	BRI1	BAK1_BRI1	Kinase	LRR_2
BRI1	autophosphorylation	BRI1	BRI1_BRI1	kinase	LRR-RLK
BIR1	phosphorylation	BRI1	BIR1_BRI1	Kinase	LRR_4
BRL1	autophosphorylation	BRL1	BRL1_BRL1	kinase	LRR-RLK
BRL2	autophosphorylation	BRL2	BRL2_BRL2	kinase	LRR-RLK
BRL3	autophosphorylation	BRL3	BRL3_BRL3	kinase	LRR-RLK
STN7	phosphorylation	BRM	STN7_BRM	kinase	SnRK2
MPK6	phosphorylation	BRM	MPK6_BRM	kinase	MAPK
SPK-2-2	phosphorylation	BRM	SPK-2-2_BRM	kinase	SnRK2
STN8	phosphorylation	BRM	STN8_BRM	kinase	STN
ASK9	phosphorylation	BSK1	ASK9_BSK1	kinase	SLK
ASK7	phosphorylation	BSK1	ASK7_BSK1	kinase	SLK
BSK1	autophosphorylation	BSK1	BSK1_BSK1	kinase	RLCK
BRI1	phosphorylation	BSK1	BRI1_BSK1	Kinase	LRR_4
ASK9	phosphorylation	BSK11	ASK9_BSK11	kinase	SLK
ASK7	phosphorylation	BSK11	ASK7_BSK11	kinase	SLK
BRI1	phosphorylation	BSK11	BRI1_BSK11	Kinase	LRR_4
BRI1	phosphorylation	BSK2	BRI1_BSK2	Kinase	LRR_4
ASK9	phosphorylation	BSK3	ASK9_BSK3	kinase	SLK
ASK7	phosphorylation	BSK3	ASK7_BSK3	kinase	SLK
BRI1	phosphorylation	BSK3	BRI1_BSK3	Kinase	LRR_4
ASK9	phosphorylation	BSK5	ASK9_BSK5	kinase	SLK
PEPR1	phosphorylation	BSK5	PEPR1_BSK5	kinase	LRR-RLK
MPK6	phosphorylation	BSK5	MPK6_BSK5	Kinase	MAPK
ASK7	phosphorylation	BSK5	ASK7_BSK5	kinase	SLK
BRI1	phosphorylation	BSK5	BRI1_BSK5	Kinase	LRR_4
EFR	phosphorylation	BSK5	EFR_BSK5	kinase	LRR-RLK
ASK9	phosphorylation	BSK6	ASK9_BSK6	kinase	SLK
ASK7	phosphorylation	BSK6	ASK7_BSK6	kinase	SLK
BRI1	phosphorylation	BSK6	BRI1_BSK6	Kinase	LRR_4
ASK9	phosphorylation	BSK8	ASK9_BSK8	kinase	SLK
ASK7	phosphorylation	BSK8	ASK7_BSK8	kinase	SLK
MPK6	motif phosphorylation	BSL1	MPK6_BSL1	kinase	MAPK
MPK3	motif phosphorylation	BSL1	MPK3_BSL1	kinase	MAPK
PBL7	phosphorylation	BSL1	PBL7_BSL1	kinase	RLCK
MPK6	phosphorylation	BSL2	MPK6_BSL2	Kinase	MAPK
BSK8	phosphorylation	BSL2	BSK8_BSL2	kinase	RLCK
MPK6	motif phosphorylation	BSL3	MPK6_BSL3	kinase	MAPK
MPK3	motif phosphorylation	BSL3	MPK3_BSL3	kinase	MAPK
CDG1	phosphorylation	BSU1	CDG1_BSU1	kinase	RLCK
PBL7	phosphorylation	BSU1	PBL7_BSU1	kinase	RLCK
MPK6	phosphorylation	BZIP16	MPK6_BZIP16	Kinase	MAPK
MPK6	phosphorylation	BZIP25	MPK6_BZIP25	Kinase	MAPK
MPK2	phosphorylation	BZIP4	MPK2_BZIP4	Kinase	MAPK
MPK10	phosphorylation	BZIP4	MPK10_BZIP4	Kinase	MAPK
MPK4	phosphorylation	BZIP4	MPK4_BZIP4	Kinase	MAPK
MPK4	phosphorylation	BZIP44	MPK4_BZIP44	Kinase	MAPK
MPK5	phosphorylation	BZIP44	MPK5_BZIP44	Kinase	MAPK
MPK10	phosphorylation	BZIP61	MPK10_BZIP61	Kinase	MAPK
MPK4	phosphorylation	BZIP61	MPK4_BZIP61	Kinase	MAPK
AT3G01090	phosphorylation	BZIP63	AT3G01090_BZIP63	kinase	SnRK1
CIPK24	phosphorylation	BZIP68	CIPK24_BZIP68	Kinase	SnRK3
MPK5	phosphorylation	BZIP8	MPK5_BZIP8	Kinase	MAPK
MPK5	phosphorylation	BZIP9	MPK5_BZIP9	Kinase	MAPK
MPK5	phosphorylation	BZO2H1	MPK5_BZO2H1	Kinase	MAPK
BSU1	phosphorylation	BZR1	BSU1_BZR1	Kinase	phosphatase
PP2A5	phosphorylation	BZR1	PP2A5_BZR1	Kinase	phosphatase
ASK3	phosphorylation	BZR1	ASK3_BZR1	kinase	SLK
B'BETA	phosphorylation	BZR1	B'BETA_BZR1	Kinase	phosphatase
MKK5	phosphorylation	BZR1	MKK5_BZR1	kinase	MAP2K
ASK8	phosphorylation	BZR1	ASK8_BZR1	kinase	SLK
ASK7	phosphorylation	BZR1	ASK7_BZR1	kinase	SLK
B'ALPHA	phosphorylation	BZR1	B'ALPHA_BZR1	Kinase	phosphatase
CRK2	phosphorylation	CALS1	CRK2_CALS1	kinase	LRR-RLK
MPK4	phosphorylation	CAM5	MPK4_CAM5	Kinase	MAPK
BRI1	phosphorylation	CAM6	BRI1_CAM6	Kinase	LRR_4
MPK6	phosphorylation	CAMTA3	MPK6_CAMTA3	Kinase	MAPK
SRK2E	phosphorylation	CAMTA4	SRK2E_CAMTA4	Kinase	SnRK2
STN7	phosphorylation	CAS	STN7_CAS	kinase	SnRK2
CKA4	phosphorylation	CAS	CKA4_CAS	kinase	CK II
STN8	phosphorylation	CAS	STN8_CAS	kinase	STN
MPK6	phosphorylation	CAT3	MPK6_CAT3	Kinase	MAPK
CPK8	phosphorylation	CAT3	CPK8_CAT3	kinase	CDPK
MPK6	phosphorylation	CBF5	MPK6_CBF5	Kinase	MAPK
CIPK23	phosphorylation	CBL1	CIPK23_CBL1	kinase	SnRK3
CIPK1	phosphorylation	CBL1	CIPK1_CBL1	kinase	SnRK3
CIPK24	phosphorylation	CBL1	CIPK24_CBL1	kinase	SnRK3
CIPK24	phosphorylation	CBL10	CIPK24_CBL10	kinase	SnRK3
CIPK9	phosphorylation	CBL2	CIPK9_CBL2	kinase	SnRK3
CIPK11	phosphorylation	CBL2	CIPK11_CBL2	kinase	SnRK3
CIPK14	phosphorylation	CBL2	CIPK14_CBL2	kinase	SnRK3
CIPK24	phosphorylation	CBL2	CIPK24_CBL2	kinase	SnRK3
CIPK6	phosphorylation	CBL4	CIPK6_CBL4	kinase	SnRK3
CIPK24	phosphorylation	CBL4	CIPK24_CBL4	kinase	SnRK3
CIPK23	phosphorylation	CBL9	CIPK23_CBL9	kinase	SnRK3
CIPK3	phosphorylation	CBL9	CIPK3_CBL9	kinase	SnRK3
CIPK1	phosphorylation	CBL9	CIPK1_CBL9	kinase	SnRK3
SRK2E	phosphorylation	CBSCBSPB1	SRK2E_CBSCBSPB1	Kinase	SnRK2
SRK2E	phosphorylation	CBSCBSPB3	SRK2E_CBSCBSPB3	Kinase	SnRK2
OXI1	phosphorylation	CBSCBSPB4	OXI1_CBSCBSPB4	Kinase	AGC
CIPK24	phosphorylation	CBSCBSPB4	CIPK24_CBSCBSPB4	Kinase	SnRK3
MPK6	phosphorylation	CBSX6	MPK6_CBSX6	Kinase	MAPK
MPK1	phosphorylation	CCA1	MPK1_CCA1	Kinase	MAPK
MPK2	phosphorylation	CCA1	MPK2_CCA1	Kinase	MAPK
MPK7	phosphorylation	CCA1	MPK7_CCA1	Kinase	MAPK
CKA4	phosphorylation	CCA1	CKA4_CCA1	kinase	CK II
CKA3	phosphorylation	CCA1	CKA3_CCA1	kinase	CK II
MPK3	phosphorylation	CCA1	MPK3_CCA1	Kinase	MAPK
CKA2	phosphorylation	CCA1	CKA2_CCA1	kinase	CK II
MPK4	phosphorylation	CCA1	MPK4_CCA1	Kinase	MAPK
MPK5	phosphorylation	CCA1	MPK5_CCA1	Kinase	MAPK
CKA1	phosphorylation	CCA1	CKA1_CCA1	kinase	CK II
MPK6	motif phosphorylation	CCC1	MPK6_CCC1	kinase	MAPK
MPK3	motif phosphorylation	CCC1	MPK3_CCC1	kinase	MAPK
ACR4	phosphorylation	CCR2	ACR4_CCR2	kinase	LRR-RLK
CIPK24	phosphorylation	CCT1	CIPK24_CCT1	Kinase	SnRK3
CIPK23	phosphorylation	CCT2	CIPK23_CCT2	Kinase	SnRK3
cdc2cAt	autophosphorylation	cdc2cAt	cdc2cAt_cdc2cAt	kinase	CDK
SERK1	phosphorylation	CDC48A	SERK1_CDC48A	Kinase	LRR_2
MPK2	phosphorylation	CDC5	MPK2_CDC5	Kinase	MAPK
MPK6	phosphorylation	CDC5	MPK6_CDC5	Kinase	MAPK
MPK3	phosphorylation	CDC5	MPK3_CDC5	Kinase	MAPK
MPK10	phosphorylation	CDC5	MPK10_CDC5	Kinase	MAPK
MPK4	phosphorylation	CDC5	MPK4_CDC5	Kinase	MAPK
MPK5	phosphorylation	CDC5	MPK5_CDC5	Kinase	MAPK
BRI1	phosphorylation	CDG1	BRI1_CDG1	Kinase	LRR_4
WEE1	phosphorylation	CDKA-1	WEE1_CDKA-1	kinase	CDK
CDKD-3	phosphorylation	CDKA-1	CDKD-3_CDKA-1	kinase	CDK
CDKD-1	phosphorylation	CDKA-1	CDKD-1_CDKA-1	kinase	CDK
CDKD-3	phosphorylation	CDKB1-1	CDKD-3_CDKB1-1	kinase	CDK
CDKD-1	phosphorylation	CDKB1-1	CDKD-1_CDKB1-1	kinase	CDK
MPK1	phosphorylation	CDKB2-1	MPK1_CDKB2-1	Kinase	MAPK
CDKD-3	phosphorylation	CDKB2-1	CDKD-3_CDKB2-1	kinase	CDK
CDKD-1	phosphorylation	CDKB2-1	CDKD-1_CDKB2-1	kinase	CDK
MPK5	phosphorylation	CDKB2-1	MPK5_CDKB2-1	Kinase	MAPK
CDKD-1	phosphorylation	CDKD-1	CDKD-1_CDKD-1	Kinase	CDK
CDKF-1	phosphorylation	CDKD-1	CDKF-1_CDKD-1	kinase	CDK
WEE1	phosphorylation	CDKD-2	WEE1_CDKD-2	kinase	CDK
CDKD-2	phosphorylation	CDKD-2	CDKD-2_CDKD-2	Kinase	CDK
CDKF-1	phosphorylation	CDKD-2	CDKF-1_CDKD-2	kinase	CDK
WEE1	phosphorylation	CDKD-3	WEE1_CDKD-3	kinase	CDK
CDKD-3	phosphorylation	CDKD-3	CDKD-3_CDKD-3	Kinase	CDK
MPK6	phosphorylation	CDKD-3	MPK6_CDKD-3	Kinase	MAPK
CDKF-1	phosphorylation	CDKD-3	CDKF-1_CDKD-3	kinase	CDK
CDKD-3	phosphorylation	CDKF-1	CDKD-3_CDKF-1	kinase	CDK
CDKD-2	phosphorylation	CDKF-1	CDKD-2_CDKF-1	kinase	CDK
CDKF-1	autophosphorylation	CDKF-1	CDKF-1_CDKF-1	kinase	CDK
CDKA-1	phosphorylation	CDT1A	CDKA-1_CDT1A	kinase	CDK
CEPR1	autophosphorylation	CEPR1	CEPR1_CEPR1	kinase	LRR-RLK
CEPR2	autophosphorylation	CEPR2	CEPR2_CEPR2	kinase	LRR-RLK
MPK7	phosphorylation	CERK1	MPK7_CERK1	Kinase	MAPK
MPK6	phosphorylation	CERK1	MPK6_CERK1	Kinase	MAPK
CERK1	autophosphorylation	CERK1	CERK1_CERK1	kinase	LRR-RLK
MPK6	phosphorylation	CESA1	MPK6_CESA1	Kinase	MAPK
ASK7	phosphorylation	CESA1	ASK7_CESA1	kinase	SLK
MPK6	phosphorylation	CESA3	MPK6_CESA3	Kinase	MAPK
HAB1	motif phosphorylation	CHLH	HAB1_CHLH	PPase	phosphatase
MPK6	phosphorylation	CHR17	MPK6_CHR17	Kinase	MAPK
MPK6	phosphorylation	CID7	MPK6_CID7	Kinase	MAPK
ASK1	phosphorylation	CINV1	ASK1_CINV1	Kinase	SnRK2
CPK11	phosphorylation	CINV1	CPK11_CINV1	kinase	CDPK
SRK2C	phosphorylation	CINV1	SRK2C_CINV1	Kinase	SnRK2
MPK6	phosphorylation	CINV1	MPK6_CINV1	Kinase	MAPK
SPK-2-2	phosphorylation	CINV1	SPK-2-2_CINV1	kinase	SnRK2
CPK4	phosphorylation	CINV1	CPK4_CINV1	kinase	CDPK
ASK7	phosphorylation	CINV1	ASK7_CINV1	kinase	SLK
SRK2E	motif phosphorylation	CINV1	SRK2E_CINV1	kinase	SnRK1
SRK2F	phosphorylation	CINV1	SRK2F_CINV1	Kinase	SnRK2
CIPK24	phosphorylation	CINV1	CIPK24_CINV1	Kinase	SnRK3
SRK2I	phosphorylation	CINV1	SRK2I_CINV1	kinase	SnRK2
MPK6	phosphorylation	CINV2	MPK6_CINV2	Kinase	MAPK
MPK6	phosphorylation	CIP4	MPK6_CIP4	Kinase	MAPK
MPK6	phosphorylation	CIP4.1	MPK6_CIP4.1	Kinase	MAPK
CIPK24	phosphorylation	CIP4.1	CIPK24_CIP4.1	Kinase	SnRK3
MPK4	phosphorylation	CIP7	MPK4_CIP7	Kinase	MAPK
CIPK1	autophosphorylation	CIPK1	CIPK1_CIPK1	kinase	SnRK3
CIPK11	autophosphorylation	CIPK11	CIPK11_CIPK11	kinase	SnRK3
CIPK14	autophosphorylation	CIPK14	CIPK14_CIPK14	kinase	SnRK3
CIPK20	autophosphorylation	CIPK20	CIPK20_CIPK20	kinase	SnRK3
CIPK23	autophosphorylation	CIPK23	CIPK23_CIPK23	kinase	SnRK3
MPK16	phosphorylation	CIPK23	MPK16_CIPK23	Kinase	MAPK
MPK7	phosphorylation	CIPK24	MPK7_CIPK24	Kinase	MAPK
CIPK11	phosphorylation	CIPK24	CIPK11_CIPK24	kinase	SnRK3
GRIK1	phosphorylation	CIPK24	GRIK1_CIPK24	kinase	SnAK
GRF6	phosphorylation	CIPK24	GRF6_CIPK24	Kinase	14-3-3 gene family
CIPK24	autophosphorylation	CIPK24	CIPK24_CIPK24	kinase	SnRK3
CIPK26	autophosphorylation	CIPK26	CIPK26_CIPK26	kinase	SnRK3
CIPK5	autophosphorylation	CIPK5	CIPK5_CIPK5	kinase	SnRK3
CIPK6	autophosphorylation	CIPK6	CIPK6_CIPK6	kinase	SnRK3
CIPK7	phosphorylation	CIPK7	CIPK7_CIPK7	Kinase	SnRK3
CIPK8	autophosphorylation	CIPK8	CIPK8_CIPK8	kinase	SnRK3
CIPK9	autophosphorylation	CIPK9	CIPK9_CIPK9	kinase	SnRK3
MPK6	phosphorylation	CITRX	MPK6_CITRX	kinase	MAPK
MPK3	phosphorylation	CITRX	MPK3_CITRX	kinase	MAPK
STN8	phosphorylation	CJD1	STN8_CJD1	kinase	STN
CKA2	phosphorylation	CKB1	CKA2_CKB1	kinase	CK II
CKA1	phosphorylation	CKB1	CKA1_CKB1	kinase	CK II
CKA2	phosphorylation	CKB2	CKA2_CKB2	kinase	CK II
CKA1	phosphorylation	CKB2	CKA1_CKB2	kinase	CK II
CKA2	phosphorylation	CKB3	CKA2_CKB3	kinase	CK II
CKA1	phosphorylation	CKB3	CKA1_CKB3	kinase	CK II
CKA2	phosphorylation	CKB4	CKA2_CKB4	kinase	CK II
CKA1	phosphorylation	CKB4	CKA1_CKB4	kinase	CK II
CKI1	autophosphorylation	CKI1	CKI1_CKI1	kinase	HK
SRK2E	phosphorylation	CKL2	SRK2E_CKL2	Kinase	SnRK2
ASK1	phosphorylation	CKL3	ASK1_CKL3	Kinase	SnRK2
CKL3	autophosphorylation	CKL3	CKL3_CKL3	kinase	CKL
CKL4	autophosphorylation	CKL4	CKL4_CKL4	kinase	CKL
MPK1	phosphorylation	CKL6	MPK1_CKL6	Kinase	MAPK
MPK2	phosphorylation	CKL6	MPK2_CKL6	Kinase	MAPK
MPK7	phosphorylation	CKL6	MPK7_CKL6	Kinase	MAPK
MPK10	phosphorylation	CKL6	MPK10_CKL6	Kinase	MAPK
MPK4	phosphorylation	CKL6	MPK4_CKL6	Kinase	MAPK
CKL6	autophosphorylation	CKL6	CKL6_CKL6	kinase	CKL
MPK16	phosphorylation	CKL6	MPK16_CKL6	Kinase	MAPK
MPK6	phosphorylation	CKL7	MPK6_CKL7	kinase	MAPK
MPK3	phosphorylation	CKL7	MPK3_CKL7	kinase	MAPK
CKL8	autophosphorylation	CKL8	CKL8_CKL8	kinase	CKL
CDC25	phosphorylation	CKS1	CDC25_CKS1	Kinase	phosphatase
SRK2E	phosphorylation	CLC-A	SRK2E_CLC-A	kinase	SnRK1
CIPK24	phosphorylation	CLC-A	CIPK24_CLC-A	Kinase	SnRK3
CPK32	motif phosphorylation	CLE41	CPK32_CLE41	kinase	CDPK
MPK5	phosphorylation	CLF	MPK5_CLF	Kinase	MAPK
MPK3	phosphorylation	CLPB4	MPK3_CLPB4	Kinase	MAPK
MPK4	phosphorylation	CLPB4	MPK4_CLPB4	Kinase	MAPK
MPK5	phosphorylation	CLPB4	MPK5_CLPB4	Kinase	MAPK
CLV1	autophosphorylation	CLV1	CLV1_CLV1	kinase	LRR-RLK
MPK10	phosphorylation	CML11	MPK10_CML11	Kinase	MAPK
MPK4	phosphorylation	CML11	MPK4_CML11	Kinase	MAPK
MPK10	phosphorylation	CML12	MPK10_CML12	Kinase	MAPK
MPK10	phosphorylation	CML18	MPK10_CML18	Kinase	MAPK
ASK1	phosphorylation	CML27	ASK1_CML27	Kinase	SnRK2
MPK6	phosphorylation	CML35	MPK6_CML35	Kinase	MAPK
MPK1	phosphorylation	CML37	MPK1_CML37	Kinase	MAPK
MPK2	phosphorylation	CML37	MPK2_CML37	Kinase	MAPK
MPK5	phosphorylation	CML37	MPK5_CML37	Kinase	MAPK
MPK6	phosphorylation	CML38	MPK6_CML38	Kinase	MAPK
MPK5	phosphorylation	CNGC5	MPK5_CNGC5	Kinase	MAPK
PHYA	phosphorylation	CO	PHYA_CO	kinase	HK
MPK6	phosphorylation	CO	MPK6_CO	Kinase	MAPK
MPK3	phosphorylation	CO	MPK3_CO	Kinase	MAPK
MPK8	phosphorylation	CONNEXIN 32	MPK8_CONNEXIN 32	Kinase	MAPK
MPK5	phosphorylation	CONNEXIN 32	MPK5_CONNEXIN 32	Kinase	MAPK
MPK16	phosphorylation	CONNEXIN 32	MPK16_CONNEXIN 32	Kinase	MAPK
SRK2E	motif phosphorylation	COR47	SRK2E_COR47	kinase	SnRK1
STN7	phosphorylation	CP29	STN7_CP29	kinase	SnRK2
CIPK23	phosphorylation	CP29B	CIPK23_CP29B	Kinase	SnRK3
CPK11	autophosphorylation	CPK11	CPK11_CPK11	kinase	CDPK
CPK16	autophosphorylation	CPK16	CPK16_CPK16	kinase	CDPK
CIPK23	phosphorylation	CPK19	CIPK23_CPK19	Kinase	SnRK3
CPK11	phosphorylation	CPK24	CPK11_CPK24	kinase	CDPK
CPK28	autophosphorylation	CPK28	CPK28_CPK28	kinase	CDPK
MPK8	phosphorylation	CPK3	MPK8_CPK3	Kinase	MAPK
MPK2	phosphorylation	CPK3	MPK2_CPK3	Kinase	MAPK
MPK7	phosphorylation	CPK3	MPK7_CPK3	Kinase	MAPK
MPK3	phosphorylation	CPK3	MPK3_CPK3	Kinase	MAPK
MPK4	phosphorylation	CPK3	MPK4_CPK3	Kinase	MAPK
MPK5	phosphorylation	CPK3	MPK5_CPK3	Kinase	MAPK
CPK3	autophosphorylation	CPK3	CPK3_CPK3	kinase	CDPK
MPK1	phosphorylation	CPK30	MPK1_CPK30	Kinase	MAPK
MPK2	phosphorylation	CPK30	MPK2_CPK30	Kinase	MAPK
MPK4	phosphorylation	CPK30	MPK4_CPK30	Kinase	MAPK
ASK1	phosphorylation	CPK5	ASK1_CPK5	Kinase	SnRK2
CPK5	autophosphorylation	CPK5	CPK5_CPK5	kinase	CDPK
MPK10	phosphorylation	CPK6	MPK10_CPK6	Kinase	MAPK
MPK1	phosphorylation	CPK8	MPK1_CPK8	Kinase	MAPK
MPK2	phosphorylation	CPK8	MPK2_CPK8	Kinase	MAPK
MPK7	phosphorylation	CPK8	MPK7_CPK8	Kinase	MAPK
MPK16	phosphorylation	CPK8	MPK16_CPK8	Kinase	MAPK
MPK6	phosphorylation	CPK9	MPK6_CPK9	Kinase	MAPK
MPK6	phosphorylation	CPN60A1	MPK6_CPN60A1	Kinase	MAPK
CRCK1	autophosphorylation	CRCK1	CRCK1_CRCK1	kinase	other
MPK1	phosphorylation	CRCK2	MPK1_CRCK2	Kinase	MAPK
MPK8	phosphorylation	CRCK2	MPK8_CRCK2	Kinase	MAPK
MPK2	phosphorylation	CRCK2	MPK2_CRCK2	Kinase	MAPK
MPK7	phosphorylation	CRCK2	MPK7_CRCK2	Kinase	MAPK
MPK4	phosphorylation	CRCK2	MPK4_CRCK2	Kinase	MAPK
MPK5	phosphorylation	CRCK2	MPK5_CRCK2	Kinase	MAPK
MPK16	phosphorylation	CRCK2	MPK16_CRCK2	Kinase	MAPK
MPK10	phosphorylation	CRCK3	MPK10_CRCK3	Kinase	MAPK
MPK4	phosphorylation	CRCK3	MPK4_CRCK3	kinase	MAPK
CRK	autophosphorylation	CRK	CRK_CRK	kinase	CPKRK
CRK1	autophosphorylation	CRK1	CRK1_CRK1	kinase	CPKRK
MPK6	phosphorylation	CRK1	MPK6_CRK1	Kinase	MAPK
CRK2	autophosphorylation	CRK2	CRK2_CRK2	kinase	LRR-RLK
MPK6	phosphorylation	CRK2	MPK6_CRK2	Kinase	MAPK
CRK3	phosphorylation	CRK2	CRK3_CRK2	kinase	CPKRK
CRK3	autophosphorylation	CRK3	CRK3_CRK3	kinase	CPKRK
MPK1	phosphorylation	CRK7	MPK1_CRK7	Kinase	MAPK
MPK2	phosphorylation	CRK7	MPK2_CRK7	Kinase	MAPK
MPK7	phosphorylation	CRK7	MPK7_CRK7	Kinase	MAPK
MPK10	phosphorylation	CRK7	MPK10_CRK7	Kinase	MAPK
CRK8	autophosphorylation	CRK8	CRK8_CRK8	kinase	CPKRK
MPK6	phosphorylation	CRK9	MPK6_CRK9	Kinase	MAPK
MPK10	phosphorylation	CRK9	MPK10_CRK9	Kinase	MAPK
MPK2	phosphorylation	CRL	MPK2_CRL	Kinase	MAPK
MPK5	phosphorylation	CRL	MPK5_CRL	Kinase	MAPK
CRLK1	autophosphorylation	CRLK1	CRLK1_CRLK1	kinase	LRR-RLK
CRPK1	phosphorylation	CRPK1	CRPK1_CRPK1	kinase	other
CPK3	phosphorylation	CRT1	CPK3_CRT1	kinase	CDPK
CPK3	phosphorylation	CRT2	CPK3_CRT2	kinase	CDPK
CKL2	phosphorylation	CRWN1	CKL2_CRWN1	Kinase	CKL
MPK6	phosphorylation	CRWN1	MPK6_CRWN1	Kinase	MAPK
CRY1	phosphorylation	CRY1	CRY1_CRY1	Kinase	HK
CKL4	phosphorylation	CRY2	CKL4_CRY2	kinase	CKL
CKL3	phosphorylation	CRY2	CKL3_CRY2	kinase	CKL
OXI1	phosphorylation	CSLC4	OXI1_CSLC4	Kinase	AGC
OXI1	phosphorylation	CSN5A	OXI1_CSN5A	kinase	AGC
OXI1	phosphorylation	CSY4	OXI1_CSY4	kinase	AGC
CIPK23	phosphorylation	CTR1	CIPK23_CTR1	Kinase	SnRK3
STN8	phosphorylation	CURT1A	STN8_CURT1A	kinase	STN
MPK6	phosphorylation	CUV	MPK6_CUV	Kinase	MAPK
MPK6	phosphorylation	CXE11	MPK6_CXE11	Kinase	MAPK
SRK2E	motif phosphorylation	CXE11	SRK2E_CXE11	kinase	SnRK1
MPK3	phosphorylation	CYB	MPK3_CYB	Kinase	MAPK
MPK4	phosphorylation	CYB	MPK4_CYB	Kinase	MAPK
MPK5	phosphorylation	CYB	MPK5_CYB	Kinase	MAPK
CDKA-1	phosphorylation	CYCD6-1	CDKA-1_CYCD6-1	kinase	CDK
MPK6	phosphorylation	CYCT1-4	MPK6_CYCT1-4	Kinase	MAPK
MPK6	phosphorylation	CYP63	MPK6_CYP63	Kinase	MAPK
MPK2	phosphorylation	CYP705A19	MPK2_CYP705A19	Kinase	MAPK
MPK7	phosphorylation	CYP705A19	MPK7_CYP705A19	Kinase	MAPK
MPK4	phosphorylation	CYP705A19	MPK4_CYP705A19	Kinase	MAPK
MPK16	phosphorylation	CYP705A20	MPK16_CYP705A20	Kinase	MAPK
MPK2	phosphorylation	CYP705A22	MPK2_CYP705A22	Kinase	MAPK
MPK7	phosphorylation	CYP705A22	MPK7_CYP705A22	Kinase	MAPK
MPK4	phosphorylation	CYP705A22	MPK4_CYP705A22	Kinase	MAPK
MPK5	phosphorylation	CYP705A22	MPK5_CYP705A22	Kinase	MAPK
MPK10	phosphorylation	CYP76C1	MPK10_CYP76C1	Kinase	MAPK
SRK2B	motif phosphorylation	CYP77B1	SRK2B_CYP77B1	kinase	SnRK2
MPK16	phosphorylation	CYP79F1	MPK16_CYP79F1	Kinase	MAPK
MPK10	phosphorylation	CYP82C3	MPK10_CYP82C3	Kinase	MAPK
MPK3	phosphorylation	CYP83B1	MPK3_CYP83B1	Kinase	MAPK
MPK5	phosphorylation	CYP90A1	MPK5_CYP90A1	Kinase	MAPK
HAB1	motif phosphorylation	CYS1	HAB1_CYS1	PPase	phosphatase
MPK6	phosphorylation	CZF1	MPK6_CZF1	Kinase	MAPK
CPK3	phosphorylation	CZF1	CPK3_CZF1	kinase	CDPK
OXI1	phosphorylation	D6PK	OXI1_D6PK	Kinase	AGC
PDPK1	phosphorylation	D6PK	PDPK1_D6PK	kinase	AGC
D6PK	autophosphorylation	D6PK	D6PK_D6PK	kinase	AGC
PDPK1	phosphorylation	D6PKL1	PDPK1_D6PKL1	kinase	AGC
PDPK1	phosphorylation	D6PKL2	PDPK1_D6PKL2	kinase	AGC
PDPK1	phosphorylation	D6PKL3	PDPK1_D6PKL3	kinase	AGC
MPK6	phosphorylation	DBP	MPK6_DBP	Kinase	MAPK
CPK3	phosphorylation	DBP	CPK3_DBP	kinase	CDPK
SRK2E	phosphorylation	DCAF1	SRK2E_DCAF1	Kinase	SnRK2
MPK6	phosphorylation	DCP1	MPK6_DCP1	kinase	MAPK
CIPK23	phosphorylation	DDL	CIPK23_DDL	Kinase	SnRK3
ASK1	phosphorylation	DEGP7	ASK1_DEGP7	Kinase	SnRK2
MPK6	phosphorylation	DEGP9	MPK6_DEGP9	Kinase	MAPK
CIPK23	phosphorylation	DELTA-ADR	CIPK23_DELTA-ADR	Kinase	SnRK3
CPK11	phosphorylation	DI19-3	CPK11_DI19-3	Kinase	CDPK
CPK3	phosphorylation	DI19-3	CPK3_DI19-3	Kinase	CDPK
CPK11	phosphorylation	DI19-6	CPK11_DI19-6	Kinase	CDPK
CPK3	phosphorylation	DI19-6	CPK3_DI19-6	Kinase	CDPK
MPK6	phosphorylation	DIM	MPK6_DIM	Kinase	MAPK
MPK6	phosphorylation	DIN10	MPK6_DIN10	Kinase	MAPK
MPK6	phosphorylation	DME	MPK6_DME	Kinase	MAPK
MPK6	motif phosphorylation	DML3	MPK6_DML3	kinase	MAPK
MPK3	motif phosphorylation	DML3	MPK3_DML3	kinase	MAPK
MPK5	phosphorylation	DMP1	MPK5_DMP1	Kinase	MAPK
MPK1	phosphorylation	DOF1.8	MPK1_DOF1.8	Kinase	MAPK
MPK2	phosphorylation	DOF1.8	MPK2_DOF1.8	Kinase	MAPK
MPK6	phosphorylation	DOF1.8	MPK6_DOF1.8	Kinase	MAPK
MPK3	phosphorylation	DOF1.8	MPK3_DOF1.8	Kinase	MAPK
MPK4	phosphorylation	DOF1.8	MPK4_DOF1.8	Kinase	MAPK
MPK5	phosphorylation	DOF1.8	MPK5_DOF1.8	Kinase	MAPK
MPK5	phosphorylation	DOF2.4	MPK5_DOF2.4	Kinase	MAPK
MPK10	phosphorylation	DOF3.1	MPK10_DOF3.1	Kinase	MAPK
MPK6	phosphorylation	DOF3.2	MPK6_DOF3.2	Kinase	MAPK
MPK10	phosphorylation	DOF3.2	MPK10_DOF3.2	Kinase	MAPK
MPK4	phosphorylation	DOF3.2	MPK4_DOF3.2	Kinase	MAPK
MPK5	phosphorylation	DOF3.2	MPK5_DOF3.2	Kinase	MAPK
MPK10	phosphorylation	DOF4.1	MPK10_DOF4.1	Kinase	MAPK
MPK10	phosphorylation	DOF4.2	MPK10_DOF4.2	Kinase	MAPK
MPK2	phosphorylation	DOF4.4	MPK2_DOF4.4	Kinase	MAPK
MPK1	phosphorylation	DOF5.3	MPK1_DOF5.3	Kinase	MAPK
MPK2	phosphorylation	DOF5.3	MPK2_DOF5.3	Kinase	MAPK
MPK10	phosphorylation	DOF5.3	MPK10_DOF5.3	Kinase	MAPK
MPK5	phosphorylation	DOF5.3	MPK5_DOF5.3	Kinase	MAPK
MPK3	phosphorylation	DOF5.7	MPK3_DOF5.7	Kinase	MAPK
MPK10	phosphorylation	DOF5.7	MPK10_DOF5.7	Kinase	MAPK
MPK5	phosphorylation	DOF5.7	MPK5_DOF5.7	Kinase	MAPK
MPK3	phosphorylation	DOF5.8	MPK3_DOF5.8	kinase	MAPK
MPK6	phosphorylation	DOT2	MPK6_DOT2	Kinase	MAPK
MPK3	phosphorylation	DPA	MPK3_DPA	Kinase	MAPK
MPK4	phosphorylation	DPA	MPK4_DPA	Kinase	MAPK
MPK5	phosphorylation	DPA	MPK5_DPA	Kinase	MAPK
MPK8	phosphorylation	DPBF2	MPK8_DPBF2	Kinase	MAPK
MPK3	phosphorylation	DPBF2	MPK3_DPBF2	Kinase	MAPK
MPK4	phosphorylation	DPBF2	MPK4_DPBF2	Kinase	MAPK
MPK5	phosphorylation	DPBF2	MPK5_DPBF2	Kinase	MAPK
ASK1	phosphorylation	DPBF3	ASK1_DPBF3	Kinase	SnRK2
CIPK23	phosphorylation	DPBF3	CIPK23_DPBF3	Kinase	SnRK3
SPK-2-2	phosphorylation	DPBF3	SPK-2-2_DPBF3	kinase	SnRK2
SRK2E	motif phosphorylation	DPBF3	SRK2E_DPBF3	kinase	SnRK1
SRK2I	phosphorylation	DPBF3	SRK2I_DPBF3	kinase	SnRK2
MPK1	phosphorylation	DR1	MPK1_DR1	Kinase	MAPK
MPK4	phosphorylation	DR1	MPK4_DR1	Kinase	MAPK
MPK5	phosphorylation	DR1	MPK5_DR1	Kinase	MAPK
MPK6	phosphorylation	DREB1A	MPK6_DREB1A	Kinase	MAPK
MPK3	phosphorylation	DREB1A	MPK3_DREB1A	Kinase	MAPK
MPK4	phosphorylation	DREB1A	MPK4_DREB1A	Kinase	MAPK
MPK1	phosphorylation	DREB1B	MPK1_DREB1B	Kinase	MAPK
MPK6	phosphorylation	DREB1B	MPK6_DREB1B	Kinase	MAPK
MPK10	phosphorylation	DREB1B	MPK10_DREB1B	Kinase	MAPK
MPK5	phosphorylation	DREB1B	MPK5_DREB1B	Kinase	MAPK
MPK6	phosphorylation	DREB2D	MPK6_DREB2D	Kinase	MAPK
MPK5	phosphorylation	DREB2F	MPK5_DREB2F	Kinase	MAPK
MPK6	phosphorylation	DREB2G	MPK6_DREB2G	Kinase	MAPK
CIPK23	phosphorylation	DRMH1	CIPK23_DRMH1	Kinase	SnRK3
MPK6	phosphorylation	DRMH1	MPK6_DRMH1	Kinase	MAPK
MPK6	phosphorylation	DRP2A	MPK6_DRP2A	kinase	MAPK
MPK3	phosphorylation	DRP2A	MPK3_DRP2A	kinase	MAPK
MPK6	phosphorylation	DRP2B	MPK6_DRP2B	Kinase	MAPK
MPK6	phosphorylation	DRP3A	MPK6_DRP3A	Kinase	MAPK
MPK1	phosphorylation	DRT111	MPK1_DRT111	Kinase	MAPK
MPK2	phosphorylation	DRT111	MPK2_DRT111	Kinase	MAPK
MPK7	phosphorylation	DRT111	MPK7_DRT111	Kinase	MAPK
MPK4	phosphorylation	DRT111	MPK4_DRT111	Kinase	MAPK
MPK6	phosphorylation	DUO1	MPK6_DUO1	Kinase	MAPK
MPK5	phosphorylation	DUO1	MPK5_DUO1	Kinase	MAPK
MPK16	phosphorylation	DUO1	MPK16_DUO1	Kinase	MAPK
PDK	phosphorylation	E1 ALPHA	PDK_E1 ALPHA	kinase	other
PDPK1	phosphorylation	E1 ALPHA	PDPK1_E1 ALPHA	Kinase	AGC
TOR	phosphorylation	E2F3	TOR_E2F3	kinase	other
MPK1	phosphorylation	E2FC	MPK1_E2FC	Kinase	MAPK
MPK3	phosphorylation	E2FC	MPK3_E2FC	Kinase	MAPK
CDKA-1	phosphorylation	E2FC	CDKA-1_E2FC	kinase	CDK
EDR1	autophosphorylation	EDR1	EDR1_EDR1	kinase	MAP3K
SRK2C	phosphorylation	EEL	SRK2C_EEL	kinase	SnRK2
AT3G01090	phosphorylation	EEL	AT3G01090_EEL	kinase	SnRK1
SPK-2-2	phosphorylation	EEL	SPK-2-2_EEL	kinase	SnRK2
SRK2E	motif phosphorylation	EEL	SRK2E_EEL	kinase	SnRK1
SRK2I	phosphorylation	EEL	SRK2I_EEL	kinase	SnRK2
MPK10	phosphorylation	EFM	MPK10_EFM	Kinase	MAPK
BAK1	phosphorylation	EFR	BAK1_EFR	Kinase	LRR_2
EFR	autophosphorylation	EFR	EFR_EFR	kinase	LRR-RLK
MPK6	phosphorylation	EIF(ISO)4G1	MPK6_EIF(ISO)4G1	Kinase	MAPK
MPK10	phosphorylation	EIF(ISO)4G1	MPK10_EIF(ISO)4G1	Kinase	MAPK
MPK4	phosphorylation	EIF(ISO)4G1	MPK4_EIF(ISO)4G1	Kinase	MAPK
CKA2	phosphorylation	EIF2A	CKA2_EIF2A	kinase	CK II
GCN2	phosphorylation	EIF2A	GCN2_EIF2A	kinase	other
CKA1	phosphorylation	EIF2A	CKA1_EIF2A	kinase	CK II
CKA1	phosphorylation	EIF2B	CKA1_EIF2B	kinase	CK II
MPK6	phosphorylation	EIF4A1	MPK6_EIF4A1	Kinase	MAPK
CDKA-1	phosphorylation	EIF4A1	CDKA-1_EIF4A1	kinase	CDK
MPK10	phosphorylation	EIF4A1	MPK10_EIF4A1	Kinase	MAPK
CKA2	phosphorylation	EIF4B1	CKA2_EIF4B1	kinase	CK II
CKA1	phosphorylation	EIF4B1	CKA1_EIF4B1	kinase	CK II
MPK6	phosphorylation	EIF4B2	MPK6_EIF4B2	Kinase	MAPK
CKA2	phosphorylation	EIF4B2	CKA2_EIF4B2	kinase	CK II
CKA1	phosphorylation	EIF4B2	CKA1_EIF4B2	kinase	CK II
MPK4	phosphorylation	EIF4E1	MPK4_EIF4E1	Kinase	MAPK
MPK6	phosphorylation	EIF4G	MPK6_EIF4G	Kinase	MAPK
MPK2	phosphorylation	EIL1	MPK2_EIL1	Kinase	MAPK
MPK10	phosphorylation	EIL3	MPK10_EIL3	Kinase	MAPK
MPK6	phosphorylation	EIN2	MPK6_EIN2	Kinase	MAPK
OXI1	phosphorylation	EIN2	OXI1_EIN2	kinase	AGC
CTR1	phosphorylation	EIN2	CTR1_EIN2	kinase	MAP3K
MKK9	phosphorylation	EIN3	MKK9_EIN3	kinase	MAP2K
CTR1	phosphorylation	EIN3	CTR1_EIN3	kinase	MAP3K
CKA2	phosphorylation	ELF5A-1	CKA2_ELF5A-1	kinase	CK II
CKA1	phosphorylation	ELF5A-1	CKA1_ELF5A-1	kinase	CK II
CKL2	phosphorylation	ELF5A-2	CKL2_ELF5A-2	Kinase	CKL
MPK16	phosphorylation	ELF5A-3	MPK16_ELF5A-3	Kinase	MAPK
AT3G01090	motif phosphorylation	emb2004	AT3G01090_emb2004	kinase	SnRK1
MPK6	phosphorylation	EMB2777	MPK6_EMB2777	Kinase	MAPK
TPD1	phosphorylation	EMS1	TPD1_EMS1	kinase	other
EMS1	phosphorylation	EMS1	EMS1_EMS1	Kinase	LRR_4
HAB1	motif phosphorylation	ENH1	HAB1_ENH1	PPase	phosphatase
MPK6	phosphorylation	ENO1	MPK6_ENO1	Kinase	MAPK
MPK6	phosphorylation	ENY	MPK6_ENY	Kinase	MAPK
MPK6	phosphorylation	EPSIN2	MPK6_EPSIN2	Kinase	MAPK
CIPK24	phosphorylation	EPSIN2	CIPK24_EPSIN2	Kinase	SnRK3
CIPK24	phosphorylation	EPSIN3	CIPK24_EPSIN3	Kinase	SnRK3
SRK2E	motif phosphorylation	ERD10	SRK2E_ERD10	kinase	SnRK1
ERECTA	autophosphorylation	ERECTA	ERECTA_ERECTA	kinase	LRR-RLK
BAK1	phosphorylation	ERECTA	BAK1_ERECTA	kinase	LRR-RLK
MPK6	phosphorylation	ERF011	MPK6_ERF011	Kinase	MAPK
MPK5	phosphorylation	ERF017	MPK5_ERF017	Kinase	MAPK
MPK1	phosphorylation	ERF018	MPK1_ERF018	Kinase	MAPK
MPK10	phosphorylation	ERF018	MPK10_ERF018	Kinase	MAPK
MPK4	phosphorylation	ERF018	MPK4_ERF018	Kinase	MAPK
MPK10	phosphorylation	ERF020	MPK10_ERF020	Kinase	MAPK
MPK1	phosphorylation	ERF021	MPK1_ERF021	Kinase	MAPK
MPK8	phosphorylation	ERF021	MPK8_ERF021	Kinase	MAPK
MPK2	phosphorylation	ERF021	MPK2_ERF021	Kinase	MAPK
MPK4	phosphorylation	ERF021	MPK4_ERF021	Kinase	MAPK
MPK5	phosphorylation	ERF021	MPK5_ERF021	Kinase	MAPK
MPK16	phosphorylation	ERF021	MPK16_ERF021	Kinase	MAPK
MPK5	phosphorylation	ERF023	MPK5_ERF023	Kinase	MAPK
MPK16	phosphorylation	ERF023	MPK16_ERF023	Kinase	MAPK
MPK6	phosphorylation	ERF025	MPK6_ERF025	Kinase	MAPK
MPK10	phosphorylation	ERF025	MPK10_ERF025	Kinase	MAPK
MPK1	phosphorylation	ERF043	MPK1_ERF043	Kinase	MAPK
MPK6	phosphorylation	ERF055	MPK6_ERF055	Kinase	MAPK
MPK3	phosphorylation	ERF055	MPK3_ERF055	Kinase	MAPK
MPK3	phosphorylation	ERF069	MPK3_ERF069	Kinase	MAPK
MPK4	phosphorylation	ERF086	MPK4_ERF086	Kinase	MAPK
MPK6	phosphorylation	ERF094	MPK6_ERF094	Kinase	MAPK
MPK1	phosphorylation	ERF104	MPK1_ERF104	Kinase	MAPK
MPK6	phosphorylation	ERF104	MPK6_ERF104	kinase	MAPK
MPK6	phosphorylation	ERF109	MPK6_ERF109	Kinase	MAPK
MPK6	phosphorylation	ERF115	MPK6_ERF115	Kinase	MAPK
MPK1	phosphorylation	ERF13	MPK1_ERF13	Kinase	MAPK
CRK3	phosphorylation	ERF13	CRK3_ERF13	kinase	CPKRK
MPK3	phosphorylation	ERF13	MPK3_ERF13	Kinase	MAPK
MPK5	phosphorylation	ERF13	MPK5_ERF13	Kinase	MAPK
CPK3	phosphorylation	ERF1B	CPK3_ERF1B	kinase	CDPK
MPK6	phosphorylation	ERF5	MPK6_ERF5	kinase	MAPK
MPK3	phosphorylation	ERF5	MPK3_ERF5	kinase	MAPK
MPK6	phosphorylation	ERF6	MPK6_ERF6	kinase	MAPK
MPK3	phosphorylation	ERF6	MPK3_ERF6	kinase	MAPK
CIPK15	phosphorylation	ERF7	CIPK15_ERF7	kinase	SnRK3
MPK11	phosphorylation	ERF8	MPK11_ERF8	kinase	MAPK
MPK4	phosphorylation	ERF8	MPK4_ERF8	kinase	MAPK
ERL1	autophosphorylation	ERL1	ERL1_ERL1	kinase	LRR-RLK
ERL2	autophosphorylation	ERL2	ERL2_ERL2	kinase	LRR-RLK
ERS2	phosphorylation	ERS2	ERS2_ERS2	Kinase	HK
MPK6	phosphorylation	ESP4	MPK6_ESP4	Kinase	MAPK
MPK10	phosphorylation	ET1	MPK10_ET1	Kinase	MAPK
MPK2	phosphorylation	ETC1	MPK2_ETC1	Kinase	MAPK
MPK7	phosphorylation	ETC1	MPK7_ETC1	Kinase	MAPK
MPK6	phosphorylation	ETC1	MPK6_ETC1	Kinase	MAPK
MPK10	phosphorylation	ETC1	MPK10_ETC1	Kinase	MAPK
MPK4	phosphorylation	ETC1	MPK4_ETC1	Kinase	MAPK
MPK5	phosphorylation	ETC1	MPK5_ETC1	Kinase	MAPK
CPK3	phosphorylation	ETL1	CPK3_ETL1	kinase	CDPK
ETR1	phosphorylation	ETR1	ETR1_ETR1	Kinase	HK
ETR2	phosphorylation	ETR2	ETR2_ETR2	Kinase	HK
MPK6	phosphorylation	EXO84B	MPK6_EXO84B	Kinase	MAPK
MPK6	phosphorylation	FAB1B	MPK6_FAB1B	Kinase	MAPK
CIPK23	phosphorylation	FBA8	CIPK23_FBA8	Kinase	SnRK3
MPK6	phosphorylation	FBA8	MPK6_FBA8	Kinase	MAPK
CPK32	motif phosphorylation	FBX8	CPK32_FBX8	kinase	CDPK
CPK33	phosphorylation	FD	CPK33_FD	kinase	CDPK
CPK6	phosphorylation	FD	CPK6_FD	kinase	CDPK
FEI1	phosphorylation	FEI1	FEI1_FEI1	Kinase	LRR_11
FER	Autophosphorylation	FER	FER_FER	kinase	LRR-RLK
MPK6	phosphorylation	FH2	MPK6_FH2	Kinase	MAPK
MPK6	phosphorylation	FH7	MPK6_FH7	Kinase	MAPK
MPK6	phosphorylation	FH9	MPK6_FH9	Kinase	MAPK
CPK3	phosphorylation	FIP1	CPK3_FIP1	kinase	CDPK
MPK6	phosphorylation	FIP2	MPK6_FIP2	Kinase	MAPK
MPK6	phosphorylation	FIPS5	MPK6_FIPS5	Kinase	MAPK
CIPK11	phosphorylation	FIT	CIPK11_FIT	kinase	SnRK3
MPK6	phosphorylation	FKFBP	MPK6_FKFBP	Kinase	MAPK
AT3G01090	phosphorylation	FKFBP	AT3G01090_FKFBP	kinase	SnRK1
MPK4	phosphorylation	FKFBP	MPK4_FKFBP	Kinase	MAPK
CPK3	phosphorylation	FKFBP	CPK3_FKFBP	kinase	CDPK
MPK6	phosphorylation	FLC	MPK6_FLC	Kinase	MAPK
MPK3	phosphorylation	FLC	MPK3_FLC	Kinase	MAPK
MPK4	phosphorylation	FLC	MPK4_FLC	Kinase	MAPK
MPK5	phosphorylation	FLC	MPK5_FLC	Kinase	MAPK
MPK6	phosphorylation	FLR1	MPK6_FLR1	Kinase	MAPK
PBL2	phosphorylation	FLS2	PBL2_FLS2	kinase	RLCK
BIK1	phosphorylation	FLS2	BIK1_FLS2	kinase	RLCK
PBL1	phosphorylation	FLS2	PBL1_FLS2	kinase	RLCK
BAK1	phosphorylation	FLS2	BAK1_FLS2	Kinase	LRR_2
PBS1	phosphorylation	FLS2	PBS1_FLS2	kinase	RLCK
KAPP	phosphorylation	FLS2	KAPP_FLS2	Kinase	phosphatase
FLS2	autophosphorylation	FLS2	FLS2_FLS2	kinase	other
MPK6	phosphorylation	FLZ5	MPK6_FLZ5	kinase	MAPK
CKL2	phosphorylation	FPP5	CKL2_FPP5	Kinase	CKL
CIPK23	phosphorylation	FRL5	CIPK23_FRL5	Kinase	SnRK3
CIPK23	phosphorylation	FRO2	CIPK23_FRO2	Kinase	SnRK3
MPK6	phosphorylation	FT	MPK6_FT	kinase	MAPK
MPK3	phosphorylation	FT	MPK3_FT	kinase	MAPK
CKA4	phosphorylation	FTSH5	CKA4_FTSH5	kinase	CK II
SD17	phosphorylation	FTSHI1	SD17_FTSHI1	kinase	other
MPK6	phosphorylation	FTSZ2-2	MPK6_FTSZ2-2	kinase	MAPK
AT3G01090	phosphorylation	FUS3	AT3G01090_FUS3	kinase	SnRK1
ASK1	phosphorylation	G6PD6	ASK1_G6PD6	kinase	SnRK2
MPK6	phosphorylation	GAF1	MPK6_GAF1	Kinase	MAPK
HAB1	motif phosphorylation	GAMMA-VPE	HAB1_GAMMA-VPE	PPase	phosphatase
OXI1	phosphorylation	GAPC2	OXI1_GAPC2	Kinase	AGC
MPK1	phosphorylation	GATA20	MPK1_GATA20	Kinase	MAPK
MPK2	phosphorylation	GATA20	MPK2_GATA20	Kinase	MAPK
MPK3	phosphorylation	GATA20	MPK3_GATA20	Kinase	MAPK
MPK4	phosphorylation	GATA20	MPK4_GATA20	Kinase	MAPK
MPK1	phosphorylation	GATA24	MPK1_GATA24	Kinase	MAPK
MPK8	phosphorylation	GATA24	MPK8_GATA24	Kinase	MAPK
MPK2	phosphorylation	GATA24	MPK2_GATA24	Kinase	MAPK
MPK7	phosphorylation	GATA24	MPK7_GATA24	Kinase	MAPK
MPK6	phosphorylation	GATA24	MPK6_GATA24	Kinase	MAPK
MPK3	phosphorylation	GATA24	MPK3_GATA24	Kinase	MAPK
MPK4	phosphorylation	GATA24	MPK4_GATA24	Kinase	MAPK
MPK16	phosphorylation	GATA24	MPK16_GATA24	Kinase	MAPK
MPK6	phosphorylation	GATA28	MPK6_GATA28	Kinase	MAPK
MPK1	phosphorylation	GATA3	MPK1_GATA3	Kinase	MAPK
MPK7	phosphorylation	GATA3	MPK7_GATA3	Kinase	MAPK
MPK10	phosphorylation	GATA3	MPK10_GATA3	Kinase	MAPK
MPK1	phosphorylation	GATA5	MPK1_GATA5	Kinase	MAPK
MPK2	phosphorylation	GATA5	MPK2_GATA5	Kinase	MAPK
CKB1	phosphorylation	GBF1	CKB1_GBF1	kinase	CK II
CKA1	phosphorylation	GBF1	CKA1_GBF1	kinase	CK II
MPK2	phosphorylation	GBF4	MPK2_GBF4	Kinase	MAPK
MPK6	phosphorylation	GC5	MPK6_GC5	Kinase	MAPK
CIPK24	phosphorylation	GC5	CIPK24_GC5	Kinase	SnRK3
CPK3	phosphorylation	GDI1	CPK3_GDI1	kinase	CDPK
MPK6	phosphorylation	GEBPL	MPK6_GEBPL	Kinase	MAPK
STY8	phosphorylation	GGR	STY8_GGR	kinase	MAP3K
STY17	phosphorylation	GGR	STY17_GGR	kinase	MAP3K
STY46	phosphorylation	GGR	STY46_GGR	kinase	MAP3K
CYCA1-2	phosphorylation	GIG1	CYCA1-2_GIG1	kinase	CDK
MPK6	phosphorylation	GIP1	MPK6_GIP1	Kinase	MAPK
MPK1	phosphorylation	GL2	MPK1_GL2	Kinase	MAPK
MPK7	phosphorylation	GL2	MPK7_GL2	Kinase	MAPK
MPK3	phosphorylation	GL2	MPK3_GL2	Kinase	MAPK
HAB1	motif phosphorylation	GLDP2	HAB1_GLDP2	PPase	phosphatase
CRK3	phosphorylation	GLN1-1	CRK3_GLN1-1	kinase	CPKRK
ASK1	phosphorylation	GME	ASK1_GME	Kinase	SnRK2
CIPK24	motif phosphorylation	GONST1	CIPK24_GONST1	kinase	SnRK3
CPK21	phosphorylation	GORK	CPK21_GORK	kinase	CDPK
MPK6	phosphorylation	GOS12	MPK6_GOS12	Kinase	MAPK
BAK1	phosphorylation	GPA1	BAK1_GPA1	kinase	LRR-RLK
MPK6	phosphorylation	GPK1	MPK6_GPK1	Kinase	MAPK
CDKA-1	phosphorylation	GPX2	CDKA-1_GPX2	kinase	CDK
SRK2E	phosphorylation	GPX3	SRK2E_GPX3	kinase	SnRK1
SRK2C	phosphorylation	GRF1	SRK2C_GRF1	kinase	SnRK2
CPK3	phosphorylation	GRF2	CPK3_GRF2	kinase	CDPK
SRK2C	phosphorylation	GRF3	SRK2C_GRF3	kinase	SnRK2
CPK3	phosphorylation	GRF3	CPK3_GRF3	kinase	CDPK
CPK3	phosphorylation	GRF5	CPK3_GRF5	kinase	CDPK
MPK11	phosphorylation	GRF6	MPK11_GRF6	kinase	MAPK
SERK1	phosphorylation	GRF6	SERK1_GRF6	Kinase	LRR_2
SRK2C	phosphorylation	GRF8	SRK2C_GRF8	kinase	SnRK2
MPK1	phosphorylation	GRIK1	MPK1_GRIK1	Kinase	MAPK
MPK2	phosphorylation	GRIK1	MPK2_GRIK1	Kinase	MAPK
MPK7	phosphorylation	GRIK1	MPK7_GRIK1	Kinase	MAPK
MPK6	phosphorylation	GRIK1	MPK6_GRIK1	Kinase	MAPK
AT3G01090	phosphorylation	GRIK1	AT3G01090_GRIK1	kinase	SnRK1
GRIK1	autophosphorylation	GRIK1	GRIK1_GRIK1	kinase	SnAK
MPK3	phosphorylation	GRIK1	MPK3_GRIK1	Kinase	MAPK
MPK4	phosphorylation	GRIK1	MPK4_GRIK1	Kinase	MAPK
AT3G01090	phosphorylation	GRIK2	AT3G01090_GRIK2	kinase	SnRK1
GRIK2	autophosphorylation	GRIK2	GRIK2_GRIK2	kinase	SnAK
CKL2	phosphorylation	GRIP	CKL2_GRIP	Kinase	CKL
HAB1	motif phosphorylation	GSL-OH	HAB1_GSL-OH	PPase	phosphatase
GSO1	autophosphorylation	GSO1	GSO1_GSO1	kinase	LRR-RLK
CPK3	phosphorylation	GSTF10	CPK3_GSTF10	kinase	CDPK
CDKA-1	phosphorylation	GSTF2	CDKA-1_GSTF2	kinase	CDK
MPK6	phosphorylation	GSTF9	MPK6_GSTF9	Kinase	MAPK
MPK3	phosphorylation	GT-1	MPK3_GT-1	Kinase	MAPK
MPK5	phosphorylation	GT-1	MPK5_GT-1	Kinase	MAPK
MPK1	phosphorylation	GT-3B	MPK1_GT-3B	Kinase	MAPK
MPK8	phosphorylation	GT-3B	MPK8_GT-3B	Kinase	MAPK
MPK5	phosphorylation	GT-3B	MPK5_GT-3B	Kinase	MAPK
MPK6	phosphorylation	GTA02	MPK6_GTA02	Kinase	MAPK
MPK6	phosphorylation	GTE1	MPK6_GTE1	Kinase	MAPK
CIPK23	phosphorylation	GTE4	CIPK23_GTE4	Kinase	SnRK3
BAM1	phosphorylation	GWD1	BAM1_GWD1	Kinase	LRR_11
CRK1	phosphorylation	H2B	CRK1_H2B	kinase	CPKRK
ASK1	phosphorylation	HA2	ASK1_HA2	Kinase	SnRK2
PSY1R	phosphorylation	HA2	PSY1R_HA2	Kinase	LRR_4
CIPK11	phosphorylation	HA2	CIPK11_HA2	kinase	SnRK3
MPK6	phosphorylation	HA2	MPK6_HA2	Kinase	MAPK
CPK9	phosphorylation	HA2	CPK9_HA2	kinase	CDPK
FER	phosphorylation	HA2	FER_HA2	Kinase	LRR_1
PHOT2	phosphorylation	HA2	PHOT2_HA2	kinase	AGC
CIPK23	phosphorylation	HAC5	CIPK23_HAC5	Kinase	SnRK3
MPK6	phosphorylation	HAC5	MPK6_HAC5	Kinase	MAPK
ASK7	phosphorylation	HAG1	ASK7_HAG1	kinase	SLK
MPK5	phosphorylation	HAP2C	MPK5_HAP2C	Kinase	MAPK
ASK7	phosphorylation	HAT1	ASK7_HAT1	kinase	SLK
SRK2I	phosphorylation	HAT1	SRK2I_HAT1	kinase	SnRK2
MPK1	phosphorylation	HAT2	MPK1_HAT2	Kinase	MAPK
MPK2	phosphorylation	HAT2	MPK2_HAT2	Kinase	MAPK
MPK7	phosphorylation	HAT2	MPK7_HAT2	Kinase	MAPK
MPK10	phosphorylation	HAT2	MPK10_HAT2	Kinase	MAPK
MPK10	phosphorylation	HAT22	MPK10_HAT22	Kinase	MAPK
MPK7	phosphorylation	HAT3	MPK7_HAT3	Kinase	MAPK
MPK6	phosphorylation	HAT3	MPK6_HAT3	kinase	MAPK
CKL2	phosphorylation	HAT3.1	CKL2_HAT3.1	Kinase	CKL
MPK6	phosphorylation	HAT3.1	MPK6_HAT3.1	Kinase	MAPK
CKA2	phosphorylation	HDT2	CKA2_HDT2	kinase	CK II
CKA1	phosphorylation	HDT2	CKA1_HDT2	kinase	CK II
MPK7	phosphorylation	HEC3	MPK7_HEC3	Kinase	MAPK
MPK6	phosphorylation	HEC3	MPK6_HEC3	Kinase	MAPK
MPK3	phosphorylation	HEC3	MPK3_HEC3	Kinase	MAPK
MPK4	phosphorylation	HEC3	MPK4_HEC3	Kinase	MAPK
MPK16	phosphorylation	HEC3	MPK16_HEC3	Kinase	MAPK
MPK6	phosphorylation	HEN2	MPK6_HEN2	Kinase	MAPK
HERK1	phosphorylation	HERK1	HERK1_HERK1	Kinase	LRR_1
MPK6	phosphorylation	HFR1	MPK6_HFR1	Kinase	MAPK
CKB2	phosphorylation	HFR1	CKB2_HFR1	Kinase	CK II
CKB1	phosphorylation	HFR1	CKB1_HFR1	Kinase	CK II
MPK6	phosphorylation	HHO3	MPK6_HHO3	Kinase	MAPK
MPK6	phosphorylation	HHO6	MPK6_HHO6	Kinase	MAPK
CIPK23	phosphorylation	HIT4	CIPK23_HIT4	Kinase	SnRK3
MPK6	phosphorylation	HLB1	MPK6_HLB1	Kinase	MAPK
AT3G01090	phosphorylation	HMG1	AT3G01090_HMG1	kinase	SnRK1
GRIK1	phosphorylation	HMG1	GRIK1_HMG1	kinase	SnAK
MPK6	phosphorylation	HMGB6	MPK6_HMGB6	Kinase	MAPK
SRK2E	motif phosphorylation	HNL	SRK2E_HNL	kinase	SnRK1
CPK3	phosphorylation	HOL3	CPK3_HOL3	kinase	CDPK
MPK6	phosphorylation	HSBP	MPK6_HSBP	Kinase	MAPK
CRK1	phosphorylation	HSFA1A	CRK1_HSFA1A	kinase	CPKRK
CDKA-1	phosphorylation	HSFA1A	CDKA-1_HSFA1A	kinase	CDK
MPK6	phosphorylation	HSFA2	MPK6_HSFA2	kinase	MAPK
MPK6	motif phosphorylation	HSFA4A	MPK6_HSFA4A	kinase	MAPK
MPK3	motif phosphorylation	HSFA4A	MPK3_HSFA4A	kinase	MAPK
MPK4	phosphorylation	HSFA5	MPK4_HSFA5	Kinase	MAPK
MPK6	phosphorylation	HSFA9	MPK6_HSFA9	Kinase	MAPK
CPK13	phosphorylation	HSFB2A	CPK13_HSFB2A	kinase	CDPK
CPK3	phosphorylation	HSFB2A	CPK3_HSFB2A	kinase	CDPK
HSL1	autophosphorylation	HSL1	HSL1_HSL1	kinase	LRR-RLK
MPK10	phosphorylation	HSP22.0	MPK10_HSP22.0	Kinase	MAPK
MPK6	motif phosphorylation	HSP70-10	MPK6_HSP70-10	kinase	MAPK
MPK3	motif phosphorylation	HSP70-10	MPK3_HSP70-10	kinase	MAPK
MPK10	phosphorylation	HSP90-3	MPK10_HSP90-3	Kinase	MAPK
HT1	autophosphorylation	HT1	HT1_HT1	kinase	MAP3K
MPK3	phosphorylation	HTA12	MPK3_HTA12	kinase	MAPK
AT3G13670	phosphorylation	HTA5	AT3G13670_HTA5	kinase	other
MPK3	phosphorylation	HTA9	MPK3_HTA9	kinase	MAPK
AtAUR2	phosphorylation	HTR12	AtAUR2_HTR12	kinase	AURORA
AUR1	phosphorylation	HTR12	AUR1_HTR12	kinase	AURORA
YDK1	phosphorylation	HTR12	YDK1_HTR12	kinase	other
HASPIN	phosphorylation	HTR2	HASPIN_HTR2	kinase	other
AtAUR2	phosphorylation	HTR2	AtAUR2_HTR2	kinase	AURORA
MPK6	phosphorylation	HTR2	MPK6_HTR2	Kinase	MAPK
AUR3	phosphorylation	HTR2	AUR3_HTR2	kinase	AURORA
AT3G03940	phosphorylation	HTR2	AT3G03940_HTR2	kinase	other
MPK3	phosphorylation	HTR2	MPK3_HTR2	Kinase	MAPK
AUR1	phosphorylation	HTR2	AUR1_HTR2	kinase	AURORA
AT4G40030	phosphorylation	HTR2	AT4G40030_HTR2	kinase	other
HTR8	phosphorylation	HTR2	HTR8_HTR2	kinase	other
AT5G18190	phosphorylation	HTR2	AT5G18190_HTR2	kinase	other
TOUSLED	autophosphorylation	HTR2	TOUSLED_HTR2	kinase	other
MPK6	motif phosphorylation	HVA22J	MPK6_HVA22J	kinase	MAPK
MPK3	motif phosphorylation	HVA22J	MPK3_HVA22J	kinase	MAPK
CKA2	phosphorylation	HY5	CKA2_HY5	kinase	CK II
CKA1	phosphorylation	HY5	CKA1_HY5	kinase	CK II
MPK6	phosphorylation	I-2	MPK6_I-2	Kinase	MAPK
AFC3	phosphorylation	I-2	AFC3_I-2	kinase	other
PHYA	phosphorylation	IAA1	PHYA_IAA1	Kinase	HK
MPK10	phosphorylation	IAA1	MPK10_IAA1	Kinase	MAPK
MPK5	phosphorylation	IAA1	MPK5_IAA1	Kinase	MAPK
MPK16	phosphorylation	IAA1	MPK16_IAA1	Kinase	MAPK
MPK6	phosphorylation	IAA11	MPK6_IAA11	Kinase	MAPK
MPK10	phosphorylation	IAA13	MPK10_IAA13	Kinase	MAPK
MPK5	phosphorylation	IAA13	MPK5_IAA13	Kinase	MAPK
MPK10	phosphorylation	IAA15	MPK10_IAA15	Kinase	MAPK
PHYA	phosphorylation	IAA17	PHYA_IAA17	Kinase	HK
MPK6	phosphorylation	IAA31	MPK6_IAA31	Kinase	MAPK
MPK1	phosphorylation	IAA5	MPK1_IAA5	Kinase	MAPK
MPK6	phosphorylation	IAA5	MPK6_IAA5	Kinase	MAPK
MPK3	phosphorylation	IAA5	MPK3_IAA5	Kinase	MAPK
MPK16	phosphorylation	IAA5	MPK16_IAA5	Kinase	MAPK
MPK2	phosphorylation	IAA8	MPK2_IAA8	Kinase	MAPK
PHYA	phosphorylation	IAA9	PHYA_IAA9	Kinase	HK
[truncated: 1,462 more rows]

## Sheet: B. Cold_resp_kinase_targets
Kinase	Interaction	Target	K-T_pairs	Type	Family	Major_Family	Major_family_attrb.				Family	Major_Family_grouping
MPK6	phosphorylation	ABCB1	MPK6_ABCB1	Kinase	MAPK	MAPK	1				MAPK	MAPK
PHOT1	phosphorylation	ABCB19	PHOT1_ABCB19	kinase	AGC	AGC+STK	5				SnRK3	SnRK
MPK6	phosphorylation	ABCB20	MPK6_ABCB20	Kinase	MAPK	MAPK	1				CDPK	CDPK+CaMK
CIPK23	phosphorylation	ABCB20	CIPK23_ABCB20	Kinase	SnRK3	SnRK	2				SnRK2	SnRK
PID	phosphorylation	ABCB1	PID_ABCB1	kinase	AGC	AGC+STK	5				AGC	AGC+STK
SRK2E	phosphorylation	ABCG36	SRK2E_ABCG36	Kinase	SnRK2	SnRK	2				phosphatase	Phosphatase
MPK6	phosphorylation	AGD7	MPK6_AGD7	Kinase	MAPK	MAPK	1				CDK	CDK
MPK6	phosphorylation	ABCC14	MPK6_ABCC14	Kinase	MAPK	MAPK	1				LRR-RLK	LRR+RLK
MPK6	phosphorylation	ABCG11	MPK6_ABCG11	Kinase	MAPK	MAPK	1				other	other
MPK6	phosphorylation	ACC1	MPK6_ACC1	Kinase	MAPK	MAPK	1				SLK	SLK+GSK
MPK3	phosphorylation	AGD9	MPK3_AGD9	Kinase	MAPK	MAPK	1				CKL	CK
MPK6	phosphorylation	AGD9	MPK6_AGD9	Kinase	MAPK	MAPK	1				STN	AGC+STK
CPK9	phosphorylation	AHA1	CPK9_AHA1	kinase	CDPK	CDPK+CaMK	4				14-3-3 gene family	14-3-3 gene family
MPK6	phosphorylation	AMT1-1	MPK6_AMT1-1	Kinase	MAPK	MAPK	1				CK II	CK
MPK6	phosphorylation	AMPD	MPK6_AMPD	Kinase	MAPK	MAPK	1				CPKRK	CDPK+CaMK
MPK10	phosphorylation	AGD9	MPK10_AGD9	Kinase	MAPK	MAPK	1				CRLK	CDPK+CaMK
MPK1	phosphorylation	APK1B	MPK1_APK1B	Kinase	MAPK	MAPK	1				HK	HK
YAK1	phosphorylation	ANN1	YAK1_ANN1	kinase	other	other	8				L_LPK	LRR+RLK
BRI1	phosphorylation	AHA1	BRI1_AHA1	kinase	LRR-RLK	LRR+RLK	3				LRR_1	LRR+RLK
MPK6	phosphorylation	ALA2	MPK6_ALA2	Kinase	MAPK	MAPK	1				LRR_11	LRR+RLK
MPK6	phosphorylation	ALDH3F1	MPK6_ALDH3F1	Kinase	MAPK	MAPK	1				LRR_12	LRR+RLK
SRK2E	phosphorylation	ALA3	SRK2E_ALA3	Kinase	SnRK2	SnRK	2				LRR_2	LRR+RLK
MPK7	phosphorylation	ALDH3F1	MPK7_ALDH3F1	Kinase	MAPK	MAPK	1				LRR_4	LRR+RLK
MPK6	phosphorylation	AP4M	MPK6_AP4M	Kinase	MAPK	MAPK	1				MAP2K	MAPK
PHOT1	phosphorylation	AHA1	PHOT1_AHA1	kinase	AGC	AGC+STK	5				MAP3K	MAPK
MPK6	phosphorylation	AIR9	MPK6_AIR9	Kinase	MAPK	MAPK	1				RLCK	LRR+RLK
MPK4	phosphorylation	AGD9	MPK4_AGD9	Kinase	MAPK	MAPK	1				SnRK1	SnRK
MPK6	phosphorylation	APUM3	MPK6_APUM3	Kinase	MAPK	MAPK	1				WNK	AGC+STK
MPK16	phosphorylation	AT1G21590	MPK16_AT1G21590	Kinase	MAPK	MAPK	1
MPK16	phosphorylation	ATMKK2	MPK16_ATMKK2	Kinase	MAPK	MAPK	1
MPK16	phosphorylation	CPK8	MPK16_CPK8	Kinase	MAPK	MAPK	1
STY46	autophosphorylation	STY46	STY46_STY46	kinase	MAP3K	MAPK	1
MPK5	phosphorylation	AT1G03740	MPK5_AT1G03740	Kinase	MAPK	MAPK	1
MPK6	phosphorylation	AT1G04780	MPK6_AT1G04780	Kinase	MAPK	MAPK	1
MPK6	motif phosphorylation	AT1G15400	MPK6_AT1G15400	kinase	MAPK	MAPK	1
MPK3	motif phosphorylation	AT1G15400	MPK3_AT1G15400	kinase	MAPK	MAPK	1
MPK6	phosphorylation	AT1G16520	MPK6_AT1G16520	Kinase	MAPK	MAPK	1
MPK6	phosphorylation	AT1G20760	MPK6_AT1G20760	Kinase	MAPK	MAPK	1
MPK6	phosphorylation	AT1G21630	MPK6_AT1G21630	Kinase	MAPK	MAPK	1
MPK6	phosphorylation	AT1G22060	MPK6_AT1G22060	Kinase	MAPK	MAPK	1
MPK6	phosphorylation	AT1G27850	MPK6_AT1G27850	Kinase	MAPK	MAPK	1
MPK6	phosphorylation	AT1G48210	MPK6_AT1G48210	Kinase	MAPK	MAPK	1
MPK6	phosphorylation	AT1G51805	MPK6_AT1G51805	Kinase	MAPK	MAPK	1
MPK6	phosphorylation	AT1G51890	MPK6_AT1G51890	Kinase	MAPK	MAPK	1
MPK6	phosphorylation	AT1G67950	MPK6_AT1G67950	Kinase	MAPK	MAPK	1
MPK6	phosphorylation	AT1G70770	MPK6_AT1G70770	Kinase	MAPK	MAPK	1
MPK6	phosphorylation	AT1G72790	MPK6_AT1G72790	Kinase	MAPK	MAPK	1
BSU1	phosphorylation	ASK7	BSU1_ASK7	Kinase	phosphatase	Phosphatase	9
BSL2	phosphorylation	ASK7	BSL2_ASK7	Kinase	phosphatase	Phosphatase	9
BSL3	phosphorylation	ASK7	BSL3_ASK7	Kinase	phosphatase	Phosphatase	9
ATPK1	phosphorylation	ASK7	ATPK1_ASK7	kinase	AGC	AGC+STK	5
BSL1	phosphorylation	ASK7	BSL1_ASK7	Kinase	phosphatase	Phosphatase	9
ASK7	autophosphorylation	ASK7	ASK7_ASK7	kinase	SLK	SLK+GSK	6
ASK9	autophosphorylation	ASK9	ASK9_ASK9	kinase	SLK	SLK+GSK	6
AT1G03740	autophosphorylation	AT1G03740	AT1G03740_AT1G03740	kinase	CDK	CDK	10
MPK6	motif phosphorylation	AT1G80180	MPK6_AT1G80180	kinase	MAPK	MAPK	1
MPK3	motif phosphorylation	AT1G80180	MPK3_AT1G80180	kinase	MAPK	MAPK	1
AT1G11330	autophosphorylation	AT1G11330	AT1G11330_AT1G11330	kinase	other	other	8
ASK1	phosphorylation	AT1G15400	ASK1_AT1G15400	Kinase	SnRK2	SnRK	2
MPK6	phosphorylation	AT2G02170	MPK6_AT2G02170	Kinase	MAPK	MAPK	1
MPK6	phosphorylation	AT2G07360	MPK6_AT2G07360	Kinase	MAPK	MAPK	1
ASK1	phosphorylation	AT1G16270	ASK1_AT1G16270	Kinase	SnRK2	SnRK	2
CIPK23	phosphorylation	AT1G16270	CIPK23_AT1G16270	Kinase	SnRK3	SnRK	2
MPK6	phosphorylation	AT2G16900	MPK6_AT2G16900	Kinase	MAPK	MAPK	1
MPK6	phosphorylation	AT2G18860	MPK6_AT2G18860	Kinase	MAPK	MAPK	1
SRK2E	phosphorylation	AT1G20760	SRK2E_AT1G20760	Kinase	SnRK2	SnRK	2
CIPK24	phosphorylation	AT1G20760	CIPK24_AT1G20760	Kinase	SnRK3	SnRK	2
MPK6	phosphorylation	AT2G23200	MPK6_AT2G23200	Kinase	MAPK	MAPK	1
ASK1	phosphorylation	AT1G21630	ASK1_AT1G21630	Kinase	SnRK2	SnRK	2
MPK6	phosphorylation	AT2G23520	MPK6_AT2G23520	Kinase	MAPK	MAPK	1
CIPK24	phosphorylation	AT1G21630	CIPK24_AT1G21630	Kinase	SnRK3	SnRK	2
MPK4	phosphorylation	AT2G25430	MPK4_AT2G25430	Kinase	MAPK	MAPK	1
MPK6	phosphorylation	AT2G32450	MPK6_AT2G32450	Kinase	MAPK	MAPK	1
MPK6	phosphorylation	AT2G34310	MPK6_AT2G34310	Kinase	MAPK	MAPK	1
MPK6	phosphorylation	AT2G41705	MPK6_AT2G41705	Kinase	MAPK	MAPK	1
AT1G51890	autophosphorylation	AT1G51890	AT1G51890_AT1G51890	kinase	LRR-RLK	LRR+RLK	3
MPK6	phosphorylation	AT3G01810	MPK6_AT3G01810	Kinase	MAPK	MAPK	1
ASK1	phosphorylation	AT1G53430	ASK1_AT1G53430	Kinase	SnRK2	SnRK	2
STN8	phosphorylation	AT1G54520	STN8_AT1G54520	kinase	STN	AGC+STK	5
MPK6	phosphorylation	AT3G06550	MPK6_AT3G06550	Kinase	MAPK	MAPK	1
CKL2	phosphorylation	AT1G70770	CKL2_AT1G70770	Kinase	CKL	CK	7
MPK6	phosphorylation	AT3G08670	MPK6_AT3G08670	Kinase	MAPK	MAPK	1
ASK1	phosphorylation	AT1G72410	ASK1_AT1G72410	Kinase	SnRK2	SnRK	2
OXI1	phosphorylation	AT1G72410	OXI1_AT1G72410	Kinase	AGC	AGC+STK	5
SRK2E	phosphorylation	AT1G72410	SRK2E_AT1G72410	Kinase	SnRK2	SnRK	2
MPK10	phosphorylation	AT3G09000	MPK10_AT3G09000	Kinase	MAPK	MAPK	1
ASK1	phosphorylation	AT1G76810	ASK1_AT1G76810	Kinase	SnRK2	SnRK	2
SRK2E	phosphorylation	AT1G76810	SRK2E_AT1G76810	Kinase	SnRK2	SnRK	2
MPK6	phosphorylation	AT3G10980	MPK6_AT3G10980	Kinase	MAPK	MAPK	1
MPK6	phosphorylation	AT3G17750	MPK6_AT3G17750	Kinase	MAPK	MAPK	1
MPK7	phosphorylation	AT3G23310	MPK7_AT3G23310	Kinase	MAPK	MAPK	1
MPK6	phosphorylation	AT3G26560	MPK6_AT3G26560	Kinase	MAPK	MAPK	1
MPK4	phosphorylation	AT3G26560	MPK4_AT3G26560	Kinase	MAPK	MAPK	1
MPK6	phosphorylation	AT3G45850	MPK6_AT3G45850	Kinase	MAPK	MAPK	1
OXI1	phosphorylation	AT2G20050	OXI1_AT2G20050	Kinase	AGC	AGC+STK	5
MPK6	phosphorylation	AT3G48050	MPK6_AT3G48050	Kinase	MAPK	MAPK	1
MPK6	phosphorylation	AT3G49210	MPK6_AT3G49210	Kinase	MAPK	MAPK	1
CKL2	phosphorylation	AT2G25430	CKL2_AT2G25430	Kinase	CKL	CK	7
MPK6	phosphorylation	AT3G49590	MPK6_AT3G49590	Kinase	MAPK	MAPK	1
MPK6	phosphorylation	AT3G61260	MPK6_AT3G61260	Kinase	MAPK	MAPK	1
MPK6	phosphorylation	AT3G61480	MPK6_AT3G61480	Kinase	MAPK	MAPK	1
AT2G37050	autophosphorylation	AT2G37050	AT2G37050_AT2G37050	kinase	LRR-RLK	LRR+RLK	3
MPK6	phosphorylation	AT3G62900	MPK6_AT3G62900	Kinase	MAPK	MAPK	1
MPK6	phosphorylation	AT4G10730	MPK6_AT4G10730	Kinase	MAPK	MAPK	1
MPK6	phosphorylation	AT4G11270	MPK6_AT4G11270	Kinase	MAPK	MAPK	1
MPK6	phosphorylation	AT4G15545	MPK6_AT4G15545	Kinase	MAPK	MAPK	1
CIPK24	phosphorylation	AT3G08670	CIPK24_AT3G08670	Kinase	SnRK3	SnRK	2
MPK6	phosphorylation	AT4G24100	MPK6_AT4G24100	Kinase	MAPK	MAPK	1
MPK6	phosphorylation	AT4G32285	MPK6_AT4G32285	Kinase	MAPK	MAPK	1
CIPK23	phosphorylation	AT3G12020	CIPK23_AT3G12020	Kinase	SnRK3	SnRK	2
MPK6	phosphorylation	AT4G35240	MPK6_AT4G35240	Kinase	MAPK	MAPK	1
CIPK23	phosphorylation	AT3G23310	CIPK23_AT3G23310	Kinase	SnRK3	SnRK	2
MPK6	phosphorylation	AT4G38550	MPK6_AT4G38550	Kinase	MAPK	MAPK	1
SRK2E	phosphorylation	AT3G23310	SRK2E_AT3G23310	Kinase	SnRK2	SnRK	2
MPK6	phosphorylation	AT4G39680	MPK6_AT4G39680	Kinase	MAPK	MAPK	1
MPK6	phosphorylation	AT5G10020	MPK6_AT5G10020	Kinase	MAPK	MAPK	1
MPK6	phosphorylation	AT5G12350	MPK6_AT5G12350	Kinase	MAPK	MAPK	1
CIPK24	phosphorylation	AT3G45850	CIPK24_AT3G45850	Kinase	SnRK3	SnRK	2
AT3G46340	autophosphorylation	AT3G46340	AT3G46340_AT3G46340	kinase	LRR-RLK	LRR+RLK	3
STN7	phosphorylation	AT3G47070	STN7_AT3G47070	kinase	SnRK2	SnRK	2
STN8	phosphorylation	AT3G47070	STN8_AT3G47070	kinase	STN	AGC+STK	5
MPK6	phosphorylation	AT5G14720	MPK6_AT5G14720	Kinase	MAPK	MAPK	1
#N/A	phosphorylation	AT3G48050	#N/A	Kinase	CRLK	CDPK+CaMK	4
STY46	phosphorylation	GGR	STY46_GGR	kinase	MAP3K	MAPK	1
ASK1	phosphorylation	AT3G49590	ASK1_AT3G49590	Kinase	SnRK2	SnRK	2
MPK4	phosphorylation	AT5G14720	MPK4_AT5G14720	Kinase	MAPK	MAPK	1
CIPK23	phosphorylation	AT3G58760	CIPK23_AT3G58760	Kinase	SnRK3	SnRK	2
MPK6	phosphorylation	AT5G43310	MPK6_AT5G43310	Kinase	MAPK	MAPK	1
MPK6	phosphorylation	AT5G45190	MPK6_AT5G45190	Kinase	MAPK	MAPK	1
MPK4	phosphorylation	AT5G45190	MPK4_AT5G45190	Kinase	MAPK	MAPK	1
MPK6	phosphorylation	AT5G59960	MPK6_AT5G59960	Kinase	MAPK	MAPK	1
MPK6	phosphorylation	ATM	MPK6_ATM	Kinase	MAPK	MAPK	1
CIPK24	phosphorylation	AT4G11270	CIPK24_AT4G11270	Kinase	SnRK3	SnRK	2
OXI1	phosphorylation	AT4G11860	OXI1_AT4G11860	Kinase	AGC	AGC+STK	5
MPK6	phosphorylation	ATMAP65-1	MPK6_ATMAP65-1	kinase	MAPK	MAPK	1
CPK3	phosphorylation	AT4G17720	CPK3_AT4G17720	kinase	CDPK	CDPK+CaMK	4
AT3G01090	motif phosphorylation	AT4G18570	AT3G01090_AT4G18570	kinase	SnRK1	SnRK	2
MPK4	phosphorylation	ATMAP65-1	MPK4_ATMAP65-1	kinase	MAPK	MAPK	1
MPK6	phosphorylation	ATMIN7	MPK6_ATMIN7	Kinase	MAPK	MAPK	1
OXI1	phosphorylation	AT4G32285	OXI1_AT4G32285	Kinase	AGC	AGC+STK	5
MPK6	phosphorylation	ATMKK2	MPK6_ATMKK2	Kinase	MAPK	MAPK	1
CIPK23	phosphorylation	AT4G38550	CIPK23_AT4G38550	Kinase	SnRK3	SnRK	2
MPK5	phosphorylation	ATMKK2	MPK5_ATMKK2	Kinase	MAPK	MAPK	1
MPK6	phosphorylation	ATR1	MPK6_ATR1	Kinase	MAPK	MAPK	1
MPK6	phosphorylation	AUXI1	MPK6_AUXI1	Kinase	MAPK	MAPK	1
YDA	phosphorylation	MKK4	YDA_MKK4	kinase	MAP3K	MAPK	1
ATMKK2	phosphorylation	MPK10	ATMKK2_MPK10	kinase	MAP2K	MAPK	1
MPK6	phosphorylation	AVT1C	MPK6_AVT1C	Kinase	MAPK	MAPK	1
CIPK23	phosphorylation	AT5G15680	CIPK23_AT5G15680	Kinase	SnRK3	SnRK	2
AT5G16900	autophosphorylation	AT5G16900	AT5G16900_AT5G16900	kinase	LRR-RLK	LRR+RLK	3
MPK6	phosphorylation	BAM1	MPK6_BAM1	Kinase	MAPK	MAPK	1
CIPK24	phosphorylation	AT5G43310	CIPK24_AT5G43310	Kinase	SnRK3	SnRK	2
ATMKK2	phosphorylation	MPK4	ATMKK2_MPK4	kinase	MAP2K	MAPK	1
MPK6	phosphorylation	BCHC2	MPK6_BCHC2	Kinase	MAPK	MAPK	1
ASK1	phosphorylation	AT5G45500	ASK1_AT5G45500	Kinase	SnRK2	SnRK	2
SRK2E	phosphorylation	AT5G55860	SRK2E_AT5G55860	Kinase	SnRK2	SnRK	2
CIPK24	phosphorylation	AT5G56850	CIPK24_AT5G56850	Kinase	SnRK3	SnRK	2
ATMKK2	phosphorylation	MPK6	ATMKK2_MPK6	kinase	MAP2K	MAPK	1
CIPK9	phosphorylation	ATCBL3	CIPK9_ATCBL3	kinase	SnRK3	SnRK	2
GRF6	phosphorylation	ATL31	GRF6_ATL31	kinase	14-3-3 gene family	14-3-3 gene family	11
MPK6	phosphorylation	BIG3	MPK6_BIG3	Kinase	MAPK	MAPK	1
MPK6	phosphorylation	CBF5	MPK6_CBF5	Kinase	MAPK	MAPK	1
CDKA-1	phosphorylation	ATMAP65-1	CDKA-1_ATMAP65-1	kinase	CDK	CDK	10
CDKB1-1	phosphorylation	ATMAP65-1	CDKB1-1_ATMAP65-1	kinase	CDK	CDK	10
MPK6	phosphorylation	CBSX6	MPK6_CBSX6	Kinase	MAPK	MAPK	1
ASK1	phosphorylation	ATMAP70-2	ASK1_ATMAP70-2	Kinase	SnRK2	SnRK	2
MPK6	motif phosphorylation	CCC1	MPK6_CCC1	kinase	MAPK	MAPK	1
MPK3	motif phosphorylation	CCC1	MPK3_CCC1	kinase	MAPK	MAPK	1
MPK6	phosphorylation	CESA1	MPK6_CESA1	Kinase	MAPK	MAPK	1
MPK6	phosphorylation	CESA3	MPK6_CESA3	Kinase	MAPK	MAPK	1
MPK6	phosphorylation	CINV1	MPK6_CINV1	Kinase	MAPK	MAPK	1
CRLK1	phosphorylation	ATMKK2	CRLK1_ATMKK2	Kinase	LRR_1	LRR+RLK	3
MPK4	phosphorylation	CIP7	MPK4_CIP7	Kinase	MAPK	MAPK	1
MPK6	phosphorylation	CML35	MPK6_CML35	Kinase	MAPK	MAPK	1
MPK10	phosphorylation	CPK6	MPK10_CPK6	Kinase	MAPK	MAPK	1
ASK1	phosphorylation	BAG7	ASK1_BAG7	Kinase	SnRK2	SnRK	2
BAM1	autophosphorylation	BAM1	BAM1_BAM1	kinase	LRR-RLK	LRR+RLK	3
MPK1	phosphorylation	CPK8	MPK1_CPK8	Kinase	MAPK	MAPK	1
EMS1	phosphorylation	BCA1	EMS1_BCA1	kinase	LRR-RLK	LRR+RLK	3
MPK2	phosphorylation	CPK8	MPK2_CPK8	Kinase	MAPK	MAPK	1
MPK7	phosphorylation	CPK8	MPK7_CPK8	Kinase	MAPK	MAPK	1
PBL2	phosphorylation	BIK1	PBL2_BIK1	kinase	RLCK	LRR+RLK	3
PEPR2	phosphorylation	BIK1	PEPR2_BIK1	Kinase	LRR_11	LRR+RLK	3
MPK6	phosphorylation	CPK9	MPK6_CPK9	Kinase	MAPK	MAPK	1
PEPR1	phosphorylation	BIK1	PEPR1_BIK1	Kinase	LRR_11	LRR+RLK	3
BIK1	autophosphorylation	BIK1	BIK1_BIK1	kinase	RLCK	LRR+RLK	3
PBL1	phosphorylation	BIK1	PBL1_BIK1	kinase	RLCK	LRR+RLK	3
BAK1	phosphorylation	BIK1	BAK1_BIK1	Kinase	LRR_2	LRR+RLK	3
BRI1	phosphorylation	BIK1	BRI1_BIK1	Kinase	LRR_4	LRR+RLK	3
PBS1	phosphorylation	BIK1	PBS1_BIK1	kinase	RLCK	LRR+RLK	3
FLS2	phosphorylation	BIK1	FLS2_BIK1	Kinase	LRR_12	LRR+RLK	3
BAK1	phosphorylation	BIR2	BAK1_BIR2	Kinase	LRR_2	LRR+RLK	3
OXI1	phosphorylation	BOR3	OXI1_BOR3	Kinase	AGC	AGC+STK	5
SRK2E	phosphorylation	BOR3	SRK2E_BOR3	Kinase	SnRK2	SnRK	2
ASK9	phosphorylation	BSK1	ASK9_BSK1	kinase	SLK	SLK+GSK	6
ASK7	phosphorylation	BSK1	ASK7_BSK1	kinase	SLK	SLK+GSK	6
BSK1	autophosphorylation	BSK1	BSK1_BSK1	kinase	RLCK	LRR+RLK	3
BRI1	phosphorylation	BSK1	BRI1_BSK1	Kinase	LRR_4	LRR+RLK	3
ASK9	phosphorylation	BSK8	ASK9_BSK8	kinase	SLK	SLK+GSK	6
ASK7	phosphorylation	BSK8	ASK7_BSK8	kinase	SLK	SLK+GSK	6
MPK6	phosphorylation	CPN60A1	MPK6_CPN60A1	Kinase	MAPK	MAPK	1
SRK2E	phosphorylation	CBSCBSPB1	SRK2E_CBSCBSPB1	Kinase	SnRK2	SnRK	2
MPK10	phosphorylation	CRCK3	MPK10_CRCK3	Kinase	MAPK	MAPK	1
MPK4	phosphorylation	CRCK3	MPK4_CRCK3	kinase	MAPK	MAPK	1
MPK6	phosphorylation	CRK2	MPK6_CRK2	Kinase	MAPK	MAPK	1
CIPK23	phosphorylation	CCT2	CIPK23_CCT2	Kinase	SnRK3	SnRK	2
MPK6	phosphorylation	CRWN1	MPK6_CRWN1	Kinase	MAPK	MAPK	1
ASK7	phosphorylation	CESA1	ASK7_CESA1	kinase	SLK	SLK+GSK	6
MPK6	phosphorylation	CYP63	MPK6_CYP63	Kinase	MAPK	MAPK	1
ASK1	phosphorylation	CINV1	ASK1_CINV1	Kinase	SnRK2	SnRK	2
CPK11	phosphorylation	CINV1	CPK11_CINV1	kinase	CDPK	CDPK+CaMK	4
SRK2C	phosphorylation	CINV1	SRK2C_CINV1	Kinase	SnRK2	SnRK	2
MPK3	phosphorylation	CYP83B1	MPK3_CYP83B1	Kinase	MAPK	MAPK	1
SPK-2-2	phosphorylation	CINV1	SPK-2-2_CINV1	kinase	SnRK2	SnRK	2
CPK4	phosphorylation	CINV1	CPK4_CINV1	kinase	CDPK	CDPK+CaMK	4
ASK7	phosphorylation	CINV1	ASK7_CINV1	kinase	SLK	SLK+GSK	6
SRK2E	motif phosphorylation	CINV1	SRK2E_CINV1	kinase	SnRK1	SnRK	2
SRK2F	phosphorylation	CINV1	SRK2F_CINV1	Kinase	SnRK2	SnRK	2
CIPK24	phosphorylation	CINV1	CIPK24_CINV1	Kinase	SnRK3	SnRK	2
SRK2I	phosphorylation	CINV1	SRK2I_CINV1	kinase	SnRK2	SnRK	2
MPK6	phosphorylation	DOT2	MPK6_DOT2	Kinase	MAPK	MAPK	1
STN8	phosphorylation	CJD1	STN8_CJD1	kinase	STN	AGC+STK	5
SRK2E	phosphorylation	CKL2	SRK2E_CKL2	Kinase	SnRK2	SnRK	2
SRK2E	phosphorylation	CLC-A	SRK2E_CLC-A	kinase	SnRK1	SnRK	2
CIPK24	phosphorylation	CLC-A	CIPK24_CLC-A	Kinase	SnRK3	SnRK	2
MPK6	phosphorylation	DRP2A	MPK6_DRP2A	kinase	MAPK	MAPK	1
CPK28	autophosphorylation	CPK28	CPK28_CPK28	kinase	CDPK	CDPK+CaMK	4
ASK1	phosphorylation	CPK5	ASK1_CPK5	Kinase	SnRK2	SnRK	2
CPK5	autophosphorylation	CPK5	CPK5_CPK5	kinase	CDPK	CDPK+CaMK	4
MPK3	phosphorylation	DRP2A	MPK3_DRP2A	kinase	MAPK	MAPK	1
MPK6	phosphorylation	DRP2B	MPK6_DRP2B	Kinase	MAPK	MAPK	1
MPK6	phosphorylation	EIF4B2	MPK6_EIF4B2	Kinase	MAPK	MAPK	1
MPK6	phosphorylation	EIN2	MPK6_EIN2	Kinase	MAPK	MAPK	1
YDA	phosphorylation	TOR	YDA_TOR	kinase	MAP3K	MAPK	1
MPK6	phosphorylation	EPSIN2	MPK6_EPSIN2	Kinase	MAPK	MAPK	1
MPK6	phosphorylation	EXO84B	MPK6_EXO84B	Kinase	MAPK	MAPK	1
MPK6	phosphorylation	FH2	MPK6_FH2	Kinase	MAPK	MAPK	1
MPK6	phosphorylation	FIP2	MPK6_FIP2	Kinase	MAPK	MAPK	1
CRK2	autophosphorylation	CRK2	CRK2_CRK2	kinase	LRR-RLK	LRR+RLK	3
MPK6	phosphorylation	FKFBP	MPK6_FKFBP	Kinase	MAPK	MAPK	1
CRK3	phosphorylation	CRK2	CRK3_CRK2	kinase	CPKRK	CDPK+CaMK	4
CRK8	autophosphorylation	CRK8	CRK8_CRK8	kinase	CPKRK	CDPK+CaMK	4
CKL2	phosphorylation	CRWN1	CKL2_CRWN1	Kinase	CKL	CK	7
MPK4	phosphorylation	FKFBP	MPK4_FKFBP	Kinase	MAPK	MAPK	1
OXI1	phosphorylation	CSLC4	OXI1_CSLC4	Kinase	AGC	AGC+STK	5
MPK6	phosphorylation	GC5	MPK6_GC5	Kinase	MAPK	MAPK	1
MPK6	phosphorylation	GPK1	MPK6_GPK1	Kinase	MAPK	MAPK	1
CKA2	phosphorylation	EIF4B2	CKA2_EIF4B2	kinase	CK II	CK	7
CKA1	phosphorylation	EIF4B2	CKA1_EIF4B2	kinase	CK II	CK	7
OXI1	phosphorylation	EIN2	OXI1_EIN2	kinase	AGC	AGC+STK	5
CKL2	phosphorylation	ELF5A-2	CKL2_ELF5A-2	Kinase	CKL	CK	7
HAB1	motif phosphorylation	ENH1	HAB1_ENH1	PPase	phosphatase	Phosphatase	9
CIPK24	phosphorylation	EPSIN2	CIPK24_EPSIN2	Kinase	SnRK3	SnRK	2
CIPK24	phosphorylation	EPSIN3	CIPK24_EPSIN3	Kinase	SnRK3	SnRK	2
AT3G01090	phosphorylation	FKFBP	AT3G01090_FKFBP	kinase	SnRK1	SnRK	2
CPK3	phosphorylation	FKFBP	CPK3_FKFBP	kinase	CDPK	CDPK+CaMK	4
OXI1	phosphorylation	GAPC2	OXI1_GAPC2	Kinase	AGC	AGC+STK	5
CIPK24	phosphorylation	GC5	CIPK24_GC5	Kinase	SnRK3	SnRK	2
ASK1	phosphorylation	HA2	ASK1_HA2	Kinase	SnRK2	SnRK	2
PSY1R	phosphorylation	HA2	PSY1R_HA2	Kinase	LRR_4	LRR+RLK	3
CIPK11	phosphorylation	HA2	CIPK11_HA2	kinase	SnRK3	SnRK	2
CPK9	phosphorylation	HA2	CPK9_HA2	kinase	CDPK	CDPK+CaMK	4
FER	phosphorylation	HA2	FER_HA2	Kinase	LRR_1	LRR+RLK	3
PHOT2	phosphorylation	HA2	PHOT2_HA2	kinase	AGC	AGC+STK	5
CKA2	phosphorylation	HDT2	CKA2_HDT2	kinase	CK II	CK	7
CKA1	phosphorylation	HDT2	CKA1_HDT2	kinase	CK II	CK	7
MPK6	phosphorylation	HA2	MPK6_HA2	Kinase	MAPK	MAPK	1
MPK6	phosphorylation	HLB1	MPK6_HLB1	Kinase	MAPK	MAPK	1
MPK6	phosphorylation	HSBP	MPK6_HSBP	Kinase	MAPK	MAPK	1
MPK6	motif phosphorylation	IQD13	MPK6_IQD13	kinase	MAPK	MAPK	1
SRK2E	phosphorylation	iqd2	SRK2E_iqd2	Kinase	SnRK2	SnRK	2
MPK3	motif phosphorylation	IQD13	MPK3_IQD13	kinase	MAPK	MAPK	1
MPK6	motif phosphorylation	IQD14	MPK6_IQD14	kinase	MAPK	MAPK	1
MPK3	motif phosphorylation	IQD14	MPK3_IQD14	kinase	MAPK	MAPK	1
SRK2E	phosphorylation	IQD31	SRK2E_IQD31	Kinase	SnRK2	SnRK	2
ASK1	phosphorylation	IQD32	ASK1_IQD32	Kinase	SnRK2	SnRK	2
CIPK23	phosphorylation	IQD32	CIPK23_IQD32	Kinase	SnRK3	SnRK	2
MPK4	phosphorylation	iqd2	MPK4_iqd2	Kinase	MAPK	MAPK	1
MPK6	phosphorylation	IQD3	MPK6_IQD3	Kinase	MAPK	MAPK	1
SRK2E	phosphorylation	IQD32	SRK2E_IQD32	Kinase	SnRK2	SnRK	2
MPK6	phosphorylation	IQD31	MPK6_IQD31	Kinase	MAPK	MAPK	1
MPK4	phosphorylation	IQD31	MPK4_IQD31	Kinase	MAPK	MAPK	1
MPK6	phosphorylation	IQD32	MPK6_IQD32	Kinase	MAPK	MAPK	1
CIPK23	phosphorylation	KCA1	CIPK23_KCA1	Kinase	SnRK3	SnRK	2
MPK4	phosphorylation	IQD32	MPK4_IQD32	Kinase	MAPK	MAPK	1
MPK6	phosphorylation	IREH1	MPK6_IREH1	Kinase	MAPK	MAPK	1
MPK6	phosphorylation	IRX9H	MPK6_IRX9H	Kinase	MAPK	MAPK	1
SRK2E	phosphorylation	LARP1C	SRK2E_LARP1C	Kinase	SnRK2	SnRK	2
LECRK13	phosphorylation	LECRK13	LECRK13_LECRK13	Kinase	L_LPK	LRR+RLK	3
MPK6	phosphorylation	JMJ14	MPK6_JMJ14	Kinase	MAPK	MAPK	1
MPK6	phosphorylation	KCA1	MPK6_KCA1	Kinase	MAPK	MAPK	1
MPK6	phosphorylation	LA1	MPK6_LA1	Kinase	MAPK	MAPK	1
MPK6	phosphorylation	LARP1C	MPK6_LARP1C	Kinase	MAPK	MAPK	1
MPK1	phosphorylation	LECRK41	MPK1_LECRK41	Kinase	MAPK	MAPK	1
STN7	phosphorylation	LHCA4	STN7_LHCA4	kinase	SnRK2	SnRK	2
STN7	phosphorylation	LHCB1.1	STN7_LHCB1.1	Target	other	other	8
STN8	phosphorylation	LHCB1.1	STN8_LHCB1.1	kinase	STN	AGC+STK	5
PPH1	phosphorylation	LHCB1.1	PPH1_LHCB1.1	Kinase	phosphatase	Phosphatase	9
STN7	phosphorylation	LHCB1.3	STN7_LHCB1.3	kinase	SnRK2	SnRK	2
PPH1	phosphorylation	LHCB1.3	PPH1_LHCB1.3	kinase	phosphatase	Phosphatase	9
STN7	phosphorylation	LHCB4.2	STN7_LHCB4.2	kinase	SnRK2	SnRK	2
STN8	phosphorylation	LHCB4.2	STN8_LHCB4.2	kinase	STN	AGC+STK	5
STN7	phosphorylation	LHCB5	STN7_LHCB5	kinase	SnRK2	SnRK	2
MPK2	phosphorylation	LECRK41	MPK2_LECRK41	Kinase	MAPK	MAPK	1
CIPK24	phosphorylation	LRS1	CIPK24_LRS1	Kinase	SnRK3	SnRK	2
MPK7	phosphorylation	LECRK41	MPK7_LECRK41	Kinase	MAPK	MAPK	1
MPK3	phosphorylation	LECRK41	MPK3_LECRK41	Kinase	MAPK	MAPK	1
MPK5	phosphorylation	LECRK41	MPK5_LECRK41	Kinase	MAPK	MAPK	1
BSK1	phosphorylation	MAPKKK5	BSK1_MAPKKK5	kinase	RLCK	LRR+RLK	3
PBL27	phosphorylation	MAPKKK5	PBL27_MAPKKK5	kinase	RLCK	LRR+RLK	3
MPK6	phosphorylation	LRR1	MPK6_LRR1	Kinase	MAPK	MAPK	1
MPK6	phosphorylation	MAP3KE2	MPK6_MAP3KE2	Kinase	MAPK	MAPK	1
MPK4	phosphorylation	MAP65-2	MPK4_MAP65-2	kinase	MAPK	MAPK	1
MPK6	phosphorylation	MAPKKK5	MPK6_MAPKKK5	Kinase	MAPK	MAPK	1
MPK6	phosphorylation	MED14	MPK6_MED14	Kinase	MAPK	MAPK	1
MPK6	phosphorylation	MIRO1	MPK6_MIRO1	Kinase	MAPK	MAPK	1
MPK6	phosphorylation	MLO2	MPK6_MLO2	Kinase	MAPK	MAPK	1
MPK6	phosphorylation	MSL5	MPK6_MSL5	Kinase	MAPK	MAPK	1
AT3G01090	phosphorylation	NET1D	AT3G01090_NET1D	kinase	SnRK1	SnRK	2
MPK6	phosphorylation	MSL6	MPK6_MSL6	Kinase	MAPK	MAPK	1
MPK6	phosphorylation	MYOB7	MPK6_MYOB7	Kinase	MAPK	MAPK	1
CIPK24	phosphorylation	NHX7	CIPK24_NHX7	kinase	SnRK3	SnRK	2
MPK6	phosphorylation	NHX1	MPK6_NHX1	Kinase	MAPK	MAPK	1
MPK6	phosphorylation	NHX7	MPK6_NHX7	kinase	MAPK	MAPK	1
AT3G01090	phosphorylation	NIA2	AT3G01090_NIA2	kinase	SnRK1	SnRK	2
CPK3	phosphorylation	NIA2	CPK3_NIA2	kinase	CDPK	CDPK+CaMK	4
MPK7	phosphorylation	NIA2	MPK7_NIA2	Kinase	MAPK	MAPK	1
MPK6	phosphorylation	NIA2	MPK6_NIA2	kinase	MAPK	MAPK	1
CKL2	phosphorylation	NRPA1	CKL2_NRPA1	Kinase	CKL	CK	7
MPK6	phosphorylation	NPF1.2	MPK6_NPF1.2	Kinase	MAPK	MAPK	1
MPK6	phosphorylation	NPGR1	MPK6_NPGR1	Kinase	MAPK	MAPK	1
MPK6	phosphorylation	NTMC2T6.1	MPK6_NTMC2T6.1	Kinase	MAPK	MAPK	1
MPK6	phosphorylation	NUA	MPK6_NUA	Kinase	MAPK	MAPK	1
MPK6	phosphorylation	NUP1	MPK6_NUP1	Kinase	MAPK	MAPK	1
MPK6	phosphorylation	NUP35	MPK6_NUP35	Kinase	MAPK	MAPK	1
MPK6	phosphorylation	OFUT15	MPK6_OFUT15	Kinase	MAPK	MAPK	1
SRK2E	motif phosphorylation	OPS	SRK2E_OPS	kinase	SnRK1	SnRK	2
CDKA-1	phosphorylation	PAH1	CDKA-1_PAH1	kinase	CDK	CDK	10
MPK6	motif phosphorylation	OFUT9	MPK6_OFUT9	kinase	MAPK	MAPK	1
SRK2E	phosphorylation	PAT07	SRK2E_PAT07	Kinase	SnRK2	SnRK	2
CIPK24	phosphorylation	PATL3	CIPK24_PATL3	Kinase	SnRK3	SnRK	2
MPK3	motif phosphorylation	OFUT9	MPK3_OFUT9	kinase	MAPK	MAPK	1
CERK1	phosphorylation	PBL27	CERK1_PBL27	Kinase	LRR_2	LRR+RLK	3
PBL2	phosphorylation	PBS1	PBL2_PBS1	kinase	RLCK	LRR+RLK	3
BIK1	phosphorylation	PBS1	BIK1_PBS1	kinase	RLCK	LRR+RLK	3
PBL1	phosphorylation	PBS1	PBL1_PBS1	kinase	RLCK	LRR+RLK	3
PBS1	autophosphorylation	PBS1	PBS1_PBS1	kinase	RLCK	LRR+RLK	3
FLS2	phosphorylation	PBS1	FLS2_PBS1	kinase	other	other	8
MPK6	phosphorylation	PAT07	MPK6_PAT07	Kinase	MAPK	MAPK	1
PEPR1	autophosphorylation	PEPR1	PEPR1_PEPR1	kinase	LRR-RLK	LRR+RLK	3
MPK6	phosphorylation	PBL27	MPK6_PBL27	Kinase	MAPK	MAPK	1
MPK6	phosphorylation	PCKA	MPK6_PCKA	Kinase	MAPK	MAPK	1
MPK6	phosphorylation	PFP-BETA1	MPK6_PFP-BETA1	Kinase	MAPK	MAPK	1
PHOT1	autophosphorylation	PHOT1	PHOT1_PHOT1	kinase	AGC	AGC+STK	5
PHOT2	phosphorylation	PHOT1	PHOT2_PHOT1	kinase	AGC	AGC+STK	5
PP2AA1	phosphorylation	PHOT2	PP2AA1_PHOT2	Kinase	phosphatase	Phosphatase	9
MPK6	phosphorylation	PHL	MPK6_PHL	Kinase	MAPK	MAPK	1
PHOT1	phosphorylation	PHOT2	PHOT1_PHOT2	kinase	AGC	AGC+STK	5
SRK2E	phosphorylation	PHOT2	SRK2E_PHOT2	Kinase	SnRK2	SnRK	2
PHOT2	autophosphorylation	PHOT2	PHOT2_PHOT2	kinase	AGC	AGC+STK	5
WAG1	phosphorylation	PIN3	WAG1_PIN3	kinase	AGC	AGC+STK	5
PID	phosphorylation	PIN3	PID_PIN3	kinase	AGC	AGC+STK	5
WAG2	phosphorylation	PIN3	WAG2_PIN3	kinase	AGC	AGC+STK	5
D6PKL3	phosphorylation	PIN3	D6PKL3_PIN3	kinase	AGC	AGC+STK	5
D6PKL2	phosphorylation	PIN3	D6PKL2_PIN3	kinase	AGC	AGC+STK	5
D6PK	phosphorylation	PIN3	D6PK_PIN3	kinase	AGC	AGC+STK	5
MPK6	phosphorylation	PHOT1	MPK6_PHOT1	Kinase	MAPK	MAPK	1
D6PK	phosphorylation	PIN4	D6PK_PIN4	kinase	AGC	AGC+STK	5
D6PK	phosphorylation	PIN7	D6PK_PIN7	kinase	AGC	AGC+STK	5
MPK6	phosphorylation	PHOT2	MPK6_PHOT2	Kinase	MAPK	MAPK	1
MPK6	phosphorylation	PIN4	MPK6_PIN4	Kinase	MAPK	MAPK	1
CPK3	phosphorylation	PIP2-7	CPK3_PIP2-7	kinase	CDPK	CDPK+CaMK	4
SRK2E	phosphorylation	PIP2-7	SRK2E_PIP2-7	Kinase	SnRK2	SnRK	2
AT5G10020	phosphorylation	PIP2-7	AT5G10020_PIP2-7	Kinase	LRR_4	LRR+RLK	3
PHYA	phosphorylation	PKS1	PHYA_PKS1	kinase	HK	HK	12
MPK6	phosphorylation	PIP2-6	MPK6_PIP2-6	Kinase	MAPK	MAPK	1
MPK6	phosphorylation	PIP2-7	MPK6_PIP2-7	Kinase	MAPK	MAPK	1
STN7	phosphorylation	PTAC16	STN7_PTAC16	kinase	SnRK2	SnRK	2
MPK6	phosphorylation	PKS1	MPK6_PKS1	Kinase	MAPK	MAPK	1
CKL2	phosphorylation	PVA12	CKL2_PVA12	Kinase	CKL	CK	7
MPK6	phosphorylation	PMI1	MPK6_PMI1	Kinase	MAPK	MAPK	1
MPK6	phosphorylation	PVA11	MPK6_PVA11	Kinase	MAPK	MAPK	1
AT3G01090	phosphorylation	RAPTOR1	AT3G01090_RAPTOR1	kinase	SnRK1	SnRK	2
CPK11	phosphorylation	RBOHD	CPK11_RBOHD	kinase	CDPK	CDPK+CaMK	4
MPK6	phosphorylation	PVA12	MPK6_PVA12	Kinase	MAPK	MAPK	1
BIK1	phosphorylation	RBOHD	BIK1_RBOHD	kinase	RLCK	LRR+RLK	3
CPK2	phosphorylation	RBOHD	CPK2_RBOHD	kinase	CDPK	CDPK+CaMK	4
CPK4	phosphorylation	RBOHD	CPK4_RBOHD	kinase	CDPK	CDPK+CaMK	4
SRK2E	phosphorylation	RBOHD	SRK2E_RBOHD	kinase	SnRK1	SnRK	2
CPK5	phosphorylation	RBOHD	CPK5_RBOHD	kinase	CDPK	CDPK+CaMK	4
AT4G38810	phosphorylation	RBOHD	AT4G38810_RBOHD	kinase	other	other	8
CPK1	phosphorylation	RBOHD	CPK1_RBOHD	kinase	CDPK	CDPK+CaMK	4
CKA4	phosphorylation	RCA	CKA4_RCA	kinase	CK II	CK	7
MPK6	phosphorylation	RAPTOR1	MPK6_RAPTOR1	Kinase	MAPK	MAPK	1
CIPK23	phosphorylation	RHF2A	CIPK23_RHF2A	Kinase	SnRK3	SnRK	2
PBL18	phosphorylation	RIN4	PBL18_RIN4	kinase	other	other	8
AT1G76360	phosphorylation	RIN4	AT1G76360_RIN4	kinase	other	other	8
RIPK	phosphorylation	RIN4	RIPK_RIN4	kinase	RLCK	LRR+RLK	3
AT3G01300	phosphorylation	RIN4	AT3G01300_RIN4	kinase	other	other	8
PIX7	phosphorylation	RIN4	PIX7_RIN4	kinase	RLCK	LRR+RLK	3
AT5G35580	phosphorylation	RIN4	AT5G35580_RIN4	kinase	RLCK	LRR+RLK	3
RKL1	autophosphorylation	RKL1	RKL1_RKL1	kinase	LRR-RLK	LRR+RLK	3
MPK6	phosphorylation	RCA	MPK6_RCA	kinase	MAPK	MAPK	1
RLK902	phosphorylation	RLK902	RLK902_RLK902	Kinase	LRR_4	LRR+RLK	3
MPK6	phosphorylation	RLK902	MPK6_RLK902	Kinase	MAPK	MAPK	1
MEKK1	phosphorylation	ATMKK2	MEKK1_ATMKK2	kinase	MAP3K	MAPK	1
MPK6	phosphorylation	ROPGAP6	MPK6_ROPGAP6	Kinase	MAPK	MAPK	1
MPK3	phosphorylation	RPL23A	MPK3_RPL23A	Kinase	MAPK	MAPK	1
OXI1	phosphorylation	RPP2B	OXI1_RPP2B	Kinase	AGC	AGC+STK	5
CIPK23	phosphorylation	RPP8L4	CIPK23_RPP8L4	Kinase	SnRK3	SnRK	2
AT3G01090	phosphorylation	RPS6A	AT3G01090_RPS6A	kinase	SnRK1	SnRK	2
ATPK2	phosphorylation	RPS6A	ATPK2_RPS6A	kinase	AGC	AGC+STK	5
ATPK1	phosphorylation	RPS6A	ATPK1_RPS6A	kinase	AGC	AGC+STK	5
MPK6	phosphorylation	RPN2A	MPK6_RPN2A	Kinase	MAPK	MAPK	1
MPK6	phosphorylation	RPP2B	MPK6_RPP2B	Kinase	MAPK	MAPK	1
CPK32	motif phosphorylation	RSZ22A	CPK32_RSZ22A	kinase	CDPK	CDPK+CaMK	4
MPK6	phosphorylation	RPT3	MPK6_RPT3	Kinase	MAPK	MAPK	1
MPK6	phosphorylation	RSZ22A	MPK6_RSZ22A	Kinase	MAPK	MAPK	1
MPK6	phosphorylation	RZ1C	MPK6_RZ1C	Kinase	MAPK	MAPK	1
SIK1	phosphorylation	BIK1	SIK1_BIK1	kinase	MAP3K	MAPK	1
MPK6	phosphorylation	SCD1	MPK6_SCD1	Kinase	MAPK	MAPK	1
MPK6	phosphorylation	SCL30	MPK6_SCL30	Kinase	MAPK	MAPK	1
SNRK2	phosphorylation	SE	SNRK2_SE	Kinase	SnRK2	SnRK	2
SERK4	autophosphorylation	SERK4	SERK4_SERK4	kinase	LRR-RLK	LRR+RLK	3
MPK4	phosphorylation	SCL30	MPK4_SCL30	Kinase	MAPK	MAPK	1
MPK6	phosphorylation	SE	MPK6_SE	Kinase	MAPK	MAPK	1
MPK4	phosphorylation	SE	MPK4_SE	Kinase	MAPK	MAPK	1
AT3G01090	phosphorylation	SPS1	AT3G01090_SPS1	kinase	SnRK1	SnRK	2
OXI1	phosphorylation	SPS1	OXI1_SPS1	Kinase	AGC	AGC+STK	5
CKL2	phosphorylation	SPS4	CKL2_SPS4	Kinase	CKL	CK	7
AFC2	phosphorylation	SR45	AFC2_SR45	kinase	other	other	8
MPK6	phosphorylation	SH3P1	MPK6_SH3P1	Kinase	MAPK	MAPK	1
MPK6	phosphorylation	SNX1	MPK6_SNX1	kinase	MAPK	MAPK	1
MPK6	phosphorylation	SPK1	MPK6_SPK1	Kinase	MAPK	MAPK	1
MPK6	phosphorylation	STY46	MPK6_STY46	Kinase	MAPK	MAPK	1
SRK2E	phosphorylation	SYP121	SRK2E_SYP121	Kinase	SnRK2	SnRK	2
SRK2E	phosphorylation	SYTF	SRK2E_SYTF	Kinase	SnRK2	SnRK	2
CKA4	phosphorylation	TKL-1	CKA4_TKL-1	kinase	CK II	CK	7
MPK6	phosphorylation	SUN1	MPK6_SUN1	Kinase	MAPK	MAPK	1
TMK1	autophosphorylation	TMK1	TMK1_TMK1	kinase	LRR-RLK	LRR+RLK	3
TMK3	autophosphorylation	TMK3	TMK3_TMK3	kinase	LRR-RLK	LRR+RLK	3
MPK6	phosphorylation	SYP121	MPK6_SYP121	Kinase	MAPK	MAPK	1
AT4G32250	phosphorylation	TOC159	AT4G32250_TOC159	kinase	other	other	8
CIPK23	phosphorylation	TOM2A	CIPK23_TOM2A	Kinase	SnRK3	SnRK	2
ASK1	phosphorylation	TOR1	ASK1_TOR1	Kinase	SnRK2	SnRK	2
SRK2E	phosphorylation	TOR1	SRK2E_TOR1	Kinase	SnRK2	SnRK	2
MPK6	phosphorylation	TKL-1	MPK6_TKL-1	Kinase	MAPK	MAPK	1
MPK6	phosphorylation	TOC120	MPK6_TOC120	Kinase	MAPK	MAPK	1
MPK6	phosphorylation	TRX9	MPK6_TRX9	Kinase	MAPK	MAPK	1
CIPK23	phosphorylation	TTM1	CIPK23_TTM1	Kinase	SnRK3	SnRK	2
MPK6	phosphorylation	TSN2	MPK6_TSN2	Kinase	MAPK	MAPK	1
MPK6	phosphorylation	TSS	MPK6_TSS	Kinase	MAPK	MAPK	1
MPK6	phosphorylation	TTM1	MPK6_TTM1	Kinase	MAPK	MAPK	1
MPK6	phosphorylation	TTM2	MPK6_TTM2	Kinase	MAPK	MAPK	1
PHS1	phosphorylation	TUBA4	PHS1_TUBA4	kinase	phosphatase	Phosphatase	9
MPK6	phosphorylation	TUBA3	MPK6_TUBA3	Kinase	MAPK	MAPK	1
OXI1	phosphorylation	UBA1	OXI1_UBA1	kinase	AGC	AGC+STK	5
MPK6	phosphorylation	TUBA4	MPK6_TUBA4	kinase	MAPK	MAPK	1
WNK8	phosphorylation	VHA-C	WNK8_VHA-C	kinase	WNK	AGC+STK	5
MPK6	phosphorylation	Tudor1	MPK6_Tudor1	Kinase	MAPK	MAPK	1
MPK6	phosphorylation	VHA-A3	MPK6_VHA-A3	Kinase	MAPK	MAPK	1
MPK6	phosphorylation	VLN3	MPK6_VLN3	Kinase	MAPK	MAPK	1
CIPK24	phosphorylation	VLN4	CIPK24_VLN4	Kinase	SnRK3	SnRK	2
ASK1	phosphorylation	WDL4	ASK1_WDL4	Kinase	SnRK2	SnRK	2
CIPK23	phosphorylation	WDL4	CIPK23_WDL4	Kinase	SnRK3	SnRK	2
MPK4	phosphorylation	VLN3	MPK4_VLN3	Kinase	MAPK	MAPK	1
CIPK24	phosphorylation	XI-1	CIPK24_XI-1	Kinase	SnRK3	SnRK	2
ASK1	phosphorylation	XI-K	ASK1_XI-K	Kinase	SnRK2	SnRK	2
MPK6	phosphorylation	VLN4	MPK6_VLN4	Kinase	MAPK	MAPK	1
CIPK24	phosphorylation	XI-K	CIPK24_XI-K	Kinase	SnRK3	SnRK	2
BIK1	phosphorylation	XLG2	BIK1_XLG2	kinase	RLCK	LRR+RLK	3
TOR	phosphorylation	YAK1	TOR_YAK1	kinase	other	other	8
BSK12	phosphorylation	YDA	BSK12_YDA	kinase	other	other	8
MPK6	phosphorylation	WDL5	MPK6_WDL5	Kinase	MAPK	MAPK	1
ASK7	phosphorylation	YDA	ASK7_YDA	kinase	SLK	SLK+GSK	6
BSK1	phosphorylation	YDA	BSK1_YDA	kinase	RLCK	LRR+RLK	3
MPK6	phosphorylation	XI-K	MPK6_XI-K	Kinase	MAPK	MAPK	1
CIPK24	phosphorylation	ZIGA4	CIPK24_ZIGA4	Kinase	SnRK3	SnRK	2
ASK7	phosphorylation	ABF2	ASK7_ABF2	kinase	SLK	SLK+GSK	6
ASK7	phosphorylation	ABF3	ASK7_ABF3	kinase	SLK	SLK+GSK	6
CPK6	phosphorylation	ABI1	CPK6_ABI1	kinase	CDPK	CDPK+CaMK	4
CPK5	phosphorylation	ABI2	CPK5_ABI2	kinase	CDPK	CDPK+CaMK	4
CPK1	phosphorylation	ACA2	CPK1_ACA2	kinase	CDPK	CDPK+CaMK	4
CPK1	phosphorylation	ACA8	CPK1_ACA8	kinase	CDPK	CDPK+CaMK	4
ASK7	phosphorylation	ACS2	ASK7_ACS2	kinase	SLK	SLK+GSK	6
ASK7	phosphorylation	ACS6	ASK7_ACS6	kinase	SLK	SLK+GSK	6
CKL2	phosphorylation	ADF1	CKL2_ADF1	kinase	CKL	CK	7
CTR1	phosphorylation	EIN2	CTR1_EIN2	kinase	MAP3K	MAPK	1
MPK6	phosphorylation	YDA	MPK6_YDA	Kinase	MAPK	MAPK	1
MPK6	phosphorylation	ZIGA4	MPK6_ZIGA4	Kinase	MAPK	MAPK	1
MPK8	phosphorylation	AGL15	MPK8_AGL15	Kinase	MAPK	MAPK	1
MPK8	phosphorylation	AGL49	MPK8_AGL49	Kinase	MAPK	MAPK	1
MPK8	phosphorylation	AGL50	MPK8_AGL50	Kinase	MAPK	MAPK	1
MPK16	phosphorylation	AGL50	MPK16_AGL50	Kinase	MAPK	MAPK	1
MPK8	phosphorylation	AGL75	MPK8_AGL75	Kinase	MAPK	MAPK	1
YAK1	phosphorylation	ANN2	YAK1_ANN2	kinase	other	other	8
ASK7	phosphorylation	ARF19	ASK7_ARF19	kinase	SLK	SLK+GSK	6
ASK7	phosphorylation	ARF2	ASK7_ARF2	kinase	SLK	SLK+GSK	6
MPK16	phosphorylation	AGL76	MPK16_AGL76	Kinase	MAPK	MAPK	1
MPK16	phosphorylation	AHP1	MPK16_AHP1	Kinase	MAPK	MAPK	1
CKL2	phosphorylation	AT1G02870	CKL2_AT1G02870	Kinase	CKL	CK	7
MPK16	phosphorylation	anac074	MPK16_anac074	Kinase	MAPK	MAPK	1
CKL2	phosphorylation	AT1G24560	CKL2_AT1G24560	Kinase	CKL	CK	7
CKL2	phosphorylation	AT1G47970	CKL2_AT1G47970	Kinase	CKL	CK	7
YAK1	phosphorylation	AT1G54500	YAK1_AT1G54500	kinase	other	other	8
MPK16	phosphorylation	ARF3	MPK16_ARF3	Kinase	MAPK	MAPK	1
MPK8	phosphorylation	ASK18	MPK8_ASK18	Kinase	MAPK	MAPK	1
MPK8	phosphorylation	AT1G23220	MPK8_AT1G23220	Kinase	MAPK	MAPK	1
MPK16	phosphorylation	AT1G79020	MPK16_AT1G79020	Kinase	MAPK	MAPK	1
MPK16	phosphorylation	AT2G05260	MPK16_AT2G05260	Kinase	MAPK	MAPK	1
MPK16	phosphorylation	AT2G25560	MPK16_AT2G25560	Kinase	MAPK	MAPK	1
MPK8	phosphorylation	AT2G26695	MPK8_AT2G26695	Kinase	MAPK	MAPK	1
MPK16	phosphorylation	AT2G26695	MPK16_AT2G26695	Kinase	MAPK	MAPK	1
MPK8	phosphorylation	AT2G31390	MPK8_AT2G31390	Kinase	MAPK	MAPK	1
MPK16	phosphorylation	AT2G31390	MPK16_AT2G31390	Kinase	MAPK	MAPK	1
MPK8	phosphorylation	AT2G34450	MPK8_AT2G34450	Kinase	MAPK	MAPK	1
MPK16	phosphorylation	AT2G34450	MPK16_AT2G34450	Kinase	MAPK	MAPK	1
MPK16	phosphorylation	AT2G35800	MPK16_AT2G35800	Kinase	MAPK	MAPK	1
MPK16	phosphorylation	AT2G38300	MPK16_AT2G38300	Kinase	MAPK	MAPK	1
MPK16	phosphorylation	AT2G40290	MPK16_AT2G40290	Kinase	MAPK	MAPK	1
CKL2	phosphorylation	AT4G32610	CKL2_AT4G32610	Kinase	CKL	CK	7
CKL2	phosphorylation	AT5G09840	CKL2_AT5G09840	Kinase	CKL	CK	7
CKL2	phosphorylation	AT5G40450	CKL2_AT5G40450	Kinase	CKL	CK	7
MPK16	phosphorylation	AT3G13670	MPK16_AT3G13670	Kinase	MAPK	MAPK	1
MPK16	phosphorylation	AT3G19520	MPK16_AT3G19520	Kinase	MAPK	MAPK	1
CKL2	phosphorylation	AT5G52960	CKL2_AT5G52960	Kinase	CKL	CK	7
MPK16	phosphorylation	AT3G27290	MPK16_AT3G27290	Kinase	MAPK	MAPK	1
MPK8	phosphorylation	AT5G47660	MPK8_AT5G47660	Kinase	MAPK	MAPK	1
MPK16	phosphorylation	AT5G47660	MPK16_AT5G47660	Kinase	MAPK	MAPK	1
ASK7	phosphorylation	ATMYBL2	ASK7_ATMYBL2	kinase	SLK	SLK+GSK	6
ASK7	phosphorylation	ATPK1	ASK7_ATPK1	kinase	SLK	SLK+GSK	6
MPK16	phosphorylation	AT5G58730	MPK16_AT5G58730	Kinase	MAPK	MAPK	1
CKL2	phosphorylation	ATXR2	CKL2_ATXR2	Kinase	CKL	CK	7
TPX2	phosphorylation	AUR1	TPX2_AUR1	kinase	other	other	8
BIK1	phosphorylation	BAK1	BIK1_BAK1	kinase	RLCK	LRR+RLK	3
ASK9	phosphorylation	BES1	ASK9_BES1	kinase	SLK	SLK+GSK	6
ASK7	phosphorylation	BES1	ASK7_BES1	kinase	SLK	SLK+GSK	6
MPK16	phosphorylation	ATHB-8	MPK16_ATHB-8	Kinase	MAPK	MAPK	1
ASK7	phosphorylation	BHLH150	ASK7_BHLH150	Kinase	SLK	SLK+GSK	6
ASK7	phosphorylation	BHLH2	ASK7_BHLH2	Kinase	SLK	SLK+GSK	6
MPK8	phosphorylation	AtMYB103	MPK8_AtMYB103	Kinase	MAPK	MAPK	1
MPK16	phosphorylation	AtPP2-A13	MPK16_AtPP2-A13	Kinase	MAPK	MAPK	1
MPK16	phosphorylation	BHLH148	MPK16_BHLH148	Kinase	MAPK	MAPK	1
MPK16	phosphorylation	BHLH28	MPK16_BHLH28	Kinase	MAPK	MAPK	1
PHOT1	phosphorylation	BLUS1	PHOT1_BLUS1	kinase	AGC	AGC+STK	5
PHOT2	phosphorylation	BLUS1	PHOT2_BLUS1	kinase	AGC	AGC+STK	5
ASK9	phosphorylation	BSK11	ASK9_BSK11	kinase	SLK	SLK+GSK	6
ASK7	phosphorylation	BSK11	ASK7_BSK11	kinase	SLK	SLK+GSK	6
ASK9	phosphorylation	BSK3	ASK9_BSK3	kinase	SLK	SLK+GSK	6
ASK7	phosphorylation	BSK3	ASK7_BSK3	kinase	SLK	SLK+GSK	6
ASK9	phosphorylation	BSK5	ASK9_BSK5	kinase	SLK	SLK+GSK	6
PEPR1	phosphorylation	BSK5	PEPR1_BSK5	kinase	LRR-RLK	LRR+RLK	3
ASK7	phosphorylation	BSK5	ASK7_BSK5	kinase	SLK	SLK+GSK	6
ASK9	phosphorylation	BSK6	ASK9_BSK6	kinase	SLK	SLK+GSK	6
ASK7	phosphorylation	BSK6	ASK7_BSK6	kinase	SLK	SLK+GSK	6
BSK8	phosphorylation	BSL2	BSK8_BSL2	kinase	RLCK	LRR+RLK	3
ASK7	phosphorylation	BZR1	ASK7_BZR1	kinase	SLK	SLK+GSK	6
CRK2	phosphorylation	CALS1	CRK2_CALS1	kinase	LRR-RLK	LRR+RLK	3
CPK8	phosphorylation	CAT3	CPK8_CAT3	kinase	CDPK	CDPK+CaMK	4
MPK8	phosphorylation	BHLH80	MPK8_BHLH80	Kinase	MAPK	MAPK	1
MPK16	phosphorylation	BHLH80	MPK16_BHLH80	Kinase	MAPK	MAPK	1
MPK8	phosphorylation	BIM3	MPK8_BIM3	Kinase	MAPK	MAPK	1
MKK3	phosphorylation	MPK8	MKK3_MPK8	kinase	MAP2K	MAPK	1
MPK16	phosphorylation	CIPK23	MPK16_CIPK23	Kinase	MAPK	MAPK	1
MPK16	phosphorylation	CKL6	MPK16_CKL6	Kinase	MAPK	MAPK	1
VIK	phosphorylation	MSSP1	VIK_MSSP1	kinase	MAP3K	MAPK	1
MPK8	phosphorylation	CONNEXIN 32	MPK8_CONNEXIN 32	Kinase	MAPK	MAPK	1
MPK16	phosphorylation	CONNEXIN 32	MPK16_CONNEXIN 32	Kinase	MAPK	MAPK	1
MPK8	phosphorylation	CPK3	MPK8_CPK3	Kinase	MAPK	MAPK	1
MPK8	phosphorylation	CRCK2	MPK8_CRCK2	Kinase	MAPK	MAPK	1
MPK16	phosphorylation	CRCK2	MPK16_CRCK2	Kinase	MAPK	MAPK	1
MPK16	phosphorylation	CYP705A20	MPK16_CYP705A20	Kinase	MAPK	MAPK	1
MPK16	phosphorylation	CYP79F1	MPK16_CYP79F1	Kinase	MAPK	MAPK	1
MPK8	phosphorylation	DPBF2	MPK8_DPBF2	Kinase	MAPK	MAPK	1
CPK6	phosphorylation	FD	CPK6_FD	kinase	CDPK	CDPK+CaMK	4
BIK1	phosphorylation	FLS2	BIK1_FLS2	kinase	RLCK	LRR+RLK	3
PBS1	phosphorylation	FLS2	PBS1_FLS2	kinase	RLCK	LRR+RLK	3
CKL2	phosphorylation	FPP5	CKL2_FPP5	Kinase	CKL	CK	7
MPK16	phosphorylation	DUO1	MPK16_DUO1	Kinase	MAPK	MAPK	1
MPK16	phosphorylation	ELF5A-3	MPK16_ELF5A-3	Kinase	MAPK	MAPK	1
MPK8	phosphorylation	ERF021	MPK8_ERF021	Kinase	MAPK	MAPK	1
CPK21	phosphorylation	GORK	CPK21_GORK	kinase	CDPK	CDPK+CaMK	4
CKL2	phosphorylation	GRIP	CKL2_GRIP	Kinase	CKL	CK	7
MPK16	phosphorylation	ERF021	MPK16_ERF021	Kinase	MAPK	MAPK	1
BAM1	phosphorylation	GWD1	BAM1_GWD1	Kinase	LRR_11	LRR+RLK	3
ASK7	phosphorylation	HAG1	ASK7_HAG1	kinase	SLK	SLK+GSK	6
ASK7	phosphorylation	HAT1	ASK7_HAT1	kinase	SLK	SLK+GSK	6
CKL2	phosphorylation	HAT3.1	CKL2_HAT3.1	Kinase	CKL	CK	7
MPK16	phosphorylation	ERF023	MPK16_ERF023	Kinase	MAPK	MAPK	1
MPK8	phosphorylation	GATA24	MPK8_GATA24	Kinase	MAPK	MAPK	1
MPK16	phosphorylation	GATA24	MPK16_GATA24	Kinase	MAPK	MAPK	1
MPK8	phosphorylation	GT-3B	MPK8_GT-3B	Kinase	MAPK	MAPK	1
MPK16	phosphorylation	HEC3	MPK16_HEC3	Kinase	MAPK	MAPK	1
MPK16	phosphorylation	IAA1	MPK16_IAA1	Kinase	MAPK	MAPK	1
MPK16	phosphorylation	IAA5	MPK16_IAA5	Kinase	MAPK	MAPK	1
MPK8	phosphorylation	IMK2	MPK8_IMK2	Kinase	MAPK	MAPK	1
MPK16	phosphorylation	ITPK3	MPK16_ITPK3	Kinase	MAPK	MAPK	1
MPK8	phosphorylation	ITPK4	MPK8_ITPK4	Kinase	MAPK	MAPK	1
MPK8	phosphorylation	KAN1	MPK8_KAN1	Kinase	MAPK	MAPK	1
MPK16	phosphorylation	KAN1	MPK16_KAN1	Kinase	MAPK	MAPK	1
CDKC-1	phosphorylation	MED22B	CDKC-1_MED22B	kinase	CDK	CDK	10
CPK28	phosphorylation	METK3	CPK28_METK3	kinase	CDPK	CDPK+CaMK	4
MPK8	phosphorylation	KUA1	MPK8_KUA1	Kinase	MAPK	MAPK	1
ASK7	phosphorylation	MKK4	ASK7_MKK4	kinase	SLK	SLK+GSK	6
ASK7	phosphorylation	MKK5	ASK7_MKK5	kinase	SLK	SLK+GSK	6
CKL2	phosphorylation	MON1	CKL2_MON1	Kinase	CKL	CK	7
MPK16	phosphorylation	LAF1	MPK16_LAF1	Kinase	MAPK	MAPK	1
MPK16	phosphorylation	LBD27	MPK16_LBD27	Kinase	MAPK	MAPK	1
MPK16	phosphorylation	LEA2	MPK16_LEA2	Kinase	MAPK	MAPK	1
AT1G11330	phosphorylation	MPK3	AT1G11330_MPK3	kinase	other	other	8
MPK8	phosphorylation	MPK18	MPK8_MPK18	Kinase	MAPK	MAPK	1
AT1G11330	phosphorylation	MPK6	AT1G11330_MPK6	kinase	other	other	8
SIK1	phosphorylation	RBOHD	SIK1_RBOHD	kinase	MAP3K	MAPK	1
MPK16	phosphorylation	MPK2	MPK16_MPK2	Kinase	MAPK	MAPK	1
MPK8	phosphorylation	MPK6	MPK8_MPK6	Kinase	MAPK	MAPK	1
MPK16	phosphorylation	MTK	MPK16_MTK	Kinase	MAPK	MAPK	1
MPK8	phosphorylation	MYB110	MPK8_MYB110	Kinase	MAPK	MAPK	1
MPK16	phosphorylation	MYB116	MPK16_MYB116	Kinase	MAPK	MAPK	1
PHOT2	phosphorylation	NAC035	PHOT2_NAC035	kinase	AGC	AGC+STK	5
MPK8	phosphorylation	MYB42	MPK8_MYB42	Kinase	MAPK	MAPK	1
CKL2	phosphorylation	NAP1;2	CKL2_NAP1;2	Kinase	CKL	CK	7
MPK8	phosphorylation	NAC92	MPK8_NAC92	Kinase	MAPK	MAPK	1
MPK16	phosphorylation	NFYA10	MPK16_NFYA10	Kinase	MAPK	MAPK	1
ASK7	phosphorylation	NPH4	ASK7_NPH4	kinase	SLK	SLK+GSK	6
CDKC-1	phosphorylation	NRPB1	CDKC-1_NRPB1	kinase	CDK	CDK	10
BIK1	phosphorylation	PBL1	BIK1_PBL1	kinase	RLCK	LRR+RLK	3
PBS1	phosphorylation	PBL1	PBS1_PBL1	kinase	RLCK	LRR+RLK	3
BIK1	phosphorylation	PBL2	BIK1_PBL2	kinase	RLCK	LRR+RLK	3
PBS1	phosphorylation	PBL2	PBS1_PBL2	kinase	RLCK	LRR+RLK	3
MPK16	phosphorylation	NFYB6	MPK16_NFYB6	Kinase	MAPK	MAPK	1
MPK8	phosphorylation	PBL23	MPK8_PBL23	Kinase	MAPK	MAPK	1
MPK16	phosphorylation	PBL23	MPK16_PBL23	Kinase	MAPK	MAPK	1
MPK16	phosphorylation	PERK9	MPK16_PERK9	Kinase	MAPK	MAPK	1
MPK8	phosphorylation	PFK3	MPK8_PFK3	Kinase	MAPK	MAPK	1
ASK7	phosphorylation	PIF3	ASK7_PIF3	kinase	SLK	SLK+GSK	6
AT5G10020	phosphorylation	PIP2-4	AT5G10020_PIP2-4	Kinase	LRR_4	LRR+RLK	3
PHOT1	phosphorylation	PKS4	PHOT1_PKS4	kinase	AGC	AGC+STK	5
CKL2	phosphorylation	PPR596	CKL2_PPR596	Kinase	CKL	CK	7
MPK16	phosphorylation	PFK3	MPK16_PFK3	Kinase	MAPK	MAPK	1
MPK8	phosphorylation	PUB33	MPK8_PUB33	Kinase	MAPK	MAPK	1
MPK16	phosphorylation	PUB7	MPK16_PUB7	Kinase	MAPK	MAPK	1
CKL2	phosphorylation	RBL	CKL2_RBL	Kinase	CKL	CK	7
MPK8	phosphorylation	RBK1	MPK8_RBK1	Kinase	MAPK	MAPK	1
PEPR1	phosphorylation	RGS1	PEPR1_RGS1	kinase	LRR-RLK	LRR+RLK	3
CKL2	phosphorylation	RH42	CKL2_RH42	Kinase	CKL	CK	7
CRK2	phosphorylation	RHC1A	CRK2_RHC1A	kinase	CPKRK	CDPK+CaMK	4
MPK16	phosphorylation	RGL2	MPK16_RGL2	Kinase	MAPK	MAPK	1
MPK16	phosphorylation	RL2	MPK16_RL2	Kinase	MAPK	MAPK	1
MPK16	phosphorylation	RVE1	MPK16_RVE1	Kinase	MAPK	MAPK	1
CPK28	phosphorylation	SAM1	CPK28_SAM1	kinase	CDPK	CDPK+CaMK	4
CPK28	phosphorylation	SAM2	CPK28_SAM2	kinase	CDPK	CDPK+CaMK	4
MPK16	phosphorylation	RVE4	MPK16_RVE4	Kinase	MAPK	MAPK	1
MPK16	phosphorylation	SCL21	MPK16_SCL21	Kinase	MAPK	MAPK	1
CPK6	phosphorylation	SLAC1	CPK6_SLAC1	kinase	CDPK	CDPK+CaMK	4
CPK21	phosphorylation	SLAC1	CPK21_SLAC1	kinase	CDPK	CDPK+CaMK	4
CPK5	phosphorylation	SLAC1	CPK5_SLAC1	kinase	CDPK	CDPK+CaMK	4
CPK21	phosphorylation	SLAH3	CPK21_SLAH3	kinase	CDPK	CDPK+CaMK	4
CKL2	phosphorylation	SMP2	CKL2_SMP2	Kinase	CKL	CK	7
ATRAD3	phosphorylation	SOG1	ATRAD3_SOG1	kinase	other	other	8
ASK7	phosphorylation	SPCH	ASK7_SPCH	kinase	SLK	SLK+GSK	6
ASK7	phosphorylation	SRK2I	ASK7_SRK2I	kinase	SLK	SLK+GSK	6
MPK16	phosphorylation	SKP1B	MPK16_SKP1B	Kinase	MAPK	MAPK	1
MPK8	phosphorylation	STK	MPK8_STK	Kinase	MAPK	MAPK	1
MPK16	phosphorylation	SUFE1	MPK16_SUFE1	Kinase	MAPK	MAPK	1
MPK8	phosphorylation	TCP14	MPK8_TCP14	Kinase	MAPK	MAPK	1
MPK8	phosphorylation	TCP21	MPK8_TCP21	Kinase	MAPK	MAPK	1
MPK16	phosphorylation	TCP9	MPK16_TCP9	Kinase	MAPK	MAPK	1
MPK16	phosphorylation	TFIIIA	MPK16_TFIIIA	Kinase	MAPK	MAPK	1
CKL2	phosphorylation	THO5B	CKL2_THO5B	Kinase	CKL	CK	7
CKL2	phosphorylation	TOC132	CKL2_TOC132	Kinase	CKL	CK	7
MPK8	phosphorylation	TGA6	MPK8_TGA6	Kinase	MAPK	MAPK	1
AT3G02880	phosphorylation	TPK1	AT3G02880_TPK1	kinase	LRR-RLK	LRR+RLK	3
CPK5	phosphorylation	TPK1	CPK5_TPK1	kinase	CDPK	CDPK+CaMK	4
LRR1	phosphorylation	TPR10	LRR1_TPR10	Kinase	LRR_4	LRR+RLK	3
MPK8	phosphorylation	TRY	MPK8_TRY	Kinase	MAPK	MAPK	1
MPK8	phosphorylation	TT2	MPK8_TT2	Kinase	MAPK	MAPK	1
MPK16	phosphorylation	TUFA	MPK16_TUFA	Kinase	MAPK	MAPK	1
MPK16	phosphorylation	TULP5	MPK16_TULP5	Kinase	MAPK	MAPK	1
CKL2	phosphorylation	UBP24	CKL2_UBP24	Kinase	CKL	CK	7
MPK16	phosphorylation	UEV1B	MPK16_UEV1B	Kinase	MAPK	MAPK	1
CKL2	phosphorylation	VCS	CKL2_VCS	Kinase	CKL	CK	7
MPK16	phosphorylation	WRKY22	MPK16_WRKY22	Kinase	MAPK	MAPK	1
CPK2	phosphorylation	WRKY28	CPK2_WRKY28	kinase	CDPK	CDPK+CaMK	4
CPK5	phosphorylation	WRKY28	CPK5_WRKY28	kinase	CDPK	CDPK+CaMK	4
CPK1	phosphorylation	WRKY28	CPK1_WRKY28	kinase	CDPK	CDPK+CaMK	4
MPK8	phosphorylation	WRKY40	MPK8_WRKY40	Kinase	MAPK	MAPK	1
MPK16	phosphorylation	WRKY40	MPK16_WRKY40	Kinase	MAPK	MAPK	1
CPK6	phosphorylation	WRKY48	CPK6_WRKY48	kinase	CDPK	CDPK+CaMK	4
CPK2	phosphorylation	WRKY48	CPK2_WRKY48	kinase	CDPK	CDPK+CaMK	4
CPK5	phosphorylation	WRKY48	CPK5_WRKY48	kinase	CDPK	CDPK+CaMK	4
CPK1	phosphorylation	WRKY48	CPK1_WRKY48	kinase	CDPK	CDPK+CaMK	4
CPK2	phosphorylation	WRKY8	CPK2_WRKY8	kinase	CDPK	CDPK+CaMK	4
CPK5	phosphorylation	WRKY8	CPK5_WRKY8	kinase	CDPK	CDPK+CaMK	4
CPK1	phosphorylation	WRKY8	CPK1_WRKY8	kinase	CDPK	CDPK+CaMK	4
CKL2	phosphorylation	XCT	CKL2_XCT	Kinase	CKL	CK	7

## Sheet: C. cold_resp_interaction_# 
Major_families	Interaction_number
MAPK	347
SnRK	95
LRR+RLK	59
CDPK+CaMK	45
AGC+STK	40
SLK+GSK	38
CK	36
other	18
Phosphatase	9
CDK	6
HK	1
14-3-3 gene family	1
